# Supplementary material for: Comparative meta-analysis of barely transcriptome: Pathogen type determines host preference
Source: PLoS One. 2025 Jun 30;20(6):e0320708. doi: 10.1371/journal.pone.0320708 (PMC12208424; doi:10.1371/journal.pone.0320708)
Supplement: S1 Table — (XLSX) [file pone.0320708.s002.xlsx]

## Sheet: fungi
S1 Table. List of identified DEGs by meta-analysis of fungal data and their corresponding UniGene, UniProt and TAIR IDs.
Query	TAIR ID	Pvalue	Up/Down regulate
Contig3875_s_at	AT1G01060.4	4.83e-20	down
Contig10448_at	AT1G01490.4	4.83e-20	down
baak1b18_at	AT3G27690.1	4.83e-20	down
baak1e23_at	AT1G20340.1	0.00204509	down
Contig6071_s_at	AT1G01710.1	4.83e-20	down
baak1k18_at	AT1G42970.1	4.83e-20	down
baak26h09_x_at	AT2G34420.1	4.83e-20	down
ChlorContig11_s_at	AT2G07706.1	9.94e-05	down
Contig11056_at	AT1G02475.1	4.83e-20	down
Contig10093_at	AT1G74970.1	4.83e-20	down
Contig8089_at	AT1G03030.1	0.00029458	down
Contig16535_at	AT1G03090.2	0.00978012	down
Contig4015_at	AT1G03130.1	4.83e-20	down
Contig1013_s_at	AT2G39730.1	4.83e-20	down
Contig6209_at	AT1G03250.3	4.83e-20	down
Contig10130_at	AT1G06690.1	4.83e-20	down
Contig10131_at	AT5G16710.1	0.000111413	down
Contig10237_at	AT5G02120.1	4.83e-20	down
Contig16326_at	AT1G04620.1	4.09e-06	down
Contig13851_at	AT1G04640.2	0.028911	down
Contig18424_at	AT1G04770.1	4.83e-20	down
Contig10302_at	AT5G35220.1	0.000589571	down
Contig11984_at	AT1G04970.3	0.000213463	down
Contig8019_at	AT1G05150.1	0.0189205	down
Contig14780_at	AT1G05385.2	4.83e-20	down
Contig9092_at	AT1G05785.4	4.83e-20	down
Contig10356_at	AT3G54210.1	4.83e-20	down
Contig10400_s_at	AT1G26850.2	0.000430034	down
Contig12194_at	AT1G06050.1	1.1e-05	down
Contig10474_at	AT1G80950.1	1.29e-05	down
Contig1604_at	AT1G06680.2	4.83e-20	down
Contig10497_s_at	AT4G33670.1	4.83e-20	down
Contig16987_at	AT1G06820.1	4.83e-20	down
Contig12884_at	AT1G06840.1	4.83e-20	down
Contig10650_at	AT1G47310.1	0.00254263	down
Contig7570_at	AT1G06960.4	4.83e-20	down
Contig10672_at	AT2G02990.1	4.83e-20	down
Contig10771_s_at	AT5G53850.6	0.000306283	down
Contig9938_at	AT1G07320.2	4.83e-20	down
Contig13608_at	AT1G07700.4	4.83e-20	down
Contig10791_s_at	AT1G02260.2	0.00448324	down
Contig10803_at	AT4G23890.1	4.83e-20	down
Contig17553_at	AT1G08040.4	0.000618212	down
Contig10808_at	AT3G13050.4	4.83e-20	down
Contig9052_at	AT1G08470.1	4.83e-20	down
Contig10699_at	AT1G08520.1	4.83e-20	down
Contig11428_at	AT1G08540.1	4.83e-20	down
Contig7913_at	AT1G08550.3	4.83e-20	down
Contig10888_at	AT1G19740.1	4.83e-20	down
Contig8423_at	AT1G09060.4	4.83e-20	down
Contig5768_at	AT1G09130.2	4.83e-20	down
Contig1760_s_at	AT1G09340.1	4.83e-20	down
Contig10971_at	AT5G25880.1	3.7e-05	down
Contig10978_at	AT1G13270.1	4.83e-20	down
Contig10578_at	AT1G09794.1	4.83e-20	down
Contig9226_at	AT1G09795.1	1.58e-05	down
Contig12188_s_at	AT1G09840.11	4.83e-20	down
Contig11001_at	AT4G35450.4	0.000691923	down
Contig11092_at	AT4G34190.1	4.83e-20	down
Contig11063_at	AT1G09960.1	4.83e-20	down
Contig11114_at	AT5G04170.1	0.000306283	down
Contig19984_at	AT1G10180.1	4.83e-20	down
Contig5393_at	AT1G10200.2	4.83e-20	down
Contig14460_at	AT1G10310.1	4.83e-20	down
Contig11116_at	AT1G06110.1	0.000596977	down
Contig11147_at	AT2G46220.1	0.000892295	down
Contig11153_at	AT1G04945.3	0.0143365	down
Contig1121_x_at	AT5G22880.1	0.00223317	down
Contig15225_at	AT1G10510.1	4.83e-20	down
Contig15509_at	AT1G10522.2	4.83e-20	down
Contig11259_at	AT5G17230.4	4.83e-20	down
Contig11298_at	AT1G02880.4	4.83e-20	down
Contig11307_at	AT1G03210.1	4.83e-20	down
Contig11036_at	AT1G10740.4	4.83e-20	down
Contig18313_at	AT1G10760.3	4.83e-20	down
Contig12180_at	AT1G10830.1	4.83e-20	down
Contig11330_at	AT2G25760.1	0.0156156	down
Contig1314_s_at	AT1G10960.1	0.00636943	down
Contig11466_at	AT4G12070.1	0.0122457	down
Contig25448_at	AT1G11410.2	4.83e-20	down
Contig10730_at	AT1G11530.1	4.83e-20	down
Contig3261_at	AT1G11570.2	4.83e-20	down
Contig11471_at	AT2G39970.1	0.0276323	down
Contig5477_at	AT1G11930.2	4.83e-20	down
Contig6323_at	AT1G11950.3	6.04e-06	down
Contig18053_at	AT1G11960.2	0.000202307	down
Contig5601_at	AT1G12050.1	4.09e-06	down
Contig6840_at	AT1G12230.1	0.000227714	down
Contig7648_at	AT1G12250.3	1.04e-06	down
Contig4497_at	AT1G12410.1	0.0159919	down
Contig9191_at	AT1G12440.3	4.83e-20	down
Contig9445_at	AT1G12770.2	3.43e-05	down
Contig11772_at	AT1G21065.1	0.0165875	down
Contig11083_at	AT1G14030.1	4.83e-20	down
Contig15111_at	AT1G14150.1	4.83e-20	down
Contig12579_at	AT1G14270.4	4.83e-20	down
Contig7337_at	AT1G14720.1	0.0311311	down
Contig15563_at	AT1G14810.1	4.83e-20	down
Contig9685_at	AT1G14990.1	4.09e-06	down
Contig15547_at	AT1G15390.1	0.000107273	down
Contig12407_at	AT1G15670.1	4.83e-20	down
Contig8636_at	AT1G15710.1	0.000342882	down
Contig1523_at	AT1G15820.1	4.83e-20	down
Contig11894_at	AT5G25360.3	4.83e-20	down
Contig7600_at	AT1G15980.1	4.83e-20	down
Contig8511_at	AT1G16020.2	0.029591	down
Contig1192_s_at	AT4G38970.1	4.83e-20	down
Contig12689_at	AT1G16170.1	0.00400628	down
Contig17575_at	AT1G16390.1	4.83e-20	down
Contig25373_at	AT1G16445.1	4.83e-20	down
Contig11957_at	AT3G26230.1	4.83e-20	down
Contig120_at	AT5G14740.9	0.000655	down
Contig12040_at	AT4G38810.1	0.000970248	down
Contig5772_at	AT1G16720.1	4.83e-20	down
Contig12058_at	AT1G32580.1	0.0386141	down
Contig7428_at	AT1G17220.1	4.83e-20	down
Contig9574_at	AT1G17330.1	0.000897351	down
Contig9640_at	AT1G17370.1	8.61e-05	down
Contig5852_at	AT1G17650.2	4.83e-20	down
Contig6704_at	AT1G17840.1	0.000613389	down
Contig12132_at	AT2G47910.2	4.83e-20	down
Contig17589_at	AT1G18030.1	3.7e-05	down
Contig12592_at	AT1G18060.1	4.83e-20	down
Contig11681_at	AT1G18170.1	4.83e-20	down
Contig13085_at	AT1G18460.1	4.83e-20	down
Contig8830_at	AT1G18730.5	4.83e-20	down
Contig7964_at	AT1G19140.1	0.042105	down
Contig15047_at	AT1G19220.1	2.05e-05	down
Contig4206_at	AT1G19440.1	4.83e-20	down
Contig8895_at	AT1G19600.1	4.83e-20	down
Contig24534_at	AT1G19640.1	4.83e-20	down
Contig4701_at	AT1G19660.2	4.83e-20	down
Contig12174_at	AT2G40110.1	0.0209224	down
Contig1225_s_at	AT1G01620.2	4.83e-20	down
Contig12321_at	AT3G46880.2	4.83e-20	down
Contig13194_at	AT1G20225.1	4.83e-20	down
Contig12344_at	AT3G57540.1	4.83e-20	down
Contig12418_at	AT2G30150.1	4.83e-20	down
Contig2855_at	AT1G20450.2	4.83e-20	down
Contig2970_s_at	AT1G20696.1	0.0334174	down
Contig19209_at	AT1G20810.1	0.00264013	down
Contig7726_at	AT1G20830.2	0.0283176	down
Contig12454_at	AT2G20830.2	4.83e-20	down
Contig8587_s_at	AT1G21350.2	4.83e-20	down
Contig4891_at	AT1G21400.4	4.83e-20	down
Contig12623_at	AT1G21460.1	0.0131261	down
Contig14957_at	AT1G21640.1	4.83e-20	down
Contig6572_at	AT1G21760.1	0.000265789	down
Contig10414_at	AT1G22140.3	3.07e-05	down
Contig4419_at	AT1G22630.1	4.83e-20	down
Contig5247_at	AT1G22770.1	4.83e-20	down
Contig10543_at	AT1G22850.1	4.83e-20	down
Contig125_at	AT5G46230.1	0.0352276	down
Contig7074_s_at	AT1G23090.1	4.83e-20	down
Contig15094_at	AT1G23140.1	0.000347487	down
Contig1650_at	AT1G23190.1	4.83e-20	down
Contig6328_at	AT1G23260.2	3.61e-05	down
Contig5658_at	AT1G23740.1	4.83e-20	down
Contig12575_at	AT5G18640.3	6.04e-06	down
Contig19453_at	AT1G24140.1	0.000406009	down
Contig14555_s_at	AT1G24620.1	4.83e-20	down
Contig6409_at	AT1G25450.1	4.83e-20	down
Contig11988_at	AT1G25510.1	4.83e-20	down
Contig12580_at	AT5G41761.1	4.83e-20	down
Contig12581_at	AT2G24100.1	4.83e-20	down
Contig3674_at	AT1G26770.1	4.83e-20	down
Contig12652_at	AT5G62430.1	4.83e-20	down
Contig12712_at	AT3G10740.4	4.83e-20	down
Contig12759_at	AT4G33030.1	0.0123065	down
Contig12785_at	AT4G15440.1	4.83e-20	down
Contig13715_at	AT1G26940.2	4.83e-20	down
Contig11780_at	AT1G27290.2	4.83e-20	down
Contig20821_at	AT1G27300.1	4.83e-20	down
Contig15220_at	AT1G27385.2	4.83e-20	down
Contig12793_at	AT3G27850.1	4.83e-20	down
Contig12806_at	AT1G50030.2	4.34e-05	down
Contig12919_s_at	AT5G56550.1	4.83e-20	down
Contig6218_at	AT1G27950.1	0.000373057	down
Contig22558_at	AT1G28100.6	4.83e-20	down
Contig14738_at	AT1G28140.1	4.83e-20	down
Contig11718_at	AT1G28340.1	0.000318853	down
Contig8940_s_at	AT1G28480.1	4.83e-20	down
Contig5102_s_at	AT1G29070.1	4.83e-20	down
Contig2988_s_at	AT1G29080.1	4.83e-20	down
Contig10241_at	AT1G29120.5	0.0109693	down
Contig13030_at	AT5G06530.2	4.83e-20	down
Contig7753_at	AT1G29390.2	4.83e-20	down
Contig15764_at	AT1G29640.1	4.83e-20	down
Contig13528_at	AT1G29690.1	0.0126285	down
Contig13967_at	AT1G29800.2	4.83e-20	down
Contig13111_at	AT4G27940.1	4.83e-20	down
Contig13116_at	AT5G23490.4	4.83e-20	down
Contig20863_at	AT1G30220.1	0.0320318	down
Contig10655_s_at	AT1G30360.1	4.83e-20	down
Contig2022_at	AT1G30380.1	4.83e-20	down
Contig7392_at	AT1G31190.1	4.83e-20	down
Contig2083_s_at	AT1G31330.1	4.83e-20	down
Contig13174_at	AT1G56500.1	4.83e-20	down
Contig9864_at	AT1G32070.3	4.83e-20	down
Contig9795_at	AT1G32080.1	0.00155077	down
Contig10171_at	AT1G32160.1	0.000729236	down
Contig6086_at	AT1G32220.1	1.58e-05	down
Contig13201_at	AT2G46670.1	4.83e-20	down
Contig10034_at	AT1G32780.1	4.83e-20	down
Contig13313_at	AT2G46910.1	4.83e-20	down
Contig13895_at	AT1G32940.4	1.04e-06	down
Contig8084_at	AT1G32990.1	4.83e-20	down
Contig13334_at	AT4G22130.1	0.000751867	down
Contig13370_s_at	AT2G30170.2	0.00180517	down
Contig25330_s_at	AT1G33540.2	0.000318261	down
Contig8506_at	AT1G34000.1	4.83e-20	down
Contig26136_at	AT1G34040.1	4.83e-20	down
Contig12508_s_at	AT1G34540.1	4.83e-20	down
Contig9942_at	AT1G34770.3	4.34e-05	down
Contig12408_at	AT1G35340.7	4.83e-20	down
Contig5049_at	AT1G35470.1	0.000269939	down
Contig3960_at	AT1G35680.1	0.00918656	down
Contig13376_at	AT4G33500.1	4.83e-20	down
Contig13409_at	AT1G16080.1	4.83e-20	down
Contig13430_s_at	AT5G21930.3	4.83e-20	down
Contig20443_at	AT1G36180.1	4.83e-20	down
Contig13457_s_at	AT4G01150.1	4.83e-20	down
Contig13479_at	AT5G38820.2	0.000563131	down
Contig13505_at	AT5G67320.1	4.83e-20	down
Contig13513_at	AT1G09900.1	4.83e-20	down
Contig20568_at	AT1G43710.1	1.04e-06	down
Contig5998_s_at	AT1G44446.1	4.83e-20	down
Contig1916_s_at	AT1G44575.3	4.83e-20	down
Contig8561_at	AT1G44790.1	4.83e-20	down
Contig15347_at	AT1G45230.1	2.06e-06	down
Contig7863_at	AT1G45474.2	4.83e-20	down
Contig13558_at	AT5G22070.1	4.83e-20	down
Contig1357_at	AT1G79870.2	1.04e-06	down
Contig20253_at	AT1G47670.1	4.83e-20	down
Contig10393_at	AT1G47720.1	4.83e-20	down
Contig451_at	AT1G48030.5	4.83e-20	down
Contig9799_s_at	AT1G48590.4	0.023597	down
Contig13707_at	AT4G05090.2	4.83e-20	down
Contig13720_at	AT5G11260.1	4.83e-20	down
Contig1383_at	AT3G15353.1	4.83e-20	down
Contig13779_at	AT1G48840.1	0.000227714	down
Contig3760_at	AT1G49630.3	3.43e-05	down
Contig14813_at	AT1G49975.1	4.83e-20	down
Contig15676_at	AT1G50020.1	0.000224779	down
Contig11458_at	AT1G50170.1	4.83e-20	down
Contig15639_at	AT1G50310.1	4.83e-20	down
Contig18681_at	AT1G50320.1	4.83e-20	down
Contig8393_at	AT1G50360.1	0.000307759	down
Contig15432_at	AT1G50450.1	4.83e-20	down
Contig11268_at	AT1G50670.3	4.83e-20	down
Contig13470_at	AT1G50840.1	4.83e-20	down
Contig9763_s_at	AT1G50900.1	4.83e-20	down
Contig18341_at	AT1G51130.1	0.0105327	down
Contig18173_at	AT1G51190.1	1.97e-05	down
Contig1443_s_at	AT1G51200.4	4.83e-20	down
Contig13973_at	AT5G58380.1	4.83e-20	down
Contig5048_s_at	AT1G52220.1	4.83e-20	down
Contig10144_s_at	AT1G52510.2	4.83e-20	down
Contig14100_at	AT1G52590.1	4.83e-20	down
Contig7256_at	AT1G52870.2	4.83e-20	down
Contig14102_at	AT4G19100.2	4.83e-20	down
Contig7411_at	AT1G53090.4	4.83e-20	down
Contig4515_at	AT1G53210.1	0.000204787	down
Contig14141_s_at	AT1G48520.1	9.99e-06	down
Contig14168_s_at	AT1G74880.1	4.83e-20	down
Contig8837_at	AT1G53560.1	0.0194996	down
Contig8326_at	AT1G53670.1	2.99e-05	down
Contig7450_at	AT1G53903.1	4.83e-20	down
Contig11481_at	AT1G54070.1	4.83e-20	down
Contig9702_at	AT1G54130.1	4.83e-20	down
Contig14209_at	AT1G71900.1	0.0116893	down
Contig14242_at	AT5G58490.1	4.83e-20	down
Contig13648_at	AT1G54350.1	4.83e-20	down
Contig6603_at	AT1G54500.1	4.83e-20	down
Contig22605_at	AT1G54520.1	4.83e-20	down
Contig12678_at	AT1G54730.5	4.83e-20	down
Contig8236_at	AT1G54780.1	4.83e-20	down
Contig15646_at	AT1G55140.1	4.83e-20	down
Contig14709_at	AT1G55160.2	4.83e-20	down
Contig5487_s_at	AT1G55265.1	4.83e-20	down
Contig14116_at	AT1G55325.1	4.83e-20	down
Contig7363_at	AT1G55480.1	0.00840454	down
Contig14292_at	AT4G39230.1	4.83e-20	down
Contig9677_at	AT1G55530.2	5.05e-05	down
Contig620_at	AT1G55670.1	4.83e-20	down
Contig11464_at	AT1G55740.1	4.83e-20	down
Contig14213_at	AT1G55840.2	4.83e-20	down
Contig19137_at	AT1G56000.2	4.83e-20	down
Contig7575_at	AT1G56050.1	4.83e-20	down
Contig1341_at	AT1G56170.2	0.00600769	down
Contig48_at	AT1G56190.2	2.06e-06	down
Contig9034_at	AT1G56420.1	0.0160338	down
Contig14398_s_at	AT1G19920.1	1.04e-06	down
Contig14412_s_at	AT1G75100.1	4.83e-20	down
Contig8575_s_at	AT1G59720.1	4.83e-20	down
Contig13073_at	AT1G59860.1	4.83e-20	down
Contig3373_s_at	AT1G60140.6	4.83e-20	down
Contig16511_at	AT1G60230.1	4.83e-20	down
Contig17227_at	AT1G60550.1	4.83e-20	down
Contig14516_at	AT5G27380.1	4.83e-20	down
Contig7362_at	AT1G60940.2	4.83e-20	down
Contig1307_at	AT1G60950.1	4.83e-20	down
Contig1815_at	AT1G61520.2	4.83e-20	down
Contig1478_s_at	AT1G61667.2	0.00155357	down
Contig8171_at	AT1G61780.1	0.00312926	down
Contig4025_s_at	AT1G62180.1	4.83e-20	down
Contig9752_at	AT1G62250.3	4.83e-20	down
Contig17329_at	AT1G62390.1	4.83e-20	down
Contig6308_at	AT1G62430.1	0.00548457	down
Contig3443_at	AT1G62750.1	4.83e-20	down
Contig6504_s_at	AT1G62780.1	0.0304443	down
Contig6754_at	AT1G63170.1	0.00554896	down
Contig9801_at	AT1G63970.1	4.83e-20	down
Contig8956_at	AT1G64510.1	4.83e-20	down
Contig8493_at	AT1G64640.1	4.83e-20	down
Contig23045_at	AT1G64680.1	4.83e-20	down
Contig14905_s_at	AT1G80480.1	0.0205174	down
Contig14987_at	AT2G03730.2	1.04e-06	down
Contig5198_at	AT1G64770.2	4.83e-20	down
Contig6691_at	AT1G64850.1	4.83e-20	down
Contig17069_at	AT1G65000.1	4.83e-20	down
Contig8260_s_at	AT1G65230.1	4.83e-20	down
Contig18793_at	AT1G65870.1	4.83e-20	down
Contig13847_s_at	AT1G66210.1	4.83e-20	down
Contig7885_at	AT1G66330.2	4.83e-20	down
Contig7473_at	AT1G66430.1	7.02e-06	down
Contig24721_at	AT1G66540.2	4.83e-20	down
Contig15196_at	AT5G03880.1	4.83e-20	down
Contig15303_at	AT4G02510.4	0.024414	down
Contig15389_at	AT4G02500.1	0.00318923	down
Contig15448_at	AT4G32551.1	8.61e-05	down
Contig10649_at	AT1G67480.3	4.83e-20	down
Contig10491_at	AT1G67620.1	0.0027327	down
Contig7678_at	AT1G67700.4	4.83e-20	down
Contig2515_at	AT1G68010.1	4.83e-20	down
Contig3375_at	AT1G68020.3	4.83e-20	down
Contig10698_at	AT1G68050.1	4.83e-20	down
Contig13835_at	AT1G68670.1	4.83e-20	down
Contig15607_at	AT5G18130.1	2.05e-05	down
Contig9533_at	AT1G69040.2	4.83e-20	down
Contig15750_at	AT4G17940.1	0.00435179	down
Contig9045_at	AT1G69800.1	4.83e-20	down
Contig14542_at	AT1G69830.1	4.83e-20	down
Contig20728_at	AT1G70070.1	4.83e-20	down
Contig14369_at	AT1G70610.1	0.0365422	down
Contig5950_s_at	AT1G70760.1	4.83e-20	down
Contig7835_at	AT1G71100.1	4.83e-20	down
Contig12638_at	AT1G71240.2	4.83e-20	down
Contig8096_at	AT1G71500.1	4.83e-20	down
Contig18717_at	AT1G71710.2	4.83e-20	down
Contig22334_at	AT1G71720.1	0.00064804	down
Contig16379_s_at	AT1G71810.1	4.83e-20	down
Contig15937_at	AT3G10910.1	1.04e-06	down
Contig15953_at	AT2G47900.2	4.83e-20	down
Contig11633_at	AT1G72030.1	4.83e-20	down
Contig21055_at	AT1G72120.1	4.83e-20	down
Contig14011_at	AT1G72750.1	0.0387201	down
Contig12966_at	AT1G73060.1	4.83e-20	down
Contig10900_at	AT1G73110.2	4.83e-20	down
Contig14874_at	AT1G73170.4	4.83e-20	down
Contig7577_at	AT1G73390.7	4.83e-20	down
Contig14646_s_at	AT1G73470.2	4.83e-20	down
Contig14732_at	AT1G73540.1	4.83e-20	down
Contig5734_at	AT1G73885.1	4.83e-20	down
Contig14608_at	AT1G73990.1	0.0255298	down
Contig16071_at	AT5G08391.1	4.83e-20	down
Contig16219_at	AT1G15740.1	0.000159964	down
Contig17399_at	AT1G74240.2	4.83e-20	down
Contig1626_s_at	AT3G55440.1	0.000504244	down
Contig3183_s_at	AT1G74470.1	4.83e-20	down
Contig18933_s_at	AT1G74530.4	4.83e-20	down
Contig8992_at	AT1G74640.1	0.0484067	down
Contig16387_at	AT1G74700.1	4.83e-20	down
Contig5394_at	AT1G74940.1	4.83e-20	down
Contig10437_at	AT1G75180.3	4.83e-20	down
Contig8066_s_at	AT1G75210.3	4.83e-20	down
Contig3853_s_at	AT1G75350.1	4.83e-20	down
Contig10919_s_at	AT1G75500.2	4.83e-20	down
Contig10310_at	AT1G75690.1	4.83e-20	down
Contig9160_at	AT1G75840.1	0.00343725	down
Contig12647_at	AT1G76065.1	4.83e-20	down
Contig8070_at	AT1G76450.1	4.83e-20	down
Contig16116_at	AT1G76570.1	4.83e-20	down
Contig12778_at	AT1G76730.1	4.83e-20	down
Contig13357_at	AT1G77460.4	4.83e-20	down
Contig8792_s_at	AT1G77930.2	4.83e-20	down
Contig16509_at	AT1G74260.1	0.000364736	down
Contig16651_at	AT5G01220.1	0.0325922	down
Contig13673_at	AT1G78160.1	4.83e-20	down
Contig6936_at	AT1G78630.1	4.83e-20	down
Contig1672_at	AT1G70580.4	4.83e-20	down
Contig583_at	AT1G79230.2	4.83e-20	down
Contig10973_at	AT1G79260.1	0.018729	down
Contig4490_s_at	AT1G79850.1	4.83e-20	down
Contig16821_at	AT1G56670.1	0.021903	down
Contig16827_at	AT3G16360.2	4.83e-20	down
Contig19305_at	AT1G80310.1	5.09e-06	down
Contig10628_at	AT1G80380.3	4.83e-20	down
Contig16875_at	AT3G05030.4	0.000246479	down
Contig1690_s_at	AT5G48570.1	0.000100182	down
Contig10080_at	AT2G01110.1	4.83e-20	down
Contig12403_at	AT2G01220.2	2.71e-05	down
Contig13476_at	AT2G01320.3	4.83e-20	down
Contig17752_at	AT2G01440.1	1.04e-06	down
Contig15227_s_at	AT2G01910.2	4.83e-20	down
Contig1380_s_at	AT2G02000.1	0.0249957	down
Contig17003_at	AT5G47390.1	4.42e-05	down
Contig17091_at	AT1G78995.1	4.83e-20	down
Contig23458_at	AT2G02360.1	0.0135537	down
Contig7060_at	AT2G02570.4	4.83e-20	down
Contig17133_at	AT5G13510.1	0.046242	down
Contig17239_at	AT5G62840.2	4.83e-20	down
Contig17341_at	AT2G29590.1	0.00749124	down
Contig26555_at	AT2G03050.1	4.83e-20	down
Contig12137_s_at	AT2G03150.1	4.83e-20	down
Contig911_s_at	AT2G03390.2	4.83e-20	down
Contig16125_at	AT2G03420.1	4.83e-20	down
Contig14220_at	AT2G03500.1	4.83e-20	down
Contig17624_at	AT5G47560.1	4.83e-20	down
Contig8018_at	AT2G03800.1	0.00103133	down
Contig17740_at	AT2G03590.2	0.0037679	down
Contig3545_at	AT2G04030.2	4.83e-20	down
Contig9115_at	AT2G04039.1	4.83e-20	down
Contig8172_at	AT2G04240.2	4.83e-20	down
Contig18449_at	AT2G04360.4	0.00015653	down
Contig13600_at	AT2G04530.1	0.00365748	down
Contig2379_s_at	AT2G04700.3	4.83e-20	down
Contig15105_at	AT2G04780.2	0.000343452	down
Contig11406_at	AT2G04790.10	4.83e-20	down
Contig22285_at	AT2G04842.2	4.83e-20	down
Contig11763_s_at	AT2G05310.1	4.83e-20	down
Contig4747_at	AT2G05620.2	0.00408927	down
Contig9155_s_at	AT2G06025.6	4.83e-20	down
Contig1785_at	AT4G12040.2	0.0406102	down
Contig17881_at	AT4G11570.2	4.83e-20	down
Contig12622_at	AT2G11810.4	4.83e-20	down
Contig9684_at	AT2G13690.1	4.83e-20	down
Contig4766_at	AT2G14170.2	0.00391588	down
Contig6202_at	AT2G14260.3	0.0049257	down
Contig11640_at	AT2G15290.1	4.83e-20	down
Contig8185_at	AT2G15620.1	4.83e-20	down
Contig13118_at	AT2G15780.1	4.83e-20	down
Contig8658_at	AT2G15890.1	4.83e-20	down
Contig19105_at	AT2G16120.1	4.83e-20	down
Contig1216_s_at	AT2G16850.1	4.83e-20	down
Contig4644_at	AT2G17190.1	7.3e-05	down
Contig10839_at	AT2G17570.1	4.83e-20	down
Contig12922_at	AT2G17695.2	0.000397248	down
Contig9160_s_at	AT2G17800.2	0.00187167	down
Contig9737_s_at	AT2G17840.1	4.83e-20	down
Contig9398_s_at	AT2G17850.1	4.83e-20	down
Contig11258_at	AT2G17975.2	3.61e-05	down
Contig18255_at	AT1G42550.1	0.00105601	down
Contig12543_at	AT2G18710.1	4.83e-20	down
Contig18357_at	AT2G15695.1	0.00147844	down
Contig16505_at	AT2G19430.1	0.000591597	down
Contig11649_at	AT2G20515.1	4.83e-20	down
Contig8273_at	AT2G20520.1	4.83e-20	down
Contig18590_at	AT1G80530.1	0.00137531	down
Contig10095_at	AT2G20920.1	4.83e-20	down
Contig7799_at	AT2G20990.3	3.25e-05	down
Contig6111_at	AT2G21170.2	1.04e-06	down
Contig9524_at	AT2G21180.1	0.0462847	down
Contig9948_at	AT2G21280.1	4.83e-20	down
Contig14166_at	AT2G21340.2	6.85e-05	down
Contig17460_at	AT2G21370.2	4.83e-20	down
Contig13785_at	AT2G21385.5	4.83e-20	down
Contig4797_at	AT2G21530.1	4.83e-20	down
Contig19054_at	AT5G62890.3	4.83e-20	down
Contig24105_at	AT2G23150.1	4.83e-20	down
Contig10169_at	AT2G23390.1	4.83e-20	down
Contig11597_at	AT2G23840.1	4.83e-20	down
Contig11163_at	AT2G23910.3	4.83e-20	down
Contig5914_at	AT2G24020.1	4.83e-20	down
Contig9274_s_at	AT2G24090.1	4.83e-20	down
Contig4756_at	AT2G24270.3	4.83e-20	down
Contig16560_at	AT2G24830.1	6.04e-06	down
Contig6145_at	AT2G24940.1	4.83e-20	down
Contig8367_at	AT2G25080.1	4.83e-20	down
Contig19388_at	AT1G03475.1	4.83e-20	down
Contig11778_at	AT2G25140.1	0.0228723	down
Contig10446_at	AT2G25270.1	4.83e-20	down
Contig1953_at	AT2G13360.3	4.83e-20	down
Contig15576_at	AT2G25620.2	4.83e-20	down
Contig21203_at	AT2G25660.4	0.0157903	down
Contig20771_at	AT2G25710.5	0.0118507	down
Contig12601_at	AT2G25720.1	0.000977704	down
Contig25945_at	AT2G25735.1	4.6e-05	down
Contig17741_at	AT2G25737.1	4.83e-20	down
Contig18967_at	AT2G25760.2	0.0016483	down
Contig8071_s_at	AT2G25950.1	4.83e-20	down
Contig15934_at	AT2G26340.1	4.83e-20	down
Contig3657_s_at	AT2G26500.2	4.83e-20	down
Contig1988_at	AT4G24380.6	0.00734351	down
Contig7417_at	AT2G26800.5	4.83e-20	down
Contig9547_at	AT2G26830.1	4.83e-20	down
Contig13530_at	AT2G26850.1	4.83e-20	down
Contig18109_at	AT2G26980.3	4.83e-20	down
Contig6746_at	AT2G26990.1	4.83e-20	down
Contig8899_at	AT2G27290.1	4.83e-20	down
Contig1995_at	AT3G04500.1	4.83e-20	down
Contig4481_s_at	AT2G27860.1	0.00335229	down
Contig20187_s_at	AT2G22960.1	4.83e-20	down
Contig20211_at	AT1G78140.1	4.83e-20	down
Contig14456_at	AT2G28100.1	4.83e-20	down
Contig3197_at	AT2G28190.1	6.04e-06	down
Contig8444_at	AT2G28590.1	4.83e-20	down
Contig16736_at	AT2G28605.1	4.83e-20	down
Contig24680_at	AT2G28630.2	2.05e-05	down
Contig8908_at	AT2G29070.3	4.83e-20	down
Contig6362_s_at	AT2G29340.2	4.34e-05	down
Contig7603_at	AT2G29390.6	2.33e-05	down
Contig7838_at	AT2G29650.3	0.0402722	down
Contig11224_at	AT2G30100.1	4.83e-20	down
Contig16708_at	AT2G30300.1	4.83e-20	down
Contig5030_at	AT2G30390.1	8.61e-05	down
Contig4948_s_at	AT2G30424.1	4.83e-20	down
Contig9122_at	AT2G30500.2	0.000445957	down
Contig24168_at	AT2G30520.3	0.0418308	down
Contig3517_at	AT2G30570.1	4.83e-20	down
Contig8404_at	AT2G31040.1	4.83e-20	down
Contig7803_at	AT2G32090.2	6.49e-05	down
Contig10878_s_at	AT2G32170.2	4.83e-20	down
Contig15715_at	AT2G32180.2	4.83e-20	down
Contig14841_s_at	AT2G32500.2	4.83e-20	down
Contig7068_at	AT2G32540.1	4.83e-20	down
Contig4365_at	AT2G32950.2	5.85e-05	down
Contig25351_at	AT2G33180.1	4.83e-20	down
Contig15125_at	AT2G33310.2	4.83e-20	down
Contig4380_s_at	AT2G33450.1	4.83e-20	down
Contig9870_at	AT2G33700.1	0.00840395	down
Contig13394_at	AT2G33735.2	4.83e-20	down
Contig191_s_at	AT2G33740.2	9.99e-06	down
Contig4439_at	AT2G33800.1	6.04e-06	down
Contig1762_s_at	AT2G33830.1	4.83e-20	down
Contig6423_at	AT2G34040.3	0.0466214	down
Contig4904_at	AT2G34070.2	4.83e-20	down
Contig2139_at	AT1G64720.1	4.83e-20	down
Contig15001_at	AT2G34460.1	0.000110607	down
Contig2188_s_at	AT1G48600.1	4.83e-20	down
Contig10951_at	AT2G34690.1	0.000508058	down
Contig2189_s_at	AT1G73600.2	5.05e-05	down
Contig21982_at	AT5G55630.2	4.83e-20	down
Contig22030_at	AT4G14570.1	4.83e-20	down
Contig12111_at	AT2G34900.2	0.00112715	down
Contig5029_at	AT2G35120.1	0.00223539	down
Contig10615_at	AT2G35290.1	4.83e-20	down
Contig2993_at	AT2G35370.1	4.83e-20	down
Contig8597_at	AT2G35410.1	4.83e-20	down
Contig13953_at	AT2G35450.1	4.83e-20	down
Contig6595_at	AT2G35490.1	0.0155409	down
Contig13271_at	AT2G35500.1	0.00091646	down
Contig25159_at	AT2G35800.1	4.83e-20	down
Contig7928_s_at	AT2G35810.2	4.83e-20	down
Contig5827_at	AT2G35860.1	0.00318923	down
Contig22194_at	AT2G02040.1	1.97e-05	down
Contig8362_at	AT2G36000.1	4.83e-20	down
Contig9489_at	AT2G36145.1	4.83e-20	down
Contig2236_at	AT2G19770.1	4.83e-20	down
Contig22418_at	AT5G19780.1	2.9e-05	down
Contig10552_at	AT2G36630.1	4.83e-20	down
Contig1616_at	AT2G36870.1	1.1e-05	down
Contig9868_at	AT2G36895.2	4.83e-20	down
Contig11888_at	AT2G36960.2	5.05e-05	down
Contig2248_at	AT1G17180.1	4.83e-20	down
Contig9041_s_at	AT2G36990.1	4.83e-20	down
Contig2277_s_at	AT1G20020.2	2.05e-05	down
Contig19393_at	AT2G37180.1	4.83e-20	down
Contig2300_s_at	AT3G47470.1	4.83e-20	down
Contig13074_at	AT2G37210.1	4.83e-20	down
Contig9220_at	AT2G37240.1	4.83e-20	down
Contig13884_at	AT2G37510.1	4.83e-20	down
Contig7115_at	AT2G37840.3	4.83e-20	down
Contig6175_at	AT2G38710.4	4.42e-05	down
Contig7602_s_at	AT2G38780.1	4.83e-20	down
Contig26195_at	AT2G38800.1	4.83e-20	down
Contig3381_s_at	AT2G38900.2	4.83e-20	down
Contig9412_s_at	AT2G39140.1	4.83e-20	down
Contig20695_at	AT2G39450.1	4.83e-20	down
Contig6002_s_at	AT2G39470.1	4.83e-20	down
Contig9958_s_at	AT2G39670.2	4.83e-20	down
Contig23568_at	AT1G20560.2	4.83e-20	down
Contig1019_at	AT2G39730.3	4.83e-20	down
Contig3814_at	AT2G39800.2	0.0136519	down
Contig23607_at	AT4G26470.1	4.83e-20	down
Contig6329_at	AT2G40490.1	0.000360727	down
Contig6654_at	AT2G40840.1	4.83e-20	down
Contig18467_at	AT2G40935.7	0.00677182	down
Contig2402_s_at	AT4G39090.1	0.00831611	down
Contig9506_at	AT2G41050.3	4.83e-20	down
Contig14247_at	AT2G41460.3	4.83e-20	down
Contig10963_at	AT2G41475.1	4.83e-20	down
Contig2419_s_at	AT1G54290.1	4.83e-20	down
Contig5618_at	AT2G41680.1	4.83e-20	down
Contig10570_at	AT2G42005.1	4.83e-20	down
Contig14802_at	AT2G42070.1	4.83e-20	down
Contig9878_at	AT2G42220.1	4.83e-20	down
Contig15391_at	AT2G42280.1	4.83e-20	down
Contig14384_at	AT2G42690.1	4.83e-20	down
Contig7996_at	AT2G42750.1	4.83e-20	down
Contig22088_at	AT2G42770.1	4.83e-20	down
Contig5240_at	AT2G43030.1	4.83e-20	down
Contig25020_at	AT2G44740.1	4.83e-20	down
Contig25177_at	AT2G34430.1	4.83e-20	down
Contig12695_at	AT2G43560.1	4.83e-20	down
Contig3806_s_at	AT2G43710.1	4.83e-20	down
Contig7661_at	AT2G43790.1	4.83e-20	down
Contig12340_at	AT2G43910.3	4.83e-20	down
Contig9406_at	AT2G43945.1	4.83e-20	down
Contig4682_at	AT2G43970.1	4.83e-20	down
Contig4240_s_at	AT2G44060.2	0.000639399	down
Contig9173_at	AT2G44770.1	1.04e-06	down
Contig12065_at	AT2G45250.1	4.83e-20	down
Contig11877_at	AT2G45440.1	0.00454899	down
Contig16357_at	AT2G45530.1	0.0159265	down
Contig11295_at	AT2G45550.1	4.83e-20	down
Contig7768_s_at	AT2G45770.1	0.000131295	down
Contig3935_s_at	AT2G46170.2	4.83e-20	down
Contig9365_at	AT2G46210.1	4.83e-20	down
Contig7338_at	AT2G46820.2	4.83e-20	down
Contig26213_at	AT5G64350.1	5.85e-05	down
Contig26226_at	AT1G36160.2	0.00743783	down
Contig20529_s_at	AT2G47070.1	4.83e-20	down
Contig93_at	AT2G47170.3	0.000397248	down
Contig3353_s_at	AT2G47400.1	4.83e-20	down
Contig18984_s_at	AT2G47450.1	4.83e-20	down
Contig5571_at	AT2G47590.1	4.83e-20	down
Contig2665_s_at	AT2G02760.4	0.00569723	down
Contig2680_at	AT1G02300.1	4.83e-20	down
Contig10869_s_at	AT2G47940.1	3.52e-05	down
Contig14005_at	AT2G48070.2	4.83e-20	down
Contig17574_at	AT2G48120.2	4.83e-20	down
Contig21442_at	AT2G48121.2	4.83e-20	down
Contig3808_s_at	AT3G01020.1	0.0373446	down
Contig14488_at	AT3G01100.3	0.0347525	down
Contig2715_s_at	AT5G01600.1	4.83e-20	down
Contig13112_at	AT3G01370.1	4.83e-20	down
Contig251_at	AT3G01390.4	4.17e-05	down
Contig272_s_at	AT1G27510.1	4.83e-20	down
Contig6518_at	AT3G01480.1	4.83e-20	down
Contig14415_at	AT3G01490.1	4.83e-20	down
Contig2779_at	AT4G32940.1	4.83e-20	down
Contig20518_at	AT3G02280.3	0.0465949	down
Contig19689_at	AT3G02300.2	4.83e-20	down
Contig7034_at	AT3G02440.1	4.83e-20	down
Contig5409_at	AT3G02580.1	4.83e-20	down
Contig10814_at	AT3G02660.2	3.16e-05	down
Contig15439_at	AT3G02710.1	0.00407132	down
Contig863_s_at	AT3G02720.1	4.83e-20	down
Contig4022_at	AT3G02730.1	4.83e-20	down
Contig4893_at	AT3G02780.2	4.83e-20	down
Contig7273_at	AT3G02920.3	4.83e-20	down
Contig2859_at	AT1G08380.1	4.83e-20	down
Contig11981_at	AT3G03773.1	0.0432106	down
Contig4727_at	AT3G03890.1	0.000190941	down
Contig2864_s_at	AT1G61820.3	4.83e-20	down
Contig5508_at	AT3G03990.1	4.83e-20	down
Contig14522_at	AT3G04010.1	0.00645245	down
Contig7067_at	AT3G04240.2	0.000115732	down
Contig2868_at	AT4G35000.1	0.0105491	down
Contig2893_at	AT3G63410.1	4.83e-20	down
Contig2948_at	AT2G42680.1	4.83e-20	down
Contig16852_at	AT3G04890.1	4.83e-20	down
Contig3081_at	AT5G63860.1	4.83e-20	down
Contig18801_at	AT3G05410.2	4.83e-20	down
Contig15410_at	AT3G05520.1	4.83e-20	down
Contig3111_at	AT3G50830.1	4.83e-20	down
Contig3146_at	AT1G09940.1	4.83e-20	down
Contig9242_at	AT3G06430.1	0.00109285	down
Contig5728_at	AT3G06483.1	1.04e-06	down
Contig24930_s_at	AT3G06510.2	4.83e-20	down
Contig9104_s_at	AT3G06560.1	0.00810046	down
Contig12146_at	AT3G06730.1	4.83e-20	down
Contig16101_at	AT3G06950.1	0.0354824	down
Contig7180_at	AT3G07310.2	4.83e-20	down
Contig12099_at	AT3G07470.3	4.83e-20	down
Contig14669_at	AT3G07565.1	1.49e-05	down
Contig7637_at	AT3G07700.3	4.83e-20	down
Contig7009_at	AT3G07890.5	0.00203223	down
Contig16595_at	AT3G08010.1	2.52e-05	down
Contig24689_at	AT3G08505.3	0.0302928	down
Contig8007_at	AT3G08620.2	2.06e-06	down
Contig13832_at	AT3G08920.1	4.34e-05	down
Contig3836_at	AT3G09050.1	4.83e-20	down
Contig3171_at	AT4G03520.1	2.06e-06	down
Contig12096_at	AT3G09310.1	0.00411502	down
Contig3204_at	AT4G14710.6	0.00010646	down
Contig1727_s_at	AT3G09640.2	4.83e-20	down
Contig19672_at	AT3G09980.1	0.00964555	down
Contig14024_at	AT3G10060.1	4.83e-20	down
Contig615_at	AT3G10230.2	4.83e-20	down
Contig3221_at	AT5G64040.1	4.83e-20	down
Contig9686_at	AT3G10350.1	4.83e-20	down
Contig12710_at	AT3G10405.1	4.83e-20	down
Contig16896_at	AT3G10572.3	0.0487876	down
Contig20097_at	AT3G10840.4	4.83e-20	down
Contig18772_at	AT3G10940.1	4.83e-20	down
Contig13508_at	AT3G11210.1	4.83e-20	down
Contig2540_at	AT3G11500.2	0.00994436	down
Contig3321_at	AT3G17020.1	0.00141388	down
Contig11119_at	AT3G11760.1	0.0406153	down
Contig15931_at	AT3G12080.1	9.76e-05	down
Contig11714_at	AT3G12240.1	4.83e-20	down
Contig7903_at	AT3G12280.1	0.0361393	down
Contig10712_at	AT3G12345.1	5.77e-05	down
Contig16255_s_at	AT3G12560.2	0.0373446	down
Contig9301_at	AT3G12600.2	0.00456799	down
Contig16305_at	AT3G13040.3	4.83e-20	down
Contig3463_at	AT1G07110.1	4.83e-20	down
Contig8814_at	AT3G13225.2	3.07e-05	down
Contig7702_at	AT3G13530.1	0.0017411	down
Contig8617_s_at	AT3G13560.5	0.00299682	down
Contig9443_at	AT3G13570.1	0.000387597	down
Contig3478_at	AT5G05170.1	0.0379558	down
Contig7788_at	AT3G14100.1	0.00202419	down
Contig3479_at	AT4G35300.5	4.83e-20	down
Contig3526_at	AT1G62290.2	1.58e-05	down
Contig1771_s_at	AT3G14415.2	4.83e-20	down
Contig1774_at	AT3G14415.3	4.83e-20	down
Contig18643_at	AT3G15110.1	4.83e-20	down
Contig3532_s_at	AT3G03270.2	0.016948	down
Contig9425_at	AT3G15395.5	0.000494898	down
Contig16181_at	AT3G15520.2	0.00110837	down
Contig7446_at	AT3G15630.1	4.83e-20	down
Contig12472_at	AT3G15680.2	4.83e-20	down
Contig14095_at	AT3G15810.1	0.000990924	down
Contig13481_at	AT3G15820.1	2.33e-05	down
Contig4282_at	AT3G15840.2	4.83e-20	down
Contig3570_at	AT3G23600.1	4.83e-20	down
Contig6687_at	AT3G16560.4	4.83e-20	down
Contig14113_at	AT3G17611.3	1.68e-05	down
Contig20794_at	AT3G17668.1	4.83e-20	down
Contig4453_at	AT3G17790.1	0.000108893	down
Contig4610_s_at	AT3G17930.1	4.83e-20	down
Contig2191_at	AT3G18000.1	4.83e-20	down
Contig15335_s_at	AT3G19290.3	4.83e-20	down
Contig25532_at	AT3G19650.1	4.83e-20	down
Contig26021_at	AT3G19800.2	4.83e-20	down
Contig9442_at	AT3G19810.2	4.83e-20	down
Contig3793_at	AT1G16890.1	8.02e-05	down
Contig13936_at	AT3G20270.3	4.83e-20	down
Contig14287_at	AT3G20550.1	0.024414	down
Contig8299_at	AT3G20650.1	0.00139052	down
Contig12468_at	AT3G20740.1	4.83e-20	down
Contig8757_at	AT3G21215.4	0.0043224	down
Contig7103_s_at	AT3G21430.4	4.83e-20	down
Contig26393_at	AT3G21870.1	4.83e-20	down
Contig3807_at	AT4G22220.1	4.83e-20	down
Contig3810_s_at	AT2G47180.1	4.83e-20	down
Contig1302_at	AT3G22460.2	4.83e-20	down
Contig10815_at	AT3G22550.1	4.83e-20	down
Contig9753_at	AT3G22880.1	0.000495327	down
Contig7677_at	AT3G23490.2	1.29e-05	down
Contig15078_at	AT3G23640.2	4.83e-20	down
Contig9108_at	AT3G23700.1	4.83e-20	down
Contig16221_at	AT3G23820.1	4.83e-20	down
Contig10917_at	AT3G23920.1	4.83e-20	down
Contig3848_at	AT4G34350.1	4.83e-20	down
Contig11601_at	AT3G24010.1	4.83e-20	down
Contig8038_s_at	AT3G24190.1	0.0141473	down
Contig18354_at	AT3G24430.1	4.83e-20	down
Contig15801_at	AT3G24730.1	4.83e-20	down
Contig3870_at	AT5G20570.1	0.00987585	down
Contig2718_s_at	AT3G25230.1	0.0321061	down
Contig18478_at	AT3G25410.1	4.83e-20	down
Contig3873_at	AT1G01060.6	4.83e-20	down
Contig3908_at	AT1G67740.1	4.83e-20	down
Contig3927_s_at	AT2G41530.1	0.000240529	down
Contig3718_s_at	AT3G25690.6	4.83e-20	down
Contig10719_at	AT3G25790.1	4.83e-20	down
Contig12607_at	AT3G25990.1	0.00976865	down
Contig7995_at	AT3G26070.1	4.83e-20	down
Contig8370_at	AT3G26085.4	4.83e-20	down
Contig14378_at	AT3G26100.4	4.83e-20	down
Contig12000_at	AT3G26510.6	4.83e-20	down
Contig4043_at	AT5G43750.1	4.83e-20	down
Contig12263_at	AT3G26570.2	4.83e-20	down
Contig14454_at	AT3G26580.1	4.83e-20	down
Contig4567_at	AT3G26710.1	5.05e-05	down
Contig4772_s_at	AT3G26740.1	4.83e-20	down
Contig16506_at	AT3G27020.1	4.83e-20	down
Contig13784_at	AT3G27050.1	4.83e-20	down
Contig11372_at	AT3G27100.1	0.00698624	down
Contig4590_at	AT3G27160.1	0.0033083	down
Contig189_s_at	AT3G27690.2	4.83e-20	down
Contig4679_s_at	AT3G27820.1	4.83e-20	down
Contig15302_at	AT3G28200.1	4.83e-20	down
Contig11363_at	AT3G29185.2	4.83e-20	down
Contig20700_at	AT3G29280.1	0.000165923	down
Contig16368_at	AT3G29320.1	4.83e-20	down
Contig4220_at	AT3G29810.1	4.83e-20	down
Contig11411_at	AT3G32930.2	4.83e-20	down
Contig10362_at	AT3G43540.2	0.000428693	down
Contig4135_at	AT1G77490.1	0.02809	down
Contig4207_at	AT4G09350.1	4.83e-20	down
Contig4218_at	AT1G26270.1	0.00172551	down
Contig10683_at	AT3G44620.1	4.83e-20	down
Contig5492_at	AT3G44890.1	4.83e-20	down
Contig11167_at	AT3G45780.2	4.83e-20	down
Contig7092_s_at	AT3G46000.3	4.83e-20	down
Contig3396_s_at	AT3G46780.1	4.83e-20	down
Contig6517_at	AT3G46970.1	4.83e-20	down
Contig12842_at	AT3G47010.3	4.83e-20	down
Contig12225_at	AT3G47060.1	4.83e-20	down
Contig4354_s_at	AT5G46030.3	4.83e-20	down
Contig19271_at	AT3G47430.1	4.83e-20	down
Contig24914_at	AT3G47450.2	4.83e-20	down
Contig442_at	AT4G32260.1	4.83e-20	down
Contig4432_at	AT2G37220.1	4.83e-20	down
Contig11839_at	AT3G47490.3	4.83e-20	down
Contig4441_at	AT3G51730.1	0.00490163	down
Contig4459_at	AT3G57520.1	4.83e-20	down
Contig11867_s_at	AT3G47550.6	4.83e-20	down
Contig15176_at	AT3G47760.2	4.83e-20	down
Contig7530_s_at	AT3G47860.1	0.0074657	down
Contig21120_s_at	AT3G47990.5	0.0311311	down
Contig4531_at	AT5G02540.1	4.83e-20	down
Contig4556_at	AT5G59410.1	4.83e-20	down
Contig3039_at	AT3G48330.3	5.05e-05	down
Contig2516_at	AT3G48680.1	4.83e-20	down
Contig4599_s_at	AT2G38905.1	0.00878231	down
Contig4613_at	AT2G21260.2	4.83e-20	down
Contig8168_s_at	AT3G49200.1	4.83e-20	down
Contig11109_at	AT3G49470.1	4.83e-20	down
Contig24253_at	AT3G50685.1	4.83e-20	down
Contig4782_at	AT4G25650.1	2.06e-06	down
Contig11014_at	AT3G51130.1	0.0018643	down
Contig15959_at	AT3G51500.1	0.0260868	down
Contig10931_at	AT3G51510.1	4.83e-20	down
Contig4783_at	AT3G22960.1	0.00218489	down
Contig4211_at	AT3G51860.1	4.83e-20	down
Contig5720_at	AT3G52105.1	4.83e-20	down
Contig18640_at	AT3G52155.4	4.83e-20	down
Contig9829_at	AT3G52180.4	0.0146071	down
Contig11480_at	AT3G52230.1	4.83e-20	down
Contig7834_at	AT3G52380.1	4.83e-20	down
Contig10082_at	AT3G52430.1	0.000423439	down
Contig17756_at	AT3G52720.4	4.83e-20	down
Contig8523_s_at	AT3G52810.1	4.83e-20	down
Contig10268_at	AT3G53130.1	4.51e-05	down
Contig11034_at	AT3G53180.1	4.83e-20	down
Contig15110_at	AT3G53220.1	1.04e-06	down
Contig491_s_at	AT2G26080.1	4.83e-20	down
Contig13981_at	AT3G53390.1	4.83e-20	down
Contig12704_at	AT3G53470.2	0.0465214	down
Contig17974_at	AT3G53530.1	4.83e-20	down
Contig8705_at	AT3G53570.4	0.0394063	down
Contig3976_at	AT3G53850.3	4.83e-20	down
Contig19273_at	AT3G53900.1	4.83e-20	down
Contig3532_at	AT3G53990.1	0.000143627	down
Contig4429_at	AT3G54050.2	4.83e-20	down
Contig4938_s_at	AT1G67280.2	2.24e-05	down
Contig4951_at	AT1G69740.3	4.83e-20	down
Contig497_s_at	AT5G38410.2	4.83e-20	down
Contig19392_at	AT3G54220.1	0.0072796	down
Contig14131_at	AT3G54350.5	0.0022077	down
Contig11417_at	AT3G54500.8	4.83e-20	down
Contig2400_at	AT3G54960.1	0.0162141	down
Contig9584_at	AT3G55010.2	4.83e-20	down
Contig12714_at	AT3G55030.1	0.000172598	down
Contig9047_at	AT3G55120.1	4.83e-20	down
Contig11203_at	AT3G55250.1	4.83e-20	down
Contig5026_at	AT1G51400.1	4.83e-20	down
Contig6571_at	AT3G55520.3	4.83e-20	down
Contig10009_at	AT3G55760.3	4.83e-20	down
Contig2949_s_at	AT3G55800.1	4.83e-20	down
Contig5081_at	AT2G42910.1	4.83e-20	down
Contig6759_at	AT3G55980.2	1.68e-05	down
Contig16000_at	AT3G56010.1	0.00829354	down
Contig13146_at	AT3G56040.1	4.83e-20	down
Contig25962_at	AT3G56160.3	4.83e-20	down
Contig5104_s_at	AT3G26060.3	1.29e-05	down
Contig6150_at	AT3G56290.1	4.83e-20	down
Contig10284_at	AT3G56310.2	4.83e-20	down
Contig19934_at	AT3G56650.1	4.83e-20	down
Contig2262_at	AT3G56940.2	4.83e-20	down
Contig19630_at	AT3G56950.1	1.04e-06	down
Contig7585_at	AT3G57080.1	4.42e-05	down
Contig5153_at	AT1G06950.1	0.0105491	down
Contig5198_s_at	AT1G64770.1	1.04e-06	down
Contig5236_at	AT1G08570.4	4.83e-20	down
Contig5818_at	AT3G57680.3	4.83e-20	down
Contig8405_at	AT3G58140.1	4.83e-20	down
Contig25611_at	AT3G59040.2	4.83e-20	down
Contig5251_at	AT5G65670.2	0.00479209	down
Contig8794_s_at	AT3G59310.3	4.83e-20	down
Contig16020_at	AT3G59400.1	4.83e-20	down
Contig5266_at	AT5G19220.1	3.61e-05	down
Contig1758_s_at	AT3G59780.1	4.83e-20	down
Contig15163_at	AT3G59840.1	4.83e-20	down
Contig12233_at	AT3G60530.1	4.83e-20	down
Contig7427_at	AT3G61060.1	4.83e-20	down
Contig7832_at	AT3G61130.1	4.83e-20	down
Contig1529_at	AT3G61470.1	4.83e-20	down
Contig19360_at	AT3G61590.1	4.83e-20	down
Contig25063_at	AT3G61770.1	4.83e-20	down
Contig14891_at	AT3G61870.1	4.83e-20	down
Contig18104_at	AT3G62010.2	4.83e-20	down
Contig5309_at	AT5G20060.4	0.0395842	down
Contig5328_at	AT5G08170.5	4.83e-20	down
Contig5436_s_at	AT5G05740.3	4.83e-20	down
Contig3354_s_at	AT3G62410.1	4.83e-20	down
Contig5478_at	AT4G26860.1	4.83e-20	down
Contig5527_at	AT3G16910.1	4.83e-20	down
Contig5534_at	AT2G26670.2	0.000310705	down
Contig13597_at	AT3G62910.1	0.000519019	down
Contig8775_at	AT3G63140.1	4.83e-20	down
Contig5004_at	AT3G63190.1	4.83e-20	down
Contig9548_at	AT3G63270.1	0.00159854	down
Contig466_at	AT3G63490.1	4.83e-20	down
Contig5680_at	AT3G25920.1	0.000509738	down
Contig26389_at	AT4G00030.1	4.83e-20	down
Contig7076_s_at	AT4G00630.2	0.00678653	down
Contig4811_s_at	AT4G00750.1	4.83e-20	down
Contig11386_s_at	AT4G00755.2	4.83e-20	down
Contig5702_at	AT5G23060.1	4.83e-20	down
Contig5758_at	AT3G01910.3	4.83e-20	down
Contig5775_at	AT4G01310.1	1.04e-06	down
Contig19697_at	AT4G01650.2	4.83e-20	down
Contig7919_at	AT4G01690.1	4.83e-20	down
Contig15392_at	AT4G01780.1	2.05e-05	down
Contig14078_at	AT4G01800.1	0.00118361	down
Contig14947_at	AT4G01897.1	0.0212603	down
Contig21011_at	AT4G01935.1	4.83e-20	down
Contig18503_at	AT4G01995.3	2.06e-06	down
Contig17120_at	AT4G02120.2	0.00142217	down
Contig10047_at	AT4G02405.1	0.000348918	down
Contig17936_at	AT4G02460.4	4.83e-20	down
Contig5814_at	AT2G03870.2	3.07e-05	down
Contig588_at	AT5G36790.3	4.83e-20	down
Contig14788_at	AT4G02680.1	0.0245964	down
Contig20316_at	AT4G02725.1	4.83e-20	down
Contig6416_s_at	AT4G02790.1	4.83e-20	down
Contig4370_at	AT4G02920.2	4.83e-20	down
Contig20669_at	AT4G03150.1	4.83e-20	down
Contig15960_at	AT4G03180.1	4.83e-20	down
Contig12091_at	AT4G04020.1	8.02e-05	down
Contig16917_at	AT4G04350.1	4.83e-20	down
Contig2080_at	AT4G04640.1	4.83e-20	down
Contig10417_at	AT4G04800.1	4.83e-20	down
Contig17314_at	AT4G04955.2	0.0380659	down
Contig5907_at	AT5G06950.5	0.000170971	down
Contig22270_at	AT4G08170.7	0.000382759	down
Contig9001_at	AT4G08810.1	0.000610226	down
Contig19586_at	AT4G08920.1	4.83e-20	down
Contig5912_at	AT1G10900.3	4.83e-20	down
Contig8515_s_at	AT4G09010.2	4.83e-20	down
Contig13417_at	AT4G09040.2	4.83e-20	down
Contig7680_at	AT4G09150.1	6.04e-06	down
Contig592_at	AT1G11860.2	4.83e-20	down
Contig594_x_at	AT1G67090.1	4.83e-20	down
Contig5953_at	AT3G57040.2	4.83e-20	down
Contig5570_s_at	AT4G09890.1	4.83e-20	down
Contig10506_at	AT4G10000.2	0.00537944	down
Contig8138_s_at	AT4G10030.1	2.05e-05	down
Contig12551_at	AT4G10090.1	0.000617057	down
Contig16475_at	AT4G10120.3	4.83e-20	down
Contig4368_at	AT4G10300.1	4.83e-20	down
Contig16901_at	AT4G10380.1	4.83e-20	down
Contig23542_at	AT4G10750.1	0.00142997	down
Contig12814_at	AT4G10925.5	0.00424003	down
Contig6074_at	AT1G22990.2	4.83e-20	down
Contig8787_s_at	AT4G12060.1	2.15e-05	down
Contig5371_s_at	AT4G12280.1	4.83e-20	down
Contig11806_at	AT4G12860.1	4.83e-20	down
Contig22121_at	AT4G13030.2	4.83e-20	down
Contig12171_at	AT4G13220.1	4.83e-20	down
Contig9230_s_at	AT4G13270.1	1.04e-06	down
Contig14509_at	AT4G13670.1	4.83e-20	down
Contig9233_at	AT4G13720.2	4.83e-20	down
Contig9438_s_at	AT4G14100.1	4.83e-20	down
Contig8373_at	AT4G14110.1	4.83e-20	down
Contig5603_s_at	AT4G14210.3	0.0317302	down
Contig8417_at	AT4G14240.1	4.83e-20	down
Contig13668_at	AT4G14385.1	4.83e-20	down
Contig6213_at	AT1G05850.2	4.83e-20	down
Contig13172_at	AT4G14620.1	4.83e-20	down
Contig6249_at	AT2G14910.1	4.83e-20	down
Contig23320_at	AT4G14870.1	4.83e-20	down
Contig14611_at	AT4G15510.5	4.83e-20	down
Contig7673_at	AT4G15545.1	4.83e-20	down
Contig10248_at	AT4G15770.1	4.83e-20	down
Contig5897_at	AT4G15950.1	0.000406009	down
Contig16047_at	AT4G16060.1	4.83e-20	down
Contig14367_at	AT4G16070.3	0.000225464	down
Contig8087_at	AT4G16130.1	4.83e-20	down
Contig2403_at	AT4G16190.1	4.83e-20	down
Contig11557_at	AT4G16444.1	0.00400706	down
Contig7692_s_at	AT4G16765.3	2.06e-06	down
Contig9976_at	AT4G17040.1	4.83e-20	down
Contig7831_at	AT4G17190.2	4.83e-20	down
Contig12345_at	AT4G17300.1	0.0122168	down
Contig6413_at	AT3G48420.1	4.83e-20	down
Contig7399_s_at	AT4G17510.1	0.0444882	down
Contig24017_at	AT4G17740.2	4.83e-20	down
Contig12928_at	AT4G17840.1	4.83e-20	down
Contig6428_s_at	AT5G60540.1	4.83e-20	down
Contig15206_at	AT4G17970.1	4.83e-20	down
Contig13138_at	AT4G18240.1	0.000308362	down
Contig20322_at	AT4G18370.1	0.00362096	down
Contig24364_at	AT4G18380.2	4.83e-20	down
Contig12844_at	AT4G18460.1	0.0466747	down
Contig5341_at	AT4G18480.1	0.000377912	down
Contig23893_at	AT4G18880.1	0.000154879	down
Contig10976_at	AT4G18975.2	4.83e-20	down
Contig4988_at	AT4G19170.1	4.83e-20	down
Contig13393_at	AT4G19400.1	0.0445176	down
Contig18078_at	AT4G19660.1	4.83e-20	down
Contig8678_at	AT4G19710.1	4.83e-20	down
Contig8678_s_at	AT4G19710.2	4.83e-20	down
Contig6668_s_at	AT5G02240.1	2.33e-05	down
Contig18507_at	AT4G20160.3	4.83e-20	down
Contig12356_at	AT4G20280.1	0.000190941	down
Contig3263_at	AT4G20360.2	4.83e-20	down
Contig10220_s_at	AT4G20380.6	0.000514382	down
Contig12879_at	AT4G20760.1	4.83e-20	down
Contig18874_at	AT4G20910.2	0.0111915	down
Contig16550_at	AT4G20960.1	0.000263389	down
Contig12545_at	AT4G21445.1	4.83e-20	down
Contig16201_at	AT4G21540.2	4.83e-20	down
Contig5679_at	AT4G21940.1	5.85e-05	down
Contig143_s_at	AT4G21980.2	9.51e-05	down
Contig6802_at	AT1G30070.1	4.83e-20	down
Contig6804_at	AT1G56580.1	4.83e-20	down
Contig6306_at	AT4G22340.1	4.83e-20	down
Contig4591_at	AT4G22890.4	0.00493968	down
Contig6856_at	AT5G51110.2	4.83e-20	down
Contig8160_at	AT4G23860.4	4.83e-20	down
Contig13988_at	AT4G24020.1	5.09e-06	down
Contig6974_at	AT1G04240.1	0.000435264	down
Contig11408_at	AT4G24510.1	4.83e-20	down
Contig9660_at	AT4G24750.1	4.83e-20	down
Contig2289_s_at	AT4G24890.1	4.83e-20	down
Contig7090_s_at	AT1G55490.5	2.24e-05	down
Contig8788_at	AT4G25370.1	0.0200444	down
AF442489_at	AT4G25470.1	4.83e-20	down
Contig7238_at	AT4G28660.1	4.83e-20	down
Contig9423_at	AT4G25760.1	4.83e-20	down
Contig2672_at	AT4G25810.1	4.83e-20	down
Contig24273_at	AT4G25910.1	4.83e-20	down
Contig9396_at	AT4G25920.1	1.29e-05	down
Contig9099_at	AT4G26080.1	4.83e-20	down
Contig3449_s_at	AT4G26288.1	4.83e-20	down
Contig10822_at	AT4G26370.1	4.83e-20	down
Contig11138_at	AT4G26480.2	0.0255093	down
Contig22182_at	AT4G26500.1	0.000117223	down
Contig14849_at	AT4G26555.2	4.83e-20	down
Contig7324_s_at	AT4G26570.1	1.04e-06	down
Contig12033_at	AT4G26640.2	4.83e-20	down
Contig7254_at	AT2G17880.1	4.83e-20	down
Contig15977_at	AT4G27350.1	4.83e-20	down
Contig10287_at	AT4G27380.1	0.00141762	down
Contig5135_s_at	AT4G27450.1	4.83e-20	down
Contig15811_at	AT4G27460.1	0.0303771	down
Contig20263_at	AT4G27600.1	4.83e-20	down
Contig7298_at	AT4G27700.1	4.83e-20	down
Contig10850_at	AT4G27800.1	4.83e-20	down
Contig6164_s_at	AT4G27900.2	4.83e-20	down
Contig7800_at	AT4G27960.2	4.83e-20	down
Contig13735_at	AT4G28025.1	4.83e-20	down
Contig10924_at	AT4G28030.1	4.09e-06	down
Contig6835_s_at	AT4G28070.1	4.83e-20	down
Contig6835_at	AT4G28070.2	4.83e-20	down
Contig11912_at	AT4G28080.1	4.83e-20	down
Contig7352_at	AT5G62980.2	0.0189205	down
Contig6075_at	AT4G28940.2	4.83e-20	down
Contig3659_s_at	AT4G29060.1	4.83e-20	down
Contig322_at	AT4G29080.1	3.43e-05	down
Contig13107_at	AT4G29120.1	4.83e-20	down
Contig15209_at	AT4G29170.1	4.83e-20	down
Contig7874_at	AT4G29430.1	0.000542544	down
Contig21286_at	AT4G29670.1	0.0022077	down
Contig6173_at	AT4G29900.2	4.83e-20	down
Contig8718_at	AT4G30200.1	4.83e-20	down
Contig7360_s_at	AT5G15850.1	4.83e-20	down
Contig16904_at	AT4G30310.2	4.83e-20	down
Contig16504_at	AT4G30350.1	4.83e-20	down
Contig16001_at	AT4G30440.1	4.83e-20	down
Contig7664_at	AT4G30480.2	5.09e-06	down
Contig6818_at	AT4G30950.1	4.83e-20	down
Contig12765_at	AT4G31115.1	0.00228514	down
Contig11195_at	AT4G31150.4	1.68e-05	down
Contig2960_at	AT4G31290.1	4.83e-20	down
Contig16285_at	AT4G31390.3	4.83e-20	down
Contig7143_s_at	AT4G31530.1	4.83e-20	down
Contig12258_at	AT4G31600.1	0.00963924	down
Contig13243_s_at	AT4G31850.1	4.83e-20	down
Contig651_at	AT4G31990.2	0.00242219	down
Contig17607_at	AT4G32250.3	4.83e-20	down
Contig825_s_at	AT4G32320.1	4.83e-20	down
Contig7474_at	AT5G04440.1	4.83e-20	down
Contig16431_at	AT4G32590.1	4.83e-20	down
Contig16053_at	AT4G32915.1	7.02e-06	down
Contig7522_at	AT3G55330.1	4.83e-20	down
Contig12323_at	AT4G33110.2	4.83e-20	down
Contig11726_at	AT4G33140.1	0.0022077	down
Contig7064_s_at	AT4G33150.3	4.83e-20	down
Contig14136_at	AT4G33240.7	4.83e-20	down
Contig8530_at	AT4G33410.1	4.83e-20	down
Contig18925_at	AT4G33480.1	4.83e-20	down
Contig7559_at	AT3G26560.1	0.000603188	down
Contig13287_at	AT4G33625.3	0.00592	down
Contig16214_at	AT4G33790.1	4.83e-20	down
Contig17805_at	AT4G34090.1	4.83e-20	down
Contig7624_at	AT2G27680.1	4.83e-20	down
Contig4830_at	AT4G34240.3	4.83e-20	down
Contig19707_at	AT4G34290.1	0.00274165	down
Contig7594_at	AT4G34490.1	0.000130513	down
Contig12956_at	AT4G34740.1	4.83e-20	down
Contig9890_at	AT4G34920.1	4.83e-20	down
Contig12596_at	AT4G35250.1	4.83e-20	down
Contig8619_at	AT4G35640.1	4.83e-20	down
Contig7988_at	AT1G68830.1	6.04e-06	down
Contig8498_at	AT4G36390.1	6.04e-06	down
Contig10738_at	AT4G36530.1	4.83e-20	down
Contig6862_s_at	AT4G37040.1	4.83e-20	down
Contig3112_at	AT4G37220.1	4.83e-20	down
Contig5410_at	AT4G37300.1	4.83e-20	down
Contig5628_at	AT4G37470.1	4.83e-20	down
Contig8727_s_at	AT4G37550.6	4.83e-20	down
Contig13186_at	AT4G37670.2	0.00327848	down
Contig16954_at	AT4G37920.1	0.000126126	down
Contig11013_at	AT4G37925.1	4.83e-20	down
Contig1824_s_at	AT4G37930.1	4.83e-20	down
Contig13997_at	AT4G37970.1	4.83e-20	down
Contig5766_at	AT4G38160.4	3.07e-05	down
Contig11580_at	AT4G38380.4	4.83e-20	down
Contig14300_at	AT4G38460.1	0.0438086	down
Contig8063_at	AT5G18100.1	4.83e-20	down
Contig5911_s_at	AT4G39100.1	4.83e-20	down
Contig8286_at	AT2G04690.1	4.83e-20	down
Contig13885_at	AT4G39250.1	4.83e-20	down
Contig20411_at	AT4G39330.1	4.83e-20	down
Contig2825_at	AT4G39770.1	4.83e-20	down
Contig23996_at	AT4G39970.1	4.83e-20	down
Contig10632_s_at	AT5G01050.1	4.83e-20	down
Contig8327_at	AT5G66880.2	1.04e-06	down
Contig13591_at	AT5G01230.1	4.83e-20	down
Contig8128_at	AT5G01240.1	4.83e-20	down
Contig4281_s_at	AT5G01300.2	4.83e-20	down
Contig4281_at	AT5G01300.3	4.83e-20	down
Contig10523_at	AT5G01400.2	4.83e-20	down
Contig1888_at	AT5G01530.1	4.83e-20	down
Contig8436_at	AT5G40950.1	0.00542934	down
Contig3838_s_at	AT5G01650.3	0.00212148	down
Contig3839_at	AT5G01650.4	4.83e-20	down
Contig14228_at	AT5G01920.2	4.83e-20	down
Contig845_s_at	AT5G59310.1	4.83e-20	down
Contig7941_s_at	AT5G02160.1	4.83e-20	down
Contig9376_at	AT5G02810.1	4.83e-20	down
Contig11052_at	AT5G02810.2	4.83e-20	down
Contig22282_at	AT5G02830.1	4.83e-20	down
Contig12906_at	AT5G02880.1	4.83e-20	down
Contig10254_s_at	AT5G02970.1	4.83e-20	down
Contig14563_at	AT5G03230.1	4.83e-20	down
Contig14148_at	AT5G03530.2	4.83e-20	down
Contig21869_at	AT5G03600.2	4.83e-20	down
Contig873_s_at	AT5G02490.1	4.83e-20	down
Contig8739_at	AT3G16150.1	4.83e-20	down
Contig7407_at	AT5G03900.2	4.83e-20	down
Contig12022_at	AT5G03940.1	0.000117223	down
Contig4570_s_at	AT5G04590.1	0.00153902	down
Contig13009_at	AT5G04900.1	4.83e-20	down
Contig888_at	AT1G12900.2	4.83e-20	down
Contig6242_at	AT5G05270.2	4.83e-20	down
Contig20267_at	AT5G05690.3	4.83e-20	down
Contig24371_at	AT5G05840.1	4.83e-20	down
Contig8846_at	AT5G06130.1	3.07e-05	down
Contig11560_at	AT5G06260.3	4.83e-20	down
Contig3923_at	AT5G06480.1	0.00644666	down
Contig8932_s_at	AT4G09620.3	8.2e-05	down
Contig12935_at	AT5G06580.1	0.00362066	down
Contig4685_at	AT5G06690.1	4.83e-20	down
Contig11990_at	AT5G07270.1	0.0130638	down
Contig10618_at	AT5G07710.1	0.000717373	down
Contig8967_at	AT3G27925.2	0.000108893	down
Contig4187_at	AT5G08370.2	4.83e-20	down
Contig14916_at	AT5G08410.1	4.83e-20	down
Contig20352_at	AT5G08450.3	3.25e-05	down
Contig14119_at	AT5G08520.1	0.0337749	down
Contig12896_at	AT5G08630.3	0.00401569	down
Contig15894_at	AT5G08710.1	0.0485708	down
Contig12438_at	AT5G08740.1	0.000170232	down
Contig12703_at	AT5G09230.6	0.0114043	down
Contig5957_s_at	AT5G09740.2	0.0284369	down
Contig6551_s_at	AT5G09830.1	4.83e-20	down
Contig11819_s_at	AT5G10030.5	4.83e-20	down
Contig20387_at	AT5G10180.1	4.83e-20	down
Contig14411_at	AT5G10200.3	4.83e-20	down
Contig9200_at	AT5G10220.1	4.83e-20	down
Contig3409_at	AT5G10350.2	4.83e-20	down
Contig4580_at	AT5G10650.2	4.83e-20	down
Contig5386_at	AT5G10730.1	0.000136568	down
Contig12772_s_at	AT5G10940.2	7.12e-05	down
Contig24976_at	AT5G11270.1	4.83e-20	down
Contig2474_at	AT5G11420.1	4.83e-20	down
Contig11175_s_at	AT5G11450.1	0.00840454	down
Contig14673_at	AT5G11840.1	2.15e-05	down
Contig20996_at	AT5G11910.1	0.017553	down
Contig10700_at	AT5G11930.1	4.83e-20	down
Contig4976_at	AT5G12010.1	4.83e-20	down
Contig6653_at	AT5G12370.3	1.04e-06	down
Contig9187_at	AT1G04420.1	0.0275197	down
Contig10164_at	AT5G13050.1	4.83e-20	down
Contig13866_at	AT5G13210.1	4.83e-20	down
Contig5881_s_at	AT5G13240.2	4.83e-20	down
Contig11928_at	AT5G13410.1	5.94e-05	down
Contig7901_at	AT5G13640.2	0.000278459	down
Contig6474_s_at	AT5G13720.1	4.83e-20	down
Contig10081_at	AT5G13770.1	4.83e-20	down
Contig9883_at	AT5G14140.1	0.0222775	down
Contig15208_at	AT5G14310.1	4.83e-20	down
Contig5526_s_at	AT5G14320.1	4.83e-20	down
Contig13474_at	AT5G14660.3	4.83e-20	down
Contig6356_at	AT5G14680.1	8.61e-05	down
Contig934_x_at	AT1G67090.2	7.02e-06	down
Contig9342_at	AT2G22670.5	4.83e-20	down
Contig14698_at	AT5G15070.7	4.83e-20	down
Contig7342_at	AT5G15120.1	4.83e-20	down
Contig450_at	AT5G15330.1	4.83e-20	down
Contig13223_at	AT5G15740.1	1.04e-06	down
Contig9444_at	AT5G53580.1	1.04e-06	down
Contig14861_at	AT5G16010.1	4.83e-20	down
Contig945_s_at	AT3G01440.1	4.83e-20	down
Contig14272_at	AT5G16250.1	0.00663448	down
Contig15329_at	AT5G16530.1	4.83e-20	down
Contig5214_at	AT5G16540.3	0.000533727	down
Contig1646_at	AT5G16570.1	9.99e-06	down
Contig13883_at	AT5G16650.1	0.000117223	down
Contig16879_at	AT5G16660.1	4.83e-20	down
Contig950_at	AT4G28750.1	4.83e-20	down
Contig3319_at	AT5G17165.1	4.83e-20	down
Contig4014_at	AT5G17170.1	0.0010642	down
Contig11895_at	AT5G17560.1	2.62e-05	down
Contig7285_s_at	AT5G17670.1	4.83e-20	down
Contig12854_at	AT5G17710.3	0.0225978	down
Contig5659_at	AT5G17870.1	4.83e-20	down
Contig6870_at	AT5G18170.1	4.83e-20	down
Contig366_at	AT5G19140.3	4.83e-20	down
Contig9891_at	AT5G19150.2	0.00137234	down
Contig15744_at	AT5G19420.2	4.83e-20	down
Contig7927_at	AT5G19590.2	0.000762023	down
Contig8363_at	AT5G19750.1	6.04e-06	down
Contig2784_at	AT5G19760.1	4.83e-20	down
Contig13888_at	AT5G19940.1	4.83e-20	down
Contig8998_at	AT5G19980.1	4.83e-20	down
Contig9806_at	AT3G13120.3	4.83e-20	down
Contig15129_at	AT5G20140.1	4.83e-20	down
Contig12088_at	AT5G20270.1	4.83e-20	down
Contig10280_at	AT5G20510.2	4.83e-20	down
Contig981_s_at	AT1G29930.1	4.83e-20	down
Contig2768_s_at	AT5G20630.1	4.83e-20	down
Contig15900_at	AT5G21060.1	2.05e-05	down
Contig4826_at	AT5G21150.1	0.0214362	down
Contig7534_at	AT5G21326.1	0.00029458	down
Contig8086_at	AT5G21430.1	4.83e-20	down
Contig5739_at	AT5G22080.2	2.99e-05	down
Contig19361_at	AT5G22340.1	4.83e-20	down
Contig9127_at	AT5G22620.4	4.83e-20	down
Contig12718_at	AT5G22800.2	4.83e-20	down
Contig6931_at	AT5G22810.1	7.94e-05	down
Contig2830_at	AT5G22920.1	4.83e-20	down
Contig5804_at	AT5G23120.1	4.83e-20	down
Contig16985_at	AT5G23370.1	1.04e-06	down
Contig9174_at	AT5G23450.3	0.000425641	down
Contig4861_at	AT5G23750.1	4.83e-20	down
Contig13314_at	AT5G23760.1	4.83e-20	down
Contig13086_s_at	AT5G23960.2	4.83e-20	down
Contig20718_at	AT5G24120.3	4.83e-20	down
Contig1808_at	AT5G24300.2	3.07e-05	down
Contig10265_at	AT5G24340.1	4.83e-20	down
Contig4873_s_at	AT5G24490.1	4.83e-20	down
Contig10012_at	AT5G24630.10	0.000508475	down
Contig6983_at	AT5G24650.1	6.04e-06	down
Contig24757_at	AT5G24850.1	4.83e-20	down
Contig7384_s_at	AT5G25490.2	4.83e-20	down
Contig10440_at	AT5G25570.2	4.83e-20	down
Contig13589_at	AT5G26040.1	0.0161687	down
Contig14190_at	AT5G26667.1	1.04e-06	down
Contig9278_s_at	AT5G26670.4	0.000422451	down
Contig12872_at	AT5G26680.5	4.83e-20	down
Contig7241_at	AT5G26742.3	4.83e-20	down
Contig21412_at	AT5G26760.2	1.04e-06	down
Contig10939_at	AT5G26820.1	4.83e-20	down
Contig19776_at	AT5G26990.1	4.83e-20	down
Contig4362_at	AT5G27200.1	0.0284779	down
Contig26600_at	AT5G27270.1	4.83e-20	down
Contig4345_at	AT5G27280.1	0.00225739	down
Contig24540_at	AT5G27290.1	4.83e-20	down
Contig8374_at	AT5G27390.1	4.83e-20	down
Contig10942_at	AT5G27560.4	0.000423439	down
Contig8538_at	AT5G28770.1	4.83e-20	down
Contig428_at	AT5G30510.1	4.83e-20	down
Contig9618_s_at	AT5G34850.1	4.83e-20	down
Contig14258_at	AT5G35100.3	4.83e-20	down
Contig26452_at	AT5G35170.1	4.83e-20	down
Contig16347_at	AT5G35180.4	4.83e-20	down
Contig21178_at	AT5G35560.1	0.0124275	down
Contig9579_at	AT5G35840.1	4.83e-20	down
Contig10045_at	AT5G35970.1	4.83e-20	down
Contig16534_at	AT5G36250.1	4.83e-20	down
Contig14285_at	AT5G37360.1	4.83e-20	down
Contig14753_at	AT5G38060.2	4.83e-20	down
Contig3614_at	AT5G38470.2	5.14e-05	down
Contig17849_at	AT5G38520.1	4.83e-20	down
Contig3270_s_at	AT5G38660.1	0.000113122	down
Contig3271_s_at	AT5G38660.2	4.83e-20	down
Contig15587_at	AT5G39210.1	4.83e-20	down
Contig10116_at	AT5G39360.1	1.04e-06	down
Contig9561_at	AT5G39790.3	4.83e-20	down
Contig17190_at	AT5G40450.2	4.83e-20	down
Contig9699_at	AT5G40500.1	4.83e-20	down
Contig26179_at	AT5G40640.1	4.83e-20	down
Contig18234_at	AT5G40670.1	4.83e-20	down
Contig16151_at	AT5G40890.1	4.83e-20	down
Contig11787_at	AT5G41110.2	4.83e-20	down
Contig10935_at	AT5G41130.1	4.83e-20	down
Contig7195_at	AT5G41210.1	4.83e-20	down
Contig9125_at	AT5G42070.1	4.83e-20	down
Contig13550_at	AT5G42660.1	0.0368805	down
Contig394_at	AT5G42850.2	4.83e-20	down
Contig8056_at	AT5G42890.1	0.0194996	down
Contig12539_s_at	AT5G43050.1	4.83e-20	down
Contig10134_s_at	AT5G43260.1	4.83e-20	down
Contig11094_at	AT5G43500.2	4.83e-20	down
Contig10981_at	AT5G43600.1	0.000232804	down
Contig2776_at	AT5G43780.1	4.83e-20	down
Contig11145_at	AT5G43850.1	4.83e-20	down
Contig23696_at	AT5G43920.1	4.83e-20	down
Contig16530_at	AT5G44520.1	4.83e-20	down
Contig9951_s_at	AT5G44650.1	4.83e-20	down
Contig12833_at	AT5G45040.1	4.83e-20	down
Contig14067_at	AT5G45275.1	4.83e-20	down
Contig13689_at	AT5G45680.1	4.83e-20	down
Contig11313_at	AT5G45820.1	4.83e-20	down
Contig8616_at	AT5G45890.1	3.43e-05	down
Contig15306_at	AT5G45900.1	0.00119738	down
Contig18897_at	AT5G46390.2	4.83e-20	down
Contig19088_at	AT5G46420.1	4.83e-20	down
Contig7260_at	AT5G47080.4	0.0438898	down
Contig2941_at	AT5G47190.1	4.83e-20	down
Contig11160_at	AT5G47240.1	4.83e-20	down
Contig9360_at	AT5G47650.5	5.77e-05	down
Contig16599_at	AT5G47790.1	4.83e-20	down
Contig14403_at	AT5G47830.2	2.06e-06	down
Contig9902_at	AT5G47840.1	1.04e-06	down
Contig4655_at	AT5G47890.1	8.37e-05	down
Contig10183_at	AT5G47970.2	4.83e-20	down
Contig5444_s_at	AT5G48150.4	4.83e-20	down
Contig17236_at	AT5G48960.1	4.83e-20	down
Contig12804_at	AT5G49430.2	4.83e-20	down
Contig18871_at	AT5G49570.1	0.0221722	down
Contig4366_at	AT5G49810.1	0.00242584	down
Contig19428_at	AT5G49880.1	0.0472528	down
Contig8838_at	AT5G50100.1	4.83e-20	down
Contig16958_at	AT5G50280.1	4.83e-20	down
Contig19983_at	AT5G51020.1	7.02e-06	down
Contig7046_at	AT5G51040.3	0.000529561	down
Contig8942_at	AT5G51700.2	0.00840454	down
Contig14376_at	AT5G51720.1	4.83e-20	down
Contig12301_at	AT5G52030.1	4.83e-20	down
Contig23105_at	AT5G52120.1	4.83e-20	down
Contig10662_at	AT5G52660.1	0.00857305	down
Contig20190_at	AT5G52960.1	0.00427266	down
Contig9582_at	AT5G52970.2	4.83e-20	down
Contig21245_at	AT5G53450.2	0.000530802	down
Contig9613_at	AT5G53490.2	0.000259227	down
Contig10771_at	AT5G53850.5	4.83e-20	down
Contig26333_at	AT5G54250.3	4.83e-20	down
Contig636_at	AT5G54270.1	4.83e-20	down
Contig7882_at	AT5G54290.2	0.0209172	down
Contig6283_at	AT5G54540.1	4.83e-20	down
Contig6148_at	AT5G54600.1	4.83e-20	down
Contig8954_at	AT5G54850.1	4.83e-20	down
Contig7750_at	AT5G54980.1	0.000710483	down
Contig7069_at	AT5G55220.1	0.00585373	down
Contig13915_at	AT5G55640.1	0.0107781	down
Contig5877_at	AT5G55660.1	4.83e-20	down
Contig23998_at	AT5G55710.1	2.06e-06	down
Contig1206_s_at	AT5G56010.1	4.83e-20	down
Contig16121_at	AT5G56460.1	4.83e-20	down
Contig23272_at	AT5G56760.1	4.83e-20	down
Contig14290_at	AT5G57030.1	4.83e-20	down
Contig15181_at	AT5G57170.1	4.83e-20	down
Contig4119_at	AT5G57330.1	4.83e-20	down
Contig12056_at	AT5G57345.1	4.83e-20	down
Contig15309_at	AT5G57390.1	4.83e-20	down
Contig12674_at	AT5G57850.1	0.00476242	down
Contig9292_at	AT5G57880.1	4.83e-20	down
Contig9837_at	AT5G57930.2	4.83e-20	down
Contig9488_at	AT5G57960.2	4.83e-20	down
Contig6159_at	AT5G58010.1	0.000432225	down
Contig8698_s_at	AT5G58140.7	4.83e-20	down
Contig8508_at	AT5G58250.1	4.83e-20	down
Contig8541_at	AT5G58260.1	4.83e-20	down
Contig6585_at	AT5G58620.1	8.46e-05	down
Contig10632_at	AT5G58910.1	4.83e-20	down
Contig6814_at	AT5G59140.1	0.011918	down
Contig17270_s_at	AT5G59400.1	4.83e-20	down
Contig12677_at	AT5G59770.1	4.83e-20	down
Contig5010_s_at	AT5G59890.1	4.83e-20	down
Contig86_at	AT5G60360.1	4.83e-20	down
Contig3822_at	AT5G60600.1	3.08e-06	down
Contig13757_at	AT5G61060.2	0.00861422	down
Contig2205_s_at	AT5G61410.2	0.0399818	down
Contig25937_at	AT5G61460.1	4.83e-20	down
Contig7267_at	AT5G61640.1	0.0279028	down
Contig4825_at	AT5G61670.2	0.00454864	down
Contig3341_at	AT5G61820.2	4.83e-20	down
Contig14727_s_at	AT5G61880.2	4.83e-20	down
Contig24476_at	AT5G62140.1	4.83e-20	down
Contig10624_at	AT5G62720.1	4.83e-20	down
Contig6854_at	AT5G62790.1	9.76e-05	down
Contig14037_at	AT5G63220.2	0.000147982	down
Contig13094_s_at	AT5G63420.1	4.83e-20	down
Contig10596_at	AT5G63870.2	4.83e-20	down
Contig5195_at	AT5G63970.2	4.83e-20	down
Contig11929_at	AT5G64500.1	4.83e-20	down
bags7h06_at	AT5G64620.1	4.83e-20	down
Contig21008_at	AT5G64700.1	4.83e-20	down
Contig4913_at	AT5G64840.1	6.04e-06	down
Contig13947_at	AT5G64940.2	0.0028054	down
Contig9437_at	AT5G65220.1	4.83e-20	down
Contig17831_at	AT5G65460.5	4.83e-20	down
Contig8186_at	AT5G65720.2	0.022188	down
Contig25357_at	AT5G66240.3	0.00482403	down
Contig832_s_at	AT5G66570.1	3.08e-06	down
Contig3181_at	AT5G67030.1	4.83e-20	down
Contig7508_at	AT5G67370.1	9.99e-06	down
ChlorContig4_at	ATCG00340.1	4.83e-20	down
Contig22529_at	ATCG00740.1	4.83e-20	down
ChlorContig3_at	ATCG01110.1	4.83e-20	down
ChlorContig17_s_at	ATCG01310.1	4.83e-20	down
AF016328_at	AT4G11650.1	5.89e-20	up
AF474072_CDS-1_at	AT1G16670.1	5.89e-20	up
AFFX-BioB-3_at	AT2G43360.1	0.0387963	up
Contig4760_s_at	AT1G01470.1	5.89e-20	up
baak12i08_at	AT5G54500.1	0.0162504	up
Contig10061_s_at	AT1G01650.1	3.6e-06	up
baal21h16_at	AT4G35310.2	5.89e-20	up
basd18o16_at	AT1G47420.1	5.89e-20	up
Contig7979_at	AT1G02520.3	5.89e-20	up
Contig5003_at	AT1G02560.1	1.23e-06	up
Contig10039_at	AT5G58950.1	1.23e-06	up
Contig1008_x_at	AT1G10630.2	5.89e-20	up
Contig10115_at	AT5G48220.4	5.89e-20	up
Contig10119_at	AT5G10770.1	0.000617417	up
Contig9416_at	AT1G03330.1	0.000282808	up
Contig5411_s_at	AT1G03905.4	0.0028	up
Contig1023_at	AT1G48630.1	5.89e-20	up
AF348460_at	AT1G04400.2	5.89e-20	up
Contig10245_at	AT1G58170.1	5.89e-20	up
Contig10276_at	AT2G34850.4	5.89e-20	up
Contig4900_at	AT1G04750.4	1.23e-06	up
Contig9627_at	AT1G04810.1	0.000446872	up
Contig14329_at	AT1G04870.1	5.89e-20	up
Contig10289_at	AT3G22460.1	5.89e-20	up
Contig14050_at	AT1G05720.1	0.00254262	up
Contig10901_at	AT1G05810.1	2.01e-05	up
Contig11156_at	AT1G05820.1	0.00224173	up
Contig10306_at	AT5G14910.2	5.89e-20	up
Contig17628_at	AT1G05960.4	5.89e-20	up
Contig109_at	AT1G06030.1	5.89e-20	up
Contig10441_at	AT1G19180.2	5.89e-20	up
Contig13177_at	AT1G06515.2	5.89e-20	up
Contig8371_at	AT1G06550.1	5.89e-20	up
Contig16891_at	AT1G06750.3	3.6e-06	up
Contig11812_at	AT1G06790.1	5.89e-20	up
Contig10529_at	AT1G01630.1	5.89e-20	up
Contig10585_at	AT1G69640.1	5.89e-20	up
Contig10619_at	AT4G16210.1	5.89e-20	up
Contig7437_at	AT1G07040.1	5.89e-20	up
Contig10724_at	AT3G48890.1	5.89e-20	up
Contig10765_at	AT5G48300.1	0.00128598	up
Contig4805_at	AT1G07230.1	0.000617417	up
Contig3170_at	AT1G07410.1	0.0133469	up
Contig10292_at	AT1G07650.4	5.89e-20	up
Contig11064_at	AT1G07780.7	5.89e-20	up
Contig12205_at	AT1G07830.1	2.11e-05	up
Contig12943_at	AT1G08130.1	5.89e-20	up
Contig1939_at	AT1G08360.1	5.89e-20	up
Contig10838_at	AT1G72810.1	5.89e-20	up
Contig10860_at	AT1G18970.1	5.89e-20	up
Contig2747_at	AT1G08450.3	5.89e-20	up
Contig10883_at	AT3G52850.1	4.67e-06	up
Contig3201_s_at	AT1G08580.1	0.000848948	up
Contig2747_x_at	AT1G09210.1	5.89e-20	up
Contig6966_at	AT1G09330.1	5.89e-20	up
Contig10975_at	AT2G25110.1	5.89e-20	up
Contig11000_at	AT3G16080.1	5.89e-20	up
Contig11086_at	AT4G11630.1	0.0338987	up
Contig11090_at	AT2G47710.1	5.89e-20	up
Contig11103_at	AT5G14420.4	5.89e-20	up
Contig15794_at	AT1G10030.1	5.89e-20	up
Contig11118_at	AT3G48140.1	5.89e-20	up
Contig11179_at	AT3G55870.1	5.89e-20	up
Contig6170_s_at	AT1G10585.2	5.89e-20	up
Contig3663_at	AT1G10590.2	4.67e-06	up
Contig4415_at	AT1G10660.4	5.89e-20	up
Contig11768_at	AT1G10700.1	5.89e-20	up
Contig4067_at	AT1G10840.2	0.00615236	up
Contig11321_at	AT5G61840.1	5.89e-20	up
Contig11332_at	AT5G13750.2	5.89e-20	up
Contig11344_at	AT4G25340.1	0.000838278	up
Contig1139_s_at	AT3G24830.1	5.89e-20	up
Contig11405_at	AT1G65930.1	5.89e-20	up
Contig11454_at	AT1G01490.2	5.89e-20	up
Contig14572_at	AT1G11330.2	5.89e-20	up
Contig5223_at	AT1G11680.1	0.000351515	up
Contig11509_at	AT2G18980.1	5.89e-20	up
Contig11573_at	AT1G29150.2	1.23e-06	up
Contig2638_at	AT1G12010.1	1.23e-06	up
Contig5784_s_at	AT1G12600.1	5.89e-20	up
Contig11574_at	AT3G54110.1	5.89e-20	up
Contig19560_at	AT1G12930.1	0.0320338	up
Contig11615_at	AT2G35980.1	5.89e-20	up
Contig11664_at	AT3G18170.1	5.89e-20	up
Contig11698_at	AT5G01960.1	0.00258554	up
Contig11701_at	AT3G62160.1	9.09e-06	up
Contig865_5_s_at	AT1G13440.1	5.89e-20	up
Contig15884_at	AT1G13870.1	0.00634441	up
Contig10483_at	AT1G14290.2	5.89e-20	up
Contig13948_at	AT1G14300.1	5.89e-20	up
Contig6385_at	AT1G14330.1	1.23e-06	up
Contig13096_at	AT1G14360.1	5.89e-20	up
Contig11781_at	AT5G03460.1	0.000273469	up
Contig11798_at	AT1G15780.3	0.00200922	up
Contig1480_s_at	AT1G14830.1	0.00039759	up
Contig6797_at	AT1G14870.1	5.89e-20	up
Contig26361_at	AT1G14970.3	0.00293472	up
Contig4654_at	AT1G14980.1	5.89e-20	up
Contig13053_at	AT1G15420.1	0.00081382	up
Contig11802_at	AT5G21170.3	0.0042913	up
Contig11805_at	AT3G57450.1	5.89e-20	up
Contig11845_at	AT3G57280.1	5.89e-20	up
Contig7723_at	AT1G15880.1	0.0207111	up
Contig11904_at	AT5G42650.1	5.89e-20	up
Contig11913_at	AT2G27920.2	5.89e-20	up
Contig1194_at	AT1G09640.1	5.89e-20	up
Contig11953_at	AT2G23140.5	5.89e-20	up
Contig6584_at	AT1G16460.2	6.87e-06	up
Contig11975_at	AT1G53310.3	0.00454513	up
Contig12017_at	AT4G24290.3	0.00769085	up
Contig12063_at	AT4G34660.2	0.0357284	up
Contig12081_at	AT1G52910.1	5.89e-20	up
Contig12095_at	AT3G10260.2	0.000424152	up
Contig1210_at	AT5G53120.5	2.44e-06	up
Contig18600_at	AT1G17420.1	0.0237013	up
Contig11886_s_at	AT1G17910.1	5.89e-20	up
Contig17769_at	AT1G17970.1	0.00277484	up
Contig6830_at	AT1G18640.2	5.89e-20	up
Contig14186_at	AT1G18670.1	5.89e-20	up
Contig12147_at	AT4G08950.1	1.23e-06	up
Contig12155_at	AT5G15640.1	5.89e-20	up
Contig3018_at	AT1G18980.1	5.89e-20	up
Contig12166_at	AT5G49950.1	5.89e-20	up
Contig12222_at	AT5G35450.2	5.89e-20	up
Contig12224_at	AT1G36050.2	5.06e-05	up
Contig5763_s_at	AT1G20050.1	5.89e-20	up
Contig12316_at	AT3G04520.2	5.89e-20	up
Contig10885_at	AT1G20290.1	5.89e-20	up
Contig10937_at	AT1G20510.1	5.89e-20	up
Contig1243_at	AT1G74050.1	5.89e-20	up
Contig12448_at	AT1G31930.6	6.62e-05	up
Contig6322_at	AT1G21070.1	5.89e-20	up
Contig16619_at	AT1G21230.1	5.89e-20	up
Contig12770_at	AT1G21240.1	5.89e-20	up
Contig5711_at	AT1G21900.1	0.0351779	up
Contig17156_at	AT1G21930.1	0.00336061	up
Contig16284_at	AT1G22200.1	5.89e-20	up
Contig3713_s_at	AT1G22410.1	5.89e-20	up
Contig11836_at	AT1G22650.1	5.89e-20	up
Contig13256_at	AT1G22750.3	5.89e-20	up
Contig17245_at	AT1G22882.1	5.89e-20	up
Contig15880_at	AT1G22940.1	5.89e-20	up
Contig12556_s_at	AT4G14160.2	0.00565787	up
Contig20018_at	AT1G24350.1	0.000908397	up
Contig10127_at	AT1G24350.4	5.89e-20	up
Contig7300_at	AT1G24360.1	5.89e-20	up
Contig3558_s_at	AT1G24510.2	5.89e-20	up
Contig3755_at	AT1G25260.1	0.012715	up
Contig1263_at	AT3G17390.1	5.38e-05	up
Contig8133_at	AT1G26750.1	5.89e-20	up
Contig10027_at	AT1G27190.1	5.89e-20	up
Contig1298_at	AT2G36530.1	5.89e-20	up
Contig14715_at	AT1G27770.3	5.89e-20	up
Contig6659_s_at	AT1G27980.1	5.89e-20	up
Contig6852_at	AT1G28060.3	4.67e-06	up
Contig18924_at	AT1G28200.2	5.89e-20	up
Contig12201_at	AT1G28960.5	2.54e-05	up
Contig13000_at	AT1G10950.1	5.89e-20	up
Contig19158_at	AT1G29260.1	4.33e-05	up
Contig2595_at	AT1G29310.2	5.89e-20	up
Contig7744_at	AT1G29330.2	5.89e-20	up
Contig13045_at	AT1G29340.1	6.87e-06	up
Contig15250_at	AT1G29450.2	5.89e-20	up
Contig7213_at	AT1G29900.1	5.89e-20	up
Contig13113_at	AT4G38520.2	0.0183727	up
Contig4152_at	AT1G30270.3	5.89e-20	up
Contig13541_at	AT1G30480.1	0.0391645	up
Contig5403_at	AT1G30510.3	5.89e-20	up
Contig14238_at	AT1G30825.1	0.02939	up
Contig13978_at	AT1G31660.1	5.89e-20	up
Contig10684_at	AT1G31780.1	5.89e-20	up
Contig13188_at	AT4G18640.1	4.67e-06	up
Contig15431_at	AT1G32100.1	5.89e-20	up
Contig10691_s_at	AT1G32230.1	0.0205874	up
Contig13206_at	AT3G14160.1	6.32e-05	up
Contig13240_s_at	AT3G62760.1	5.89e-20	up
Contig1328_s_at	AT3G43810.4	5.89e-20	up
Contig15767_at	AT1G33265.1	0.00263345	up
Contig25674_at	AT1G33490.2	5.89e-20	up
Contig12326_at	AT1G34130.1	2.64e-05	up
Contig15860_at	AT1G34420.1	2.85e-05	up
Contig18843_at	AT1G34640.1	5.89e-20	up
Contig6182_at	AT1G35190.2	5.89e-20	up
Contig9708_at	AT1G35620.1	0.0151305	up
Contig134_s_at	AT5G09510.1	5.89e-20	up
Contig13413_at	AT1G06800.1	5.89e-20	up
Contig1343_at	AT2G44120.1	5.89e-20	up
Contig420_s_at	AT1G36240.1	5.89e-20	up
Contig2884_at	AT1G36730.1	5.89e-20	up
Contig8716_at	AT1G37130.1	2.21e-05	up
Contig6651_at	AT1G42480.1	3.91e-05	up
Contig6351_at	AT1G42560.1	5.89e-20	up
Contig13516_at	AT2G25470.1	5.89e-20	up
Contig22403_at	AT1G43700.1	5.89e-20	up
Contig7676_at	AT1G45332.2	5.89e-20	up
Contig6553_at	AT1G45976.1	0.0209802	up
Contig13518_at	AT1G04160.1	5.89e-20	up
Contig13562_at	AT4G21700.1	5.89e-20	up
Contig136_s_at	AT5G10980.1	5.89e-20	up
Contig1362_s_at	AT3G61110.1	5.89e-20	up
Contig10216_at	AT1G47500.1	5.89e-20	up
Contig4363_s_at	AT1G47640.1	5.89e-20	up
Contig8020_at	AT1G47830.1	5.89e-20	up
Contig10643_at	AT1G48140.1	5.89e-20	up
Contig6993_at	AT1G48220.1	5.89e-20	up
Contig16306_at	AT1G48320.1	5.89e-20	up
Contig13700_at	AT1G48370.2	5.89e-20	up
Contig5397_at	AT1G48440.1	6.32e-05	up
Contig13693_x_at	AT1G67000.1	5.89e-20	up
Contig1668_at	AT1G48830.2	5.89e-20	up
Contig5108_s_at	AT1G48850.1	5.89e-20	up
Contig487_s_at	AT1G48920.1	5.89e-20	up
Contig1389_s_at	AT3G12110.1	0.0165197	up
Contig13901_at	AT1G10360.1	5.89e-20	up
Contig13902_at	AT3G02980.2	5.89e-20	up
Contig13921_at	AT2G34770.1	5.89e-20	up
Contig13949_at	AT1G47480.1	5.89e-20	up
Contig13968_at	AT4G02600.2	5.89e-20	up
Contig24543_at	AT1G50500.4	5.89e-20	up
Contig4852_at	AT1G50570.2	0.0138411	up
Contig7917_at	AT1G50740.1	5.77e-06	up
Contig15871_at	AT1G51040.1	0.000350859	up
Contig5204_at	AT1G51160.3	0.000112159	up
Contig7646_at	AT1G51590.2	1.23e-06	up
Contig19911_at	AT1G51860.2	5.89e-20	up
Contig3485_at	AT1G51980.1	0.0127169	up
Contig11115_at	AT1G52150.1	0.0060333	up
Contig14032_at	AT5G42560.3	5.89e-20	up
Contig14052_at	AT5G53130.1	0.000513807	up
Contig3329_at	AT1G52980.1	0.0228097	up
Contig14161_at	AT3G47090.1	5.89e-20	up
Contig14174_at	AT1G76690.1	5.89e-20	up
Contig14582_at	AT1G53645.1	4.67e-06	up
Contig2924_s_at	AT1G54100.2	5.89e-20	up
Contig2226_s_at	AT1G54270.2	0.00245872	up
Contig14269_at	AT1G62020.1	5.89e-20	up
Contig10055_at	AT1G54320.1	5.77e-06	up
Contig16321_at	AT1G54570.1	0.0121749	up
Contig12341_at	AT1G54610.3	5.89e-20	up
Contig12574_at	AT1G55020.1	5.89e-20	up
Contig658_at	AT1G55150.2	5.89e-20	up
Contig8067_at	AT1G55850.1	5.89e-20	up
Contig11777_at	AT1G55910.1	5.89e-20	up
Contig3267_at	AT1G56450.1	5.89e-20	up
Contig14314_at	AT1G01050.2	5.89e-20	up
Contig14339_at	AT3G24503.1	0.00039759	up
Contig14345_at	AT1G11180.1	5.89e-20	up
Contig14377_at	AT3G02040.1	5.89e-20	up
Contig14391_at	AT4G39220.2	0.0161676	up
Contig9471_at	AT1G57765.1	0.0139392	up
Contig4650_s_at	AT1G58030.1	5.77e-06	up
Contig1446_s_at	AT1G32790.1	5.89e-20	up
Contig22689_at	AT1G58250.2	0.000389336	up
Contig4502_at	AT1G59610.1	8.38e-05	up
Contig14498_at	AT3G54420.1	5.89e-20	up
Contig1450_at	AT3G25520.2	5.89e-20	up
Contig2736_s_at	AT1G60090.1	5.89e-20	up
Contig10739_at	AT1G60160.1	5.77e-06	up
Contig3884_at	AT1G60420.1	5.89e-20	up
Contig11410_at	AT1G60640.2	0.00257326	up
Contig14679_at	AT1G03230.1	5.89e-20	up
Contig9541_at	AT1G60970.1	5.89e-20	up
Contig22370_at	AT1G61290.2	5.89e-20	up
Contig20838_at	AT1G61370.2	5.89e-20	up
Contig5935_at	AT1G61570.1	3.91e-05	up
Contig10285_at	AT1G61790.2	5.89e-20	up
Contig14713_at	AT3G66654.5	5.89e-20	up
Contig1473_s_at	AT1G57860.1	5.89e-20	up
Contig14741_at	AT5G65960.1	0.00109289	up
Contig14742_at	AT2G36970.1	5.89e-20	up
Contig14791_at	AT3G19940.1	5.89e-20	up
Contig2493_s_at	AT1G62660.1	4.67e-06	up
Contig3699_s_at	AT1G62790.2	5.89e-20	up
Contig5943_s_at	AT1G63220.1	5.89e-20	up
Contig11444_at	AT1G63780.1	2.44e-06	up
Contig8980_at	AT1G63980.2	5.89e-20	up
Contig25981_at	AT1G64350.1	0.00138462	up
Contig14842_at	AT1G78020.1	5.89e-20	up
Contig1487_at	AT5G24510.1	5.89e-20	up
Contig9327_at	AT1G64650.1	1.35e-05	up
Contig6578_at	AT1G64650.2	5.89e-20	up
Contig6622_at	AT1G64660.1	5.89e-20	up
Contig1496_at	AT4G25740.2	5.89e-20	up
Contig10985_at	AT1G64930.1	5.89e-20	up
Contig15025_at	AT1G23900.3	0.000484669	up
Contig1510_at	AT2G29550.1	5.89e-20	up
Contig6800_s_at	AT1G65270.3	3.6e-06	up
Contig6844_at	AT1G65720.1	0.0318628	up
Contig4044_at	AT1G65820.1	5.89e-20	up
Contig15100_at	AT5G64440.1	5.89e-20	up
Contig15147_at	AT5G65750.1	5.89e-20	up
Contig15150_at	AT3G48990.1	5.89e-20	up
Contig15243_at	AT5G50000.1	5.89e-20	up
Contig22948_at	AT1G67060.3	5.89e-20	up
Contig1534_s_at	AT3G08580.2	2.11e-05	up
Contig15355_at	AT2G37570.2	1.35e-05	up
Contig1547_s_at	AT3G10950.1	5.89e-20	up
Contig13493_at	AT1G67310.1	5.89e-20	up
Contig1366_at	AT1G67430.1	5.89e-20	up
Contig6097_at	AT1G67650.1	6.87e-06	up
Contig7484_at	AT1G67730.1	5.89e-20	up
Contig15504_at	AT2G01970.1	1.23e-06	up
Contig15533_at	AT4G21640.1	5.89e-20	up
Contig10608_at	AT1G67850.4	5.89e-20	up
Contig13262_at	AT1G67930.1	5.89e-20	up
Contig10581_at	AT1G68000.1	0.00729315	up
Contig15548_at	AT2G38000.1	5.89e-20	up
Contig1559_at	AT3G59540.1	5.89e-20	up
Contig6180_s_at	AT1G68650.1	0.000572271	up
Contig15599_at	AT3G51000.1	5.89e-20	up
Contig7705_at	AT1G69370.1	1.23e-06	up
Contig10694_at	AT1G69440.1	5.89e-20	up
Contig15634_at	AT1G05680.1	5.89e-20	up
Contig18122_at	AT1G69870.1	5.89e-20	up
Contig8484_at	AT1G70160.1	5.89e-20	up
Contig10470_at	AT1G70570.2	5.89e-20	up
Contig15797_at	AT3G43600.1	5.89e-20	up
Contig8758_at	AT1G71220.3	5.89e-20	up
Contig1693_at	AT1G71270.1	5.89e-20	up
Contig15859_at	AT1G71820.2	5.89e-20	up
Contig15936_at	AT3G22370.1	5.89e-20	up
Contig14368_at	AT1G71990.1	5.89e-20	up
Contig20799_at	AT1G72300.1	5.89e-20	up
Contig15600_at	AT1G72480.1	5.89e-20	up
Contig15964_at	AT1G10970.2	0.00146817	up
Contig15966_at	AT3G55960.1	0.0429089	up
Contig22980_at	AT1G73080.1	5.89e-20	up
Contig18698_at	AT1G73590.1	0.00278799	up
Contig8640_at	AT1G73720.1	0.000669253	up
Contig6850_at	AT1G74040.1	4.67e-06	up
Contig15981_at	AT2G46600.1	5.59e-05	up
Contig1599_at	AT4G02230.1	4.67e-06	up
Contig1601_at	AT5G18380.1	5.89e-20	up
Contig16057_at	AT3G09250.3	0.000430279	up
Contig1623_at	AT1G43170.4	5.89e-20	up
Contig1625_at	AT5G03740.1	0.00149205	up
Contig2452_s_at	AT1G74270.1	1.23e-06	up
Contig6534_at	AT1G74510.3	5.89e-20	up
Contig3123_at	AT1G74560.1	2.01e-05	up
Contig15362_at	AT1G74780.1	2.64e-05	up
Contig14139_at	AT1G74810.5	0.000298174	up
Contig1633_at	AT5G15650.1	5.89e-20	up
Contig19044_at	AT1G75020.2	5.89e-20	up
Contig1636_at	AT3G57240.1	5.89e-20	up
Contig8813_at	AT1G75440.1	0.0363943	up
Contig1507_at	AT1G75780.1	5.89e-20	up
Contig10480_at	AT1G76020.2	5.89e-20	up
Contig7160_at	AT1G76150.1	5.89e-20	up
baak20j05_s_at	AT1G76340.1	5.89e-20	up
Contig4748_s_at	AT1G76400.1	5.89e-20	up
Contig4748_at	AT1G76400.2	1.23e-06	up
Contig16393_at	AT3G54470.1	5.89e-20	up
Contig20294_at	AT1G77210.3	5.89e-20	up
Contig9210_at	AT1G77350.2	5.89e-20	up
Contig13283_at	AT1G77370.1	0.00509427	up
Contig16494_at	AT1G74210.1	5.89e-20	up
Contig165_at	AT5G56670.1	0.0190464	up
Contig4056_s_at	AT1G77700.1	5.89e-20	up
Contig4054_s_at	AT1G77700.3	5.89e-20	up
Contig6627_at	AT1G77710.1	0.023122	up
Contig16611_at	AT1G10010.1	0.0082681	up
Contig10642_at	AT1G78190.1	0.0353331	up
Contig5607_s_at	AT1G78780.1	5.89e-20	up
Contig7986_at	AT1G79150.1	0.000513807	up
Contig4991_s_at	AT1G79440.1	1.23e-06	up
Contig8297_at	AT1G79690.2	5.89e-20	up
Contig8146_at	AT1G79830.5	5.89e-20	up
Contig4412_at	AT1G79940.3	5.89e-20	up
Contig9012_s_at	AT1G80230.1	0.0320266	up
Contig4728_at	AT1G80300.1	5.89e-20	up
Contig1694_s_at	AT4G18100.1	3.6e-06	up
Contig7023_at	AT1G80600.1	5.89e-20	up
Contig6372_at	AT1G80750.1	3.6e-06	up
Contig10137_at	AT1G80920.1	5.89e-20	up
Contig11040_at	AT2G01180.5	5.89e-20	up
Contig5304_s_at	AT2G01600.1	5.89e-20	up
Contig10987_s_at	AT2G01650.2	5.89e-20	up
Contig14768_at	AT2G01770.1	2.74e-05	up
Contig17030_at	AT2G43020.1	5.77e-06	up
Contig8201_at	AT2G02061.1	0.0279749	up
Contig17431_at	AT4G21490.2	5.89e-20	up
Contig17452_at	AT4G13780.1	5.89e-20	up
Contig1753_at	AT1G26880.1	5.89e-20	up
Contig17532_at	AT1G31817.1	1.23e-06	up
Contig17591_at	AT3G06350.1	5.89e-20	up
Contig17664_at	AT5G05010.2	5.89e-20	up
Contig11310_at	AT2G04340.1	0.0223344	up
Contig17766_at	AT2G27510.1	5.89e-20	up
Contig2342_at	AT2G05220.2	5.89e-20	up
Contig7525_at	AT2G06925.1	5.89e-20	up
Contig9481_at	AT2G07340.1	4.33e-05	up
Contig7894_at	AT2G11520.1	5.89e-20	up
Contig17916_at	AT3G63520.1	5.89e-20	up
Contig2212_s_at	AT2G14610.1	5.89e-20	up
Contig17931_at	AT1G16560.4	5.89e-20	up
Contig17954_at	AT5G16120.3	5.89e-20	up
Contig1797_at	AT2G37040.1	5.89e-20	up
Contig1799_s_at	AT3G53260.1	5.89e-20	up
Contig8764_at	AT2G15280.1	1.23e-06	up
Contig18244_at	AT2G15860.2	5.89e-20	up
Contig7765_at	AT2G16200.1	5.89e-20	up
Contig3474_s_at	AT2G16595.1	5.89e-20	up
Contig5692_s_at	AT2G16700.4	0.0475877	up
Contig10956_at	AT2G16800.1	5.89e-20	up
Contig6973_at	AT2G16930.4	0.0005	up
baal21h16_s_at	AT2G17290.2	5.89e-20	up
Contig8348_at	AT2G17380.1	5.89e-20	up
Contig5879_at	AT2G17630.1	5.89e-20	up
Contig1810_at	AT5G39850.1	5.89e-20	up
Contig1819_s_at	AT2G42740.1	5.89e-20	up
Contig8590_at	AT2G18280.2	0.0499694	up
Contig13463_at	AT2G18900.1	5.89e-20	up
Contig24995_at	AT2G19410.1	5.89e-20	up
Contig15704_at	AT2G19460.1	5.89e-20	up
Contig4668_at	AT2G19480.2	0.0355584	up
Contig4985_at	AT2G19740.1	5.89e-20	up
Contig184_at	AT2G34480.1	5.89e-20	up
Contig18490_at	AT4G33050.3	5.89e-20	up
Contig1850_at	AT5G61170.1	5.89e-20	up
Contig12296_at	AT2G19860.1	5.89e-20	up
Contig4833_at	AT2G19940.3	5.89e-20	up
Contig24211_at	AT2G20300.1	5.89e-20	up
Contig7852_at	AT2G20580.1	0.0108659	up
Contig10785_at	AT2G20810.1	5.89e-20	up
Contig10647_at	AT2G20930.1	5.89e-20	up
Contig18728_at	AT1G11350.1	0.00130921	up
Contig7691_at	AT2G21620.1	6.62e-05	up
Contig12335_at	AT2G22120.1	0.00109013	up
Contig6058_at	AT2G22250.1	5.89e-20	up
Contig18411_at	AT2G22400.1	5.89e-20	up
Contig5689_at	AT2G22500.1	0.000639376	up
Contig6878_at	AT2G22570.1	0.00665854	up
Contig8969_at	AT2G22640.1	6.32e-05	up
Contig18914_at	AT4G32300.1	2.01e-05	up
Contig19075_at	AT4G36860.1	0.00101903	up
Contig1909_s_at	AT3G04400.2	5.89e-20	up
Contig1913_s_at	AT2G40010.1	5.89e-20	up
Contig13809_at	AT2G23420.1	5.89e-20	up
Contig8240_s_at	AT2G24050.1	0.000930476	up
Contig26489_at	AT2G24070.3	5.89e-20	up
Contig1936_at	AT4G17390.1	5.89e-20	up
Contig4312_s_at	AT2G24200.3	2.32e-05	up
Contig22343_at	AT2G24240.1	0.00132958	up
Contig6160_at	AT2G24765.1	0.00276186	up
Contig19439_at	AT5G01180.3	5.89e-20	up
Contig8723_at	AT2G25430.1	0.00836003	up
Contig1950_at	AT1G15930.2	5.89e-20	up
Contig8601_s_at	AT2G26070.1	5.89e-20	up
Contig9771_at	AT2G26210.3	0.000409228	up
Contig7331_at	AT2G26230.1	0.000440358	up
Contig3636_at	AT2G26330.1	5.89e-20	up
Contig19921_at	AT3G02840.1	5.89e-20	up
Contig1321_at	AT2G27030.3	5.89e-20	up
Contig23791_at	AT2G27230.2	5.89e-20	up
Contig4144_at	AT2G27450.3	5.89e-20	up
Contig19986_at	AT3G11710.1	0.00387768	up
Contig4849_s_at	AT2G27600.1	4.67e-06	up
Contig2000_at	AT3G62870.1	5.89e-20	up
Contig20058_at	AT5G56170.1	5.89e-20	up
Contig1809_at	AT2G27710.4	5.89e-20	up
Contig5756_at	AT2G29530.2	2.01e-05	up
Contig20433_at	AT5G24690.1	3.6e-06	up
Contig20584_at	AT4G19640.1	0.00757439	up
Contig20622_at	AT1G71830.1	5.89e-20	up
Contig1382_at	AT2G29960.3	5.89e-20	up
Contig23678_at	AT2G30080.1	5.89e-20	up
Contig20721_s_at	AT4G25150.1	5.89e-20	up
Contig20774_at	AT3G62150.3	5.89e-20	up
Contig15_s_at	AT2G30310.1	5.89e-20	up
Contig5083_at	AT2G30410.3	5.89e-20	up
Contig10017_at	AT2G31060.1	5.89e-20	up
Contig101_at	AT2G31390.1	5.89e-20	up
Contig4895_s_at	AT2G31410.1	0.0070625	up
Contig2093_s_at	AT3G09680.1	5.89e-20	up
Contig24882_at	AT2G31880.1	5.89e-20	up
Contig4768_s_at	AT2G32520.3	0.00910644	up
Contig2442_at	AT2G32920.1	5.89e-20	up
Contig5922_at	AT2G33150.1	5.89e-20	up
Contig15311_at	AT2G33490.2	0.00119641	up
Contig16451_at	AT2G33730.1	0.000173554	up
Contig5931_at	AT2G33840.1	5.89e-20	up
Contig2596_at	AT2G34250.3	5.89e-20	up
Contig2100_s_at	AT1G33140.1	5.89e-20	up
Contig21229_at	AT2G36290.1	8e-06	up
Contig21250_at	AT4G34200.1	5.89e-20	up
Contig2136_at	AT2G18110.1	5.89e-20	up
Contig2159_at	AT4G34720.2	0.00858606	up
Contig21733_at	AT2G31790.1	5.89e-20	up
Contig21862_at	AT1G09630.1	5.89e-20	up
Contig16761_at	AT2G34500.1	5.89e-20	up
Contig20237_at	AT2G34560.2	5.89e-20	up
Contig7786_at	AT2G34585.1	0.0113651	up
Contig19364_at	AT2G34630.1	5.89e-20	up
Contig24329_at	AT2G34630.2	5.89e-20	up
Contig3141_s_at	AT2G35690.1	5.89e-20	up
Contig6261_at	AT2G35790.1	0.027108	up
Contig21865_at	AT2G36300.1	5.89e-20	up
Contig8464_at	AT2G36310.1	5.89e-20	up
Contig20553_at	AT2G36380.1	5.89e-20	up
Contig940_s_at	AT2G36460.3	5.89e-20	up
Contig14077_at	AT2G36790.1	5.89e-20	up
Contig10158_at	AT2G36885.1	5.89e-20	up
Contig2505_at	AT2G36930.1	1.69e-05	up
Contig11061_at	AT2G37020.1	0.000182286	up
Contig7836_at	AT2G37110.1	5.89e-20	up
Contig2301_at	AT2G37190.1	5.89e-20	up
Contig7802_at	AT2G37500.2	1.23e-06	up
Contig2310_at	AT3G05560.3	5.89e-20	up
Contig8224_at	AT2G37770.2	5.89e-20	up
Contig5805_at	AT2G37970.1	5.89e-20	up
Contig8283_at	AT2G37975.2	1.23e-06	up
Contig10984_at	AT2G38010.3	5.89e-20	up
Contig24175_at	AT2G38060.1	5.89e-20	up
Contig22563_at	AT2G38290.2	5.89e-20	up
Contig25401_s_at	AT2G38320.1	5.89e-20	up
Contig1867_at	AT2G38380.1	1.23e-06	up
Contig23347_at	AT3G54640.1	5.89e-20	up
Contig2340_at	AT4G15000.1	5.89e-20	up
Contig23540_at	AT5G24090.1	5.89e-20	up
Contig392_s_at	AT2G39390.1	5.89e-20	up
Contig24681_at	AT2G39410.2	5.89e-20	up
Contig15465_at	AT2G39550.1	0.00011041	up
Contig11655_at	AT2G39650.2	5.89e-20	up
Contig7574_at	AT2G39805.2	0.000567913	up
Contig3618_s_at	AT2G39900.1	1.23e-06	up
Contig4285_at	AT2G39960.1	5.89e-20	up
Contig2364_at	AT3G49010.7	5.89e-20	up
Contig2390_at	AT1G68300.1	0.0268172	up
Contig7066_at	AT2G40730.1	1.23e-06	up
Contig13026_at	AT2G40860.4	5.89e-20	up
Contig9029_at	AT2G40890.1	5.89e-20	up
Contig10928_at	AT2G41140.1	0.0030217	up
Contig5020_s_at	AT2G41250.1	5.89e-20	up
Contig22839_at	AT2G41380.1	5.89e-20	up
Contig2611_s_at	AT2G41840.1	5.89e-20	up
Contig2597_at	AT2G42010.1	5.89e-20	up
Contig24409_at	AT1G49050.2	5.89e-20	up
Contig2448_s_at	AT1G07070.1	5.89e-20	up
Contig24574_at	AT4G11820.3	5.89e-20	up
Contig2467_at	AT5G28060.1	0.0114456	up
Contig24832_at	AT5G33320.1	0.0144722	up
Contig5655_at	AT2G43180.2	4.67e-06	up
Contig24933_at	AT4G35840.1	5.89e-20	up
Contig2521_s_at	AT5G59850.1	5.89e-20	up
Contig18581_at	AT2G43650.1	0.000412412	up
Contig3625_at	AT2G43710.2	5.89e-20	up
Contig18435_at	AT2G43850.2	6.12e-05	up
Contig8720_at	AT2G44090.4	0.00956898	up
Contig10295_at	AT2G44090.5	0.000270684	up
Contig2546_at	AT3G04720.1	5.89e-20	up
Contig14958_at	AT2G44510.1	0.00124976	up
Contig25646_at	AT2G44350.3	5.89e-20	up
Contig5677_at	AT2G44860.2	2.11e-05	up
Contig25510_at	AT2G45040.1	3.6e-06	up
Contig12134_at	AT2G45200.1	0.0355819	up
basd0c03_s_at	AT2G45300.4	5.89e-20	up
Contig9675_at	AT2G45540.2	5.89e-20	up
Contig4801_s_at	AT2G45790.1	5.89e-20	up
Contig3842_s_at	AT2G46140.1	0.0406982	up
Contig2584_at	AT5G27700.1	5.89e-20	up
Contig8497_at	AT2G46230.1	2.01e-05	up
Contig4407_at	AT2G46280.2	0.0170975	up
Contig2602_at	AT5G66010.2	4.67e-06	up
Contig5017_s_at	AT2G47060.6	0.000373615	up
Contig2627_at	AT3G11510.1	5.89e-20	up
[truncated: 632 more rows]

## Sheet: pests
S1 Table. List of identified DEGs by meta-analysis of pests data and their corresponding UniGene, UniProt and TAIR IDs.
Query	TAIR ID	Pvalue	Up/Down regulate
baak26h09_x_at	AT2G34420.1	0.0187273	down
Contig10306_at	AT5G14910.2	0.000625	down
Contig4490_s_at	AT1G79850.1	0.0128	down
Contig17766_at	AT2G27510.1	0.0390385	down
Contig1865_at	AT5G06730.1	0.0185714	down
Contig19054_at	AT5G62890.3	0.0239583	down
HVSMEa0011L07r2_at	AT2G44350.4	0.00307692	down
Contig9809_at	AT3G47650.1	0.001	down
Contig11109_at	AT3G49470.1	7.79e-19	down
Contig12233_at	AT3G60530.1	0.0128	down
Contig14611_at	AT4G15510.5	0.0452857	down
Contig6454_at	AT4G20380.7	7.79e-19	down
Contig4432_at	AT2G37220.1	0.00829412	down
Contig3449_s_at	AT4G26288.1	7.79e-19	down
Contig4720_at	AT2G28000.1	7.79e-19	down
Contig2960_at	AT4G31290.1	0.00225	down
Contig594_x_at	AT1G67090.1	0.007	down
Contig6555_s_at	AT5G51440.1	7.79e-19	down
Contig7238_at	AT4G28660.1	0.03032	down
Contig8904_at	AT4G19860.1	0.00145455	down
Contig24198_at	AT5G20950.3	0.00829412	down
Contig21515_s_at	AT5G24910.1	0.00983333	down
Contig981_s_at	AT1G29930.1	0.0193478	down
Contig14258_at	AT5G35100.3	0.0452857	down
Contig20829_at	AT5G42510.1	7.79e-19	down
Contig23696_at	AT5G43920.1	0.0074	down
Contig9716_at	AT5G46800.3	0.00145455	down
Contig10448_at	AT1G01490.4	0.0116154	up
Contig6170_s_at	AT1G10585.2	3.89e-19	up
AF016328_at	AT4G11650.1	3.89e-19	up
Contig4654_at	AT1G14980.1	0.00321053	up
Contig15431_at	AT1G32100.1	0.0245455	up
Contig10285_at	AT1G61790.2	0.0176667	up
Contig10361_at	AT5G20400.1	3.89e-19	up
Contig10971_at	AT5G25880.1	0.0257429	up
Contig11811_at	AT2G32300.1	3.89e-19	up
Contig1298_at	AT2G36530.1	3.89e-19	up
Contig15553_at	AT2G05790.1	3.89e-19	up
Contig1559_at	AT3G59540.1	0.0210625	up
Contig1567_x_at	AT1G66100.1	3.89e-19	up
Contig1633_at	AT5G15650.1	3.89e-19	up
Contig16375_at	AT5G48485.1	0.00486364	up
Contig17640_at	AT5G26667.4	0.00621739	up
Contig1797_at	AT2G37040.1	3.89e-19	up
Contig20279_at	AT4G23630.2	0.00485714	up
Contig20622_at	AT1G71830.1	3.89e-19	up
Contig223_x_at	AT2G38870.1	3.89e-19	up
Contig2333_s_at	AT3G53620.1	3.89e-19	up
Contig2427_at	AT4G29260.1	3.89e-19	up
Contig2453_at	AT4G11600.1	0.0257429	up
Contig7443_at	AT3G08640.1	0.0046	up
Contig10193_at	AT3G55470.2	0.01092	up
HM02O03r_s_at	AT3G60540.3	0.0006875	up
Contig24957_at	AT4G25790.1	3.89e-19	up
Contig5060_at	AT1G14220.1	0.00176471	up
Contig179_at	AT4G40030.2	0.0210625	up
Contig13151_at	AT5G03160.1	0.0210625	up
Contig845_s_at	AT5G59310.1	0.00211111	up
Contig9086_at	AT5G23670.2	0.00658333	up
EBro08_SQ007_C02_at	AT4G31985.1	0.0291667	up
HVSMEl0023I10r2_at	AT5G53850.4	0.0210625	up
Contig25293_at	AT5G57110.3	0.000466667	up
Contig8827_at	AT5G57440.1	0.0210625	up

## Sheet: fungal-pests
S1 Table. List of identified DEGs by meta-analysis of fungal-pests data and their corresponding UniGene, UniProt and TAIR IDs.
Query	TAIR ID	Pvalue	Up/Down regulate
rbah53f17_s_at	AT1G01140.1	3.78e-20	down
baak1e23_at	AT1G20340.1	3.78e-20	down
baak1k18_at	AT1G42970.1	3.78e-20	down
Contig10448_at	AT1G01490.4	3.78e-20	down
Contig6071_s_at	AT1G01710.1	3.78e-20	down
baak26h09_x_at	AT2G34420.1	3.78e-20	down
rbah54a21_s_at	AT1G02850.2	3.78e-20	down
HVSMEg0010H15r2_s_at	AT1G02910.1	3.78e-20	down
Contig10306_at	AT5G14910.2	3.78e-20	down
Contig10456_at	AT5G07250.1	3.78e-20	down
Contig10765_at	AT5G48300.1	3.78e-20	down
Contig10803_at	AT4G23890.1	3.78e-20	down
Contig12194_at	AT1G06050.1	6.9e-06	down
Contig10971_at	AT5G25880.1	0.000955128	down
Contig10978_at	AT1G13270.1	3.78e-20	down
Contig11001_at	AT4G35450.4	3.78e-20	down
Contig4262_s_at	AT1G11650.2	0.0215434	down
Contig11307_at	AT1G03210.1	3.78e-20	down
Contig7428_at	AT1G17220.1	3.78e-20	down
Contig9640_at	AT1G17370.1	3.78e-20	down
Contig5852_at	AT1G17650.2	3.78e-20	down
Contig4701_at	AT1G19660.2	3.78e-20	down
Contig11957_at	AT3G26230.1	3.78e-20	down
Contig8521_s_at	AT1G22610.1	7.38e-05	down
Contig4419_at	AT1G22630.1	3.78e-20	down
Contig9453_at	AT1G26550.1	0.00264596	down
Contig12575_at	AT5G18640.3	3.78e-20	down
Contig13967_at	AT1G29800.2	3.78e-20	down
rbaal39o21_at	AT1G29820.2	3.78e-20	down
Contig12759_at	AT4G33030.1	3.78e-20	down
Contig9322_at	AT1G31220.1	0.000339869	down
Contig9864_at	AT1G32070.3	3.78e-20	down
Contig12996_at	AT4G27870.1	0.000328947	down
Contig3960_at	AT1G35680.1	3.78e-20	down
Contig13779_at	AT1G48840.1	3.78e-20	down
HVSMEb0009E07r2_s_at	AT1G50250.1	3.78e-20	down
Contig1443_s_at	AT1G51200.4	3.78e-20	down
Contig1341_at	AT1G56170.2	3.78e-20	down
Contig1307_at	AT1G60950.1	3.78e-20	down
Contig6691_at	AT1G64850.1	3.78e-20	down
Contig10491_at	AT1G67620.1	3.78e-20	down
Contig15069_at	AT5G55120.1	3.78e-20	down
Contig14369_at	AT1G70610.1	3.78e-20	down
Contig16071_at	AT5G08391.1	3.78e-20	down
Contig4490_s_at	AT1G79850.1	3.78e-20	down
Contig10080_at	AT2G01110.1	0.00341818	down
Contig1672_at	AT1G70580.4	3.78e-20	down
Contig2379_s_at	AT2G04700.3	3.78e-20	down
Contig12543_at	AT2G18710.1	3.78e-20	down
Contig12168_at	AT2G18910.1	3.78e-20	down
Contig5854_s_at	AT2G19520.1	0.0208081	down
Contig2155_at	AT2G20890.1	3.78e-20	down
Contig3197_at	AT2G28190.1	3.78e-20	down
Contig15537_at	AT2G38130.2	0.012125	down
Contig20695_at	AT2G39450.1	3.78e-20	down
Contig1019_at	AT2G39730.3	3.78e-20	down
Contig12572_at	AT2G40540.5	3.78e-20	down
Contig8183_at	AT2G43750.2	1.37e-05	down
Contig4240_s_at	AT2G44060.2	3.78e-20	down
Contig21982_at	AT5G55630.2	3.78e-20	down
Contig22030_at	AT4G14570.1	3.78e-20	down
Contig22194_at	AT2G02040.1	3.78e-20	down
Contig93_at	AT2G47170.3	3.78e-20	down
Contig5571_at	AT2G47590.1	3.78e-20	down
Contig863_s_at	AT3G02720.1	3.78e-20	down
Contig5508_at	AT3G03990.1	3.78e-20	down
Contig5728_at	AT3G06483.1	3.78e-20	down
Contig14669_at	AT3G07565.1	3.78e-20	down
Contig24689_at	AT3G08505.3	0.0242816	down
Contig17155_at	AT3G08740.1	3.78e-20	down
Contig12096_at	AT3G09310.1	3.78e-20	down
Contig2402_s_at	AT4G39090.1	4.76e-05	down
Contig2419_s_at	AT1G54290.1	3.78e-20	down
Contig19896_at	AT3G14940.2	3.78e-20	down
Contig20723_at	AT3G15140.1	7.38e-05	down
Contig11301_at	AT3G15580.1	3.78e-20	down
Contig2580_5_s_at	AT1G13950.1	0.019538	down
Contig4610_s_at	AT3G17930.1	3.78e-20	down
Contig2191_at	AT3G18000.1	3.78e-20	down
HVSMEh0088I08r2_s_at	AT3G23830.2	3.78e-20	down
Contig15801_at	AT3G24730.1	3.78e-20	down
Contig7597_at	AT3G25660.1	3.78e-20	down
Contig8370_at	AT3G26085.4	3.78e-20	down
Contig26213_at	AT5G64350.1	3.78e-20	down
Contig2665_s_at	AT2G02760.4	0.00495783	down
Contig189_s_at	AT3G27690.2	3.78e-20	down
Contig6517_at	AT3G46970.1	3.78e-20	down
Contig9809_at	AT3G47650.1	3.78e-20	down
Contig11109_at	AT3G49470.1	3.78e-20	down
Contig11014_at	AT3G51130.1	0.00157595	down
Contig2893_at	AT3G63410.1	3.78e-20	down
Contig7834_at	AT3G52380.1	3.78e-20	down
Contig2948_at	AT2G42680.1	3.78e-20	down
Contig12714_at	AT3G55030.1	3.78e-20	down
Contig3321_at	AT3G17020.1	0.00326543	down
Contig12233_at	AT3G60530.1	3.78e-20	down
Contig13597_at	AT3G62910.1	3.78e-20	down
Contig4003_at	AT5G47770.1	3.78e-20	down
Contig4036_at	AT3G01120.1	0.00171875	down
Contig11386_s_at	AT4G00755.2	3.78e-20	down
Contig2080_at	AT4G04640.1	3.78e-20	down
Contig10506_at	AT4G10000.2	3.78e-20	down
Contig4368_at	AT4G10300.1	3.78e-20	down
HVSMEm0008B04r2_s_at	AT4G10960.1	3.78e-20	down
Contig7814_at	AT4G11560.1	0.00171875	down
Contig22121_at	AT4G13030.2	3.78e-20	down
Contig4916_at	AT4G13360.1	0.00621557	down
Contig9233_at	AT4G13720.2	3.78e-20	down
Contig4354_s_at	AT5G46030.3	3.78e-20	down
Contig4432_at	AT2G37220.1	3.78e-20	down
Contig4441_at	AT3G51730.1	0.00016	down
Contig14611_at	AT4G15510.5	3.78e-20	down
Contig7399_s_at	AT4G17510.1	3.78e-20	down
Contig5504_s_at	AT4G17790.1	3.78e-20	down
Contig4818_at	AT4G18810.1	0.0288182	down
Contig12545_at	AT4G21445.1	3.78e-20	down
Contig5153_at	AT1G06950.1	3.78e-20	down
Contig3449_s_at	AT4G26288.1	3.78e-20	down
Contig11138_at	AT4G26480.2	3.78e-20	down
Contig7298_at	AT4G27700.1	3.78e-20	down
Contig5592_at	AT1G10390.3	0.0366667	down
Contig10676_at	AT4G28730.1	0.000435065	down
Contig322_at	AT4G29080.1	3.78e-20	down
Contig6818_at	AT4G30950.1	3.78e-20	down
Contig2960_at	AT4G31290.1	3.78e-20	down
Contig7143_s_at	AT4G31530.1	3.78e-20	down
Contig5814_at	AT2G03870.2	3.78e-20	down
Contig8530_at	AT4G33410.1	3.78e-20	down
Contig594_x_at	AT1G67090.1	3.78e-20	down
Contig6046_s_at	AT5G56940.1	0.0286	down
Contig6213_at	AT1G05850.2	3.78e-20	down
Contig8498_at	AT4G36390.1	0.000165563	down
Contig8129_at	AT4G36720.1	0.0139882	down
Contig3112_at	AT4G37220.1	3.78e-20	down
Contig5628_at	AT4G37470.1	3.78e-20	down
Contig1824_s_at	AT4G37930.1	3.78e-20	down
Contig3838_s_at	AT5G01650.3	3.78e-20	down
Contig8392_at	AT5G03430.1	3.78e-20	down
Contig6428_s_at	AT5G60540.1	3.78e-20	down
Contig6856_at	AT5G51110.2	3.78e-20	down
Contig7238_at	AT4G28660.1	3.78e-20	down
Contig14916_at	AT5G08410.1	3.78e-20	down
Contig7352_at	AT5G62980.2	3.78e-20	down
Contig7410_at	AT5G57040.1	3.78e-20	down
Contig3409_at	AT5G10350.2	3.78e-20	down
Contig7624_at	AT2G27680.1	3.78e-20	down
Contig7630_at	AT5G56290.1	0.000548387	down
Contig11928_at	AT5G13410.1	3.78e-20	down
Contig15043_at	AT5G13550.1	0.0170765	down
Contig845_s_at	AT5G59310.1	3.78e-20	down
Contig2784_at	AT5G19760.1	3.78e-20	down
Contig8904_at	AT4G19860.1	3.78e-20	down
Contig10440_at	AT5G25570.2	3.78e-20	down
Contig9019_at	AT4G22140.2	0.00132484	down
Contig14190_at	AT5G26667.1	3.78e-20	down
Contig9187_at	AT1G04420.1	3.78e-20	down
Contig8374_at	AT5G27390.1	3.78e-20	down
Contig428_at	AT5G30510.1	3.78e-20	down
Contig14258_at	AT5G35100.3	3.78e-20	down
Contig3270_s_at	AT5G38660.1	3.78e-20	down
Contig9125_at	AT5G42070.1	3.78e-20	down
Contig3380_s_at	AT5G43580.1	3.78e-20	down
Contig23696_at	AT5G43920.1	3.78e-20	down
Contig9951_s_at	AT5G44650.1	3.78e-20	down
Contig945_s_at	AT3G01440.1	3.78e-20	down
Contig1308_at	AT5G47450.1	3.78e-20	down
Contig16599_at	AT5G47790.1	3.78e-20	down
Contig9902_at	AT5G47840.1	3.78e-20	down
Contig5444_s_at	AT5G48150.4	3.78e-20	down
Contig981_s_at	AT1G29930.1	3.78e-20	down
Contig4192_at	AT5G51970.2	0.00329448	down
HVSMEl0023I10r2_at	AT5G53850.4	3.78e-20	down
Contig6814_at	AT5G59140.1	3.78e-20	down
Contig3822_at	AT5G60600.1	3.78e-20	down
Contig13094_s_at	AT5G63420.1	3.78e-20	down
Contig4913_at	AT5G64840.1	3.78e-20	down
Contig24085_at	AT5G66810.3	0.00341818	down
AF016328_at	AT4G11650.1	4.36e-20	up
baal21h16_at	AT4G35310.2	4.36e-20	up
Contig10039_at	AT5G58950.1	6.2e-05	up
Contig8176_at	AT1G05350.1	0.000623188	up
Contig14050_at	AT1G05720.1	4.36e-20	up
Contig10709_at	AT3G63530.2	0.000279412	up
Contig10724_at	AT3G48890.1	4.36e-20	up
Contig10883_at	AT3G52850.1	4.36e-20	up
Contig4805_at	AT1G07230.1	4.36e-20	up
HV_CEa0002E17r2_s_at	AT1G08830.2	4.36e-20	up
Contig15794_at	AT1G10030.1	4.36e-20	up
Contig11060_at	AT5G08160.1	4.36e-20	up
Contig11118_at	AT3G48140.1	4.36e-20	up
Contig11454_at	AT1G01490.2	4.36e-20	up
Contig11698_at	AT5G01960.1	4.36e-20	up
Contig11798_at	AT1G15780.3	0.0221847	up
Contig4654_at	AT1G14980.1	4.36e-20	up
Contig1194_at	AT1G09640.1	4.36e-20	up
Contig7723_at	AT1G15880.1	0.00408219	up
Contig8030_at	AT1G16000.1	0.0144503	up
Contig5763_s_at	AT1G20050.1	4.36e-20	up
Contig120_at	AT5G14740.9	0.000238806	up
Contig7740_s_at	AT1G20770.1	0.0276235	up
Contig16619_at	AT1G21230.1	4.36e-20	up
Contig12770_at	AT1G21240.1	4.36e-20	up
Contig16284_at	AT1G22200.1	4.36e-20	up
Contig12155_at	AT5G15640.1	4.36e-20	up
Contig12224_at	AT1G36050.2	4.36e-20	up
HU08O22r_at	AT1G31910.1	0.00105	up
Contig1298_at	AT2G36530.1	4.36e-20	up
Contig1343_at	AT2G44120.1	4.36e-20	up
Contig136_s_at	AT5G10980.1	4.36e-20	up
Contig1390_3_s_at	AT5G09810.1	0.0498824	up
Contig2884_at	AT1G36730.1	4.36e-20	up
Contig16317_s_at	AT1G42440.1	0.0265813	up
Contig14052_at	AT5G53130.1	4.36e-20	up
Contig10216_at	AT1G47500.1	4.36e-20	up
Contig5204_at	AT1G51160.3	4.36e-20	up
Contig14174_at	AT1G76690.1	4.36e-20	up
Contig1481_x_at	AT4G19003.6	0.01376	up
Contig7106_at	AT1G55520.4	0.0275404	up
Contig8067_at	AT1G55850.1	4.36e-20	up
Contig9471_at	AT1G57765.1	4.36e-20	up
Contig4650_s_at	AT1G58030.1	0.0167582	up
Contig4502_at	AT1G59610.1	4.36e-20	up
Contig10285_at	AT1G61790.2	4.36e-20	up
Contig4333_at	AT1G64520.1	4.36e-20	up
Contig6800_s_at	AT1G65270.3	4.36e-20	up
Contig1487_at	AT5G24510.1	4.36e-20	up
Contig1496_at	AT4G25740.2	4.36e-20	up
Contig13262_at	AT1G67930.1	4.36e-20	up
Contig1693_at	AT1G71270.1	4.36e-20	up
Contig18044_at	AT1G71350.1	0.0284049	up
Contig15100_at	AT5G64440.1	4.36e-20	up
Contig7930_at	AT1G73430.2	4.36e-20	up
Contig8640_at	AT1G73720.1	4.36e-20	up
Contig2452_s_at	AT1G74270.1	4.36e-20	up
Contig7160_at	AT1G76150.1	4.36e-20	up
Contig1559_at	AT3G59540.1	4.36e-20	up
HVSMEf0004P17f_at	AT1G79930.1	0.0212372	up
Contig4412_at	AT1G79940.3	4.36e-20	up
Contig5304_s_at	AT2G01600.1	4.36e-20	up
Contig1633_at	AT5G15650.1	4.36e-20	up
Contig1694_s_at	AT4G18100.1	4.36e-20	up
Contig1753_at	AT1G26880.1	4.36e-20	up
HV_CEb0015P21f_s_at	AT2G13560.1	4.36e-20	up
Contig6973_at	AT2G16930.4	4.36e-20	up
Contig3191_at	AT2G21870.1	3.15e-05	up
Contig4312_s_at	AT2G24200.3	4.36e-20	up
Contig8601_s_at	AT2G26070.1	4.36e-20	up
Contig1321_at	AT2G27030.3	4.36e-20	up
Contig17591_at	AT3G06350.1	4.36e-20	up
Contig17766_at	AT2G27510.1	4.36e-20	up
Contig17916_at	AT3G63520.1	4.36e-20	up
Contig4849_s_at	AT2G27600.1	4.36e-20	up
Contig1797_at	AT2G37040.1	4.36e-20	up
Contig1382_at	AT2G29960.3	4.36e-20	up
Contig7786_at	AT2G34585.1	0.000251852	up
Contig6261_at	AT2G35790.1	3.15e-05	up
Contig18914_at	AT4G32300.1	4.36e-20	up
Contig19986_at	AT3G11710.1	0.000143939	up
Contig2000_at	AT3G62870.1	4.36e-20	up
Contig20058_at	AT5G56170.1	4.36e-20	up
Contig20279_at	AT4G23630.2	0.0054898	up
Contig2611_s_at	AT2G41840.1	4.36e-20	up
Contig20622_at	AT1G71830.1	4.36e-20	up
Contig2100_s_at	AT1G33140.1	4.36e-20	up
Contig3625_at	AT2G43710.2	4.36e-20	up
Contig8497_at	AT2G46230.1	4.36e-20	up
Contig2340_at	AT4G15000.1	4.36e-20	up
Contig2598_s_at	AT3G02360.2	4.36e-20	up
Contig1908_s_at	AT3G04400.1	4.36e-20	up
Contig5970_at	AT3G04600.3	0.0439172	up
Contig1922_at	AT3G04770.2	4.36e-20	up
Contig2364_at	AT3G49010.7	4.36e-20	up
Contig7443_at	AT3G08640.1	4.36e-20	up
Contig4464_at	AT3G09300.1	4.36e-20	up
Contig6889_at	AT3G11780.1	4.36e-20	up
Contig25090_at	AT3G22200.1	0.0386905	up
Contig6183_at	AT3G17590.1	4.36e-20	up
Contig13153_at	AT3G22942.1	4.36e-20	up
Contig5405_at	AT3G26670.4	6.92e-05	up
Contig21083_at	AT3G29034.1	4.36e-20	up
Contig10063_at	AT3G45890.1	0.0285488	up
Contig2828_at	AT5G63400.1	4.36e-20	up
Contig2851_at	AT5G66140.1	0.000620438	up
Contig8676_at	AT3G49100.2	0.0176818	up
Contig8721_at	AT3G52200.2	0.0233101	up
Contig3237_s_at	AT2G44160.1	4.36e-20	up
Contig10193_at	AT3G55470.2	4.36e-20	up
Contig3268_at	AT1G13060.1	4.36e-20	up
Contig9626_at	AT3G60360.1	4.36e-20	up
HM02O03r_s_at	AT3G60540.3	4.36e-20	up
Contig2940_s_at	AT3G62400.1	4.36e-20	up
Contig3634_at	AT1G02130.1	0.0204258	up
Contig3963_at	AT4G19210.1	0.0105608	up
Contig3967_s_at	AT5G47040.1	0.0150921	up
Contig3727_at	AT4G02080.1	4.36e-20	up
Contig361_s_at	AT4G02280.1	4.36e-20	up
Contig624_at	AT4G10260.1	4.36e-20	up
Contig415_s_at	AT3G44110.1	4.36e-20	up
Contig429_s_at	AT4G34670.1	4.36e-20	up
Contig1285_s_at	AT4G14880.5	5.47e-05	up
Contig8035_at	AT4G14930.1	4.36e-20	up
Contig4838_at	AT3G62840.1	4.36e-20	up
Contig4859_at	AT5G54855.1	4.36e-20	up
Contig6947_at	AT4G19006.1	4.36e-20	up
Contig5040_at	AT5G49460.2	4.36e-20	up
Contig6172_at	AT4G22330.1	4.36e-20	up
Contig5242_at	AT5G26800.1	0.00193662	up
Contig4280_s_at	AT4G25030.2	4.36e-20	up
Contig5289_s_at	AT1G32210.1	0.0018156	up
Contig3523_at	AT4G29010.1	4.36e-20	up
Contig7874_at	AT4G29430.1	0.00101439	up
Contig3561_at	AT4G29480.1	0.0352289	up
Contig5661_at	AT4G29490.1	4.36e-20	up
Contig6375_at	AT5G09900.2	4.36e-20	up
Contig5976_s_at	AT4G39520.1	4.36e-20	up
Contig6952_at	AT5G08080.4	4.36e-20	up
Contig5767_at	AT5G10780.1	4.36e-20	up
Contig8974_at	AT5G11280.1	0.000157895	up
Contig9828_at	AT5G11340.1	4.36e-20	up
Contig17573_at	AT5G11960.1	4.36e-20	up
Contig1536_at	AT5G13490.2	4.36e-20	up
Contig7818_s_at	AT3G09455.2	4.36e-20	up
Contig17768_at	AT5G14760.1	4.36e-20	up
Contig13058_s_at	AT5G15810.1	0.0296606	up
Contig9476_at	AT5G15870.1	0.000137405	up
Contig1385_at	AT5G17330.1	4.36e-20	up
Contig5979_at	AT5G20080.1	0.00300694	up
Contig8996_s_at	AT5G22280.1	4.36e-20	up
Contig4018_at	AT5G23290.1	4.36e-20	up
Contig12506_at	AT5G23450.5	4.36e-20	up
Contig9086_at	AT5G23670.2	4.36e-20	up
Contig11212_at	AT5G24530.1	4.36e-20	up
Contig6253_at	AT5G26030.2	4.36e-20	up
Contig9662_at	AT5G26340.1	4.36e-20	up
Contig6945_at	AT5G37850.4	0.0258994	up
Contig318_at	AT5G39950.1	0.0381856	up
Contig5356_s_at	AT5G43960.1	0.00407586	up
Contig4491_s_at	AT5G45410.5	4.36e-20	up
Contig11516_at	AT5G53000.1	4.36e-20	up
Contig14594_at	AT5G54080.2	4.36e-20	up
Contig12140_at	AT5G54440.2	4.36e-20	up
Contig7631_at	AT5G55070.2	0.0108389	up
rbags1d24_at	AT5G56000.1	0.00203497	up
Contig6018_at	AT5G56580.1	4.36e-20	up
Contig1024_at	AT5G59240.1	4.36e-20	up
Contig11265_at	AT5G66860.1	4.36e-20	up

## Sheet: hormones
S1 Table. List of identified DEGs by meta-analysis of hormonal data and their corresponding UniGene, UniProt and TAIR IDs.
Query	TAIR_ID	Pvalue	Up/Down regulate	GenBank
rbasd24g02_at	AT1G05010.1	0.000186441	up	A2IBP3
Contig8371_at	AT1G06550.1	0.000353846	up	NP_001044263.1
Contig13687_at	AT1G06660.1	0.0201724	up	NP_001058327.1
Contig16432_at	AT1G08320.5	0.00303636	down	NP_001044868.1
HVSMEn0024H20r2_s_at	AT1G10010.1	0.0264565	down	NP_001044980.1
Contig18367_at	AT1G10360.1	3.91e-19	up	Q9FQB7
Contig7448_s_at	AT1G10370.1	0.000573333	up	Q9FQA5
Contig3144_at	AT1G11910.1	0.00502752	up	Q401N6
Contig13096_at	AT1G14360.1	3.91e-19	up	NP_001057975.1
Contig6797_at	AT1G14870.1	0.000375	down	NP_001052997.1
Contig12407_at	AT1G15670.1	0.000111111	down	NP_001057979.1
Contig12292_at	AT1G17020.1	0.000155172	up	NP_001051945.1
Contig18600_at	AT1G17420.1	0.00028125	up	Q53HZ3
Contig10380_at	AT1G17620.1	0.0181761	up	A2WLN5
Contig10860_at	AT1G18970.1	9.4e-19	down	NP_001051620.1
Contig10441_at	AT1G19180.2	3.91e-19	up	NP_001063273.1
Contig14398_s_at	AT1G19920.1	0.000486111	up	Q01N37
Contig5763_s_at	AT1G20050.1	0.0165286	up	A3RD20
Contig12623_at	AT1G21460.1	0.0193256	down	NP_001055599.1
Contig14823_s_at	AT1G22340.1	0.0215405	up	Q2L3V6
Contig15712_at	AT1G22360.1	3.91e-19	up	NP_001062593.1
Contig3713_s_at	AT1G22410.1	0.00384849	up	NP_001060314.1
Contig10726_at	AT1G24180.1	0.000137931	down	NP_001057281.1
Contig17685_at	AT1G27990.1	0.00164	down	Q01KZ9
EBro02_SQ001_J03_at	AT1G28220.1	0.0152716	down	A2XDC9
Contig8940_s_at	AT1G28480.1	3.91e-19	up	NP_001043812.1
HV_CEb0017D17f_at	AT1G28590.1	3.91e-19	up	NP_001064519.1
Contig19041_at	AT1G31730.1	0.00540541	up	NP_001045192.1
Contig14706_at	AT1G32370.1	0.000952381	down	Q6ET30
Contig20253_at	AT1G47670.1	0.00586207	up	NP_001053557.1
Contig13304_at	AT1G47980.1	0.00329897	up	A2XT28
Contig5108_s_at	AT1G48850.1	0.001	up	NP_001049588.1
Contig7041_at	AT1G51760.1	3.91e-19	up	NP_001044020.1
Contig16592_at	AT1G52245.1	0.0136031	up	A2WVA3
Contig12697_at	AT1G52920.1	0.0380583	down	Q8W3F0
Contig2924_s_at	AT1G54100.2	3.91e-19	up	NP_001063281.1
HO14K20S_at	AT1G55000.3	0.0484341	down	NP_001050989.1
HVSMEh0089E10r2_x_at	AT1G55510.1	0.0046	up	NP_001058989.1
Contig8067_at	AT1G55850.1	3.91e-19	up	NP_001063470.1
HV_CEb0001H12r2_at	AT1G58360.1	0.0296313	up	NP_001057853.1
Contig5809_at	AT1G58440.1	0.0201724	up	Q10PK2
Contig4880_x_at	AT1G61800.1	0.0149333	up	NP_001059818.1
Contig4025_x_at	AT1G62180.2	9.4e-19	down	NP_001059750.1
Contig2493_s_at	AT1G62660.1	0.000952381	down	Q6PVN1
Contig3366_at	AT1G62710.1	0.0152716	down	A2X7Q9
Contig5943_s_at	AT1G63220.1	0.0375169	down	NP_001054294.1
HS06C20u_s_at	AT1G64090.1	0.0356034	down	A2WUU6
Contig6622_at	AT1G64660.1	0.00432039	up	NP_001065069.1
Contig7690_at	AT1G64980.2	3.91e-19	up	NP_001059454.1
Contig4676_at	AT1G65060.1	3.91e-19	up	Q9M7S3
HM09E06r_at	AT1G67090.1	0.0286162	down	Q9ZRS5
Contig10649_at	AT1G67480.3	0.00307368	up	NP_001046914.1
HU14P01u_at	AT1G68300.1	0.0433523	up	NP_001043170.1
Contig12441_at	AT1G71090.1	7.69e-05	up	NP_001061169.1
HT09N08u_s_at	AT1G71840.1	0.0152446	up	NP_001050927.1
Contig12553_at	AT1G71960.1	0.025871	up	Q53PR3
Contig8422_s_at	AT1G72190.1	0.0225733	up	NP_001059330.1
Contig26293_at	AT1G72820.2	9.4e-19	down	NP_001063299.1
Contig11641_at	AT1G73040.1	0.0152208	down	O22528
Contig12268_at	AT1G76390.2	0.00237736	down	NP_001045394.1
Contig13837_at	AT1G77470.1	0.00548437	down	NP_001048280.1
Contig7493_at	AT1G78570.1	0.0057807	up	NP_001049724.1
Contig4991_s_at	AT1G79440.1	0.0264565	down	NP_001046044.1
HVSMEf0021O16r2_x_at	AT1G80360.4	7.69e-05	up	NP_001042188.1
Contig14768_at	AT2G01770.1	0.00144681	down	NP_001053010.1
Contig6762_at	AT2G02960.6	0.0298824	down	Q7F442
Contig5059_s_at	AT2G02990.1	3.91e-19	up	O04392
HVSMEl0013E16r2_s_at	AT2G03210.1	0.00455	down	NP_001046540.1
Contig9556_at	AT2G06050.3	3.91e-19	up	NP_001061975.1
Contig1953_s_at	AT2G13360.3	0.0182892	down	NP_001062170.1
Contig634_at	AT2G15220.1	0.00194118	down	O24003
Contig8185_at	AT2G15620.1	9.4e-19	down	NP_001043008.1
Contig5116_at	AT2G18740.1	0.0356034	down	NP_001045754.1
Contig13463_at	AT2G18900.1	0.0193256	down	NP_001067245.1
HV11H02u_at	AT2G18950.1	0.00719328	up	Q1ACB7
EBro08_SQ003_C14_at	AT2G19940.2	0.00479439	up	NP_001050668.1
Contig9524_at	AT2G21180.1	0.00391228	down	NP_001049562.1
Contig1432_at	AT2G23240.1	0.0196136	down	Q84L51
Contig7785_at	AT2G23810.1	0.046378	down	NP_001063223.1
Contig15576_at	AT2G25620.2	0.0273376	up	NP_001056971.1
HVSMEb0008F12r2_s_at	AT2G25970.1	0.0140267	down	NP_180167.1
Contig15332_at	AT2G27550.1	0.0333119	down	NP_001065771.1
Contig12267_at	AT2G29670.2	4e-05	up	NP_001064988.1
HVSMEb0009G20f_at	AT2G30490.1	0.00935714	up	Q9FVM9
Contig13482_at	AT2G31300.1	3.91e-19	up	NP_001048519.1
Contig24882_at	AT2G31880.1	0.00385714	down	A1XFD8
Contig15462_at	AT2G32030.1	0.0487692	down	A2XMU8
Contig4955_s_at	AT2G32150.1	3.91e-19	up	A2XL26
Contig7068_at	AT2G32540.1	0.000137931	down	NP_001064384.1
Contig6541_at	AT2G34340.1	3.91e-19	up	A2WUP1
Contig16761_at	AT2G34500.1	3.91e-19	up	NP_001042374.1
HVSMEm0014K07r2_at	AT2G34960.1	9.4e-19	down	NP_001042365.1
Contig5827_at	AT2G35860.1	0.0433523	up	Q06I79
Contig11241_at	AT2G36190.1	3.91e-19	up	Q2QI10
Contig10552_at	AT2G36630.1	0.000107143	up	A2XLL6
Contig1955_s_at	AT2G36835.1	0.0254556	down	A2WVM6
Contig1616_at	AT2G36870.1	0.021	up	A2YLA0
Contig18416_at	AT2G36910.1	0.0057971	down	ZP_00616902.1
Contig1800_x_at	AT2G37040.1	0.00564602	up	NP_001047484.1
Contig6613_s_at	AT2G37680.1	0.0058	up	NP_001050894.1
Contig9989_at	AT2G38760.1	3.91e-19	up	NP_001055408.1
Contig3381_s_at	AT2G38900.2	3.91e-19	up	Q96465
HU05A05u_s_at	AT2G39940.1	0.0196092	down	NP_001049649.1
Contig12572_at	AT2G40540.5	0.0149779	up	NP_001060637.1
Contig22839_at	AT2G41380.1	3.91e-19	up	A2XF75
Contig7996_at	AT2G42750.1	3.91e-19	up	NP_001056124.1
HV03G03u_at	AT2G43120.1	0.00391	up	NP_001061644.1
HVSMEm0022L18r2_at	AT2G43330.1	0.000107143	up	NP_001053172.1
Contig7170_at	AT2G45110.1	3.91e-19	up	NP_001047638.1
Contig10432_at	AT2G45290.2	0.00125	down	XP_961414.2
basd0c03_s_at	AT2G45300.4	0.000478873	up	NP_001056712.1
HVSMEb0020I08f_at	AT2G45560.1	3.91e-19	up	Q2QWC8
Contig3842_s_at	AT2G46140.1	9.4e-19	down	NP_001056449.1
Contig12283_at	AT2G46800.5	0.0150876	up	A0JJL9
Contig9308_s_at	AT2G46950.1	3.91e-19	up	Q6DV71
HM03H17u_at	AT2G47800.1	0.0208014	up	Q8GU64
Contig15882_s_at	AT3G01420.1	3.91e-19	up	A2ZK43
Contig9791_s_at	AT3G02570.1	0.0244106	up	A2ZFV6
Contig863_s_at	AT3G02720.1	0.0140267	down	NP_001054220.1
Contig9944_at	AT3G03190.1	0.0180496	up	NP_001048886.1
Contig11078_at	AT3G03900.2	0.00168889	up	NP_001060064.1
Contig20706_at	AT3G05030.4	9.4e-19	down	Q852S3
HS09N08u_at	AT3G05200.1	0.025871	up	Q6K5E4
Contig18801_at	AT3G05410.2	0.00551786	up	A3A196
Contig13975_at	AT3G05640.3	0.00305319	up	NP_001055303.1
Contig6874_at	AT3G06035.1	0.0415882	up	Q8LI99
Contig7857_s_at	AT3G06850.2	3.91e-19	up	NP_001042870.1
Contig8410_at	AT3G07080.1	3.91e-19	up	NP_001058380.1
Contig9093_at	AT3G07390.1	0.00554412	down	A2YX88
Contig13765_at	AT3G07940.1	3.91e-19	up	NP_001055403.1
Contig18274_at	AT3G08510.2	0.0192797	up	NP_001060735.1
Contig4154_at	AT3G08710.3	0.0133333	down	Q8GZR4
Contig2424_at	AT3G09390.2	9.4e-19	down	Q8GTC9
Contig24087_at	AT3G10960.1	0.000193548	up	A2Y3A8
Contig24922_at	AT3G11920.1	0.00126667	down	NP_001064882.1
Contig998_s_at	AT3G12580.1	0.0116923	up	Q9SAU8
Contig14280_at	AT3G13320.1	0.00132584	up	A0SPK4
Contig16523_at	AT3G13690.3	0.0249888	down	Q5ZBB1
Contig1774_at	AT3G14415.3	9.4e-19	down	Q3L1H0
HVSMEa0013F14r2_at	AT3G14630.2	0.000901235	up	NP_001043631.1
Contig25441_at	AT3G14680.1	0.00157143	down	NP_001043638.1
HV_CEb0021B17f2_x_at	AT3G14690.1	0.0282	down	A4D8H9
Contig6816_at	AT3G14770.1	0.0021413	up	NP_001043270.1
Contig7911_at	AT3G15260.2	0.0102535	down	Q6QLU0
Contig1383_s_at	AT3G15353.1	0.00075	down	Q84L52
Contig14095_at	AT3G15810.1	0.046378	down	NP_001044381.1
Contig8740_at	AT3G16150.1	0.0333133	up	Q9FUG8
Contig4453_at	AT3G17790.1	3.91e-19	up	A2ZF80
Contig6705_at	AT3G17810.1	0.00102299	up	NP_001048053.1
Contig4610_s_at	AT3G17930.1	0.0341491	down	A2WW44
Contig12862_at	AT3G18600.1	0.0298824	down	A2XN12
Contig5345_at	AT3G19000.1	0.0245461	up	NP_001054051.1
Contig22550_at	AT3G19553.1	0.000193548	up	A2ZM23
HVSMEn0015O13r2_at	AT3G19990.1	0.0222215	up	NP_001048601.1
Contig25002_at	AT3G21420.1	0.0174268	down	A2WYT3
Contig15936_at	AT3G22370.1	0.001	down	Q8S913
HI02E21u_s_at	AT3G22400.1	3.91e-19	up	Q42847
Contig9371_at	AT3G22490.1	9.4e-19	down	A2YCK6
Contig9107_at	AT3G22845.1	0.0301748	down	A2XLX1
Contig14701_at	AT3G23160.1	0.0433523	up	Q5H9X6
Contig18796_at	AT3G24500.1	0.000493151	up	NP_001057974.1
Contig6382_s_at	AT3G24503.1	0.0301827	down	NP_001043453.1
Contig13746_at	AT3G24550.1	0.000705128	up	Q9ARH1
Contig925_s_at	AT3G25570.2	0.00927143	down	spQ0JC10
Contig12465_at	AT3G25900.1	0.000621622	down	NP_001049411.1
Contig22004_at	AT3G26300.1	0.000393939	down	Q9ATU7
Contig17311_at	AT3G26330.1	0.0308405	up	A2YZ86
Contig4772_s_at	AT3G26740.1	0.00554412	down	Q3HNF6
HV_CEb0022F16r2_at	AT3G27200.1	0.00455	down	Q70DK2
Contig17453_at	AT3G28345.1	3.91e-19	up	O23998
Contig9020_at	AT3G43740.1	9.4e-19	down	NP_001067966.2
Contig12769_at	AT3G47730.1	0.0152716	down	A0CE21
HVSMEf0001K20r2_at	AT3G47800.1	0.00619658	up	A2XU77
Contig21120_at	AT3G47990.1	0.0341491	down	NP_001054629.1
Contig3149_at	AT3G48170.1	0.000554054	up	Q94IC0
HS05N06r_s_at	AT3G48990.1	0.0428889	up	NP_001054304.1
Contig9954_at	AT3G51520.1	0.001	up	NP_001047917.1
Contig12275_at	AT3G54940.2	0.036906	down	NP_001059639.1
HP01B12w_at	AT3G54950.1	0.00470755	up	Q653V2
Contig11076_at	AT3G56170.1	0.0193256	down	A2WL29
Contig6150_at	AT3G56290.1	0.000775	up	NP_001044661.1
Contig19630_at	AT3G56950.1	0.029784	up	NP_001049950.1
Contig11129_at	AT3G57030.1	0.0143026	down	NP_001063030.1
Contig4459_at	AT3G57520.1	0.00971654	up	Q7XUQ4
Contig6152_at	AT3G59140.1	0.00105682	up	Q53QH6
Contig11158_at	AT3G59350.2	0.000111111	down	Q7X6Q8
Contig7280_at	AT3G62600.1	0.00418627	up	A2Y0K9
HVSMEn0025G16r2_at	AT4G01070.1	0.00144681	down	Q6JAG9
HVSMEf0019H18r2_s_at	AT4G01470.1	0.000611111	down	NP_001045562.1
Contig24807_at	AT4G02600.2	0.0138806	up	NP_001046197.1
Contig12727_at	AT4G02840.1	0.0404262	down	A2X6K5
HV10K18u_at	AT4G04025.1	0.000193548	up	A2XTZ6
Contig6108_at	AT4G09510.1	0.000206349	up	NP_001052830.1
Contig5570_s_at	AT4G09890.1	0.000111111	down	NP_001058402.1
Contig14226_at	AT4G10490.1	0.0433523	up	NP_001058986.1
EBpi05_SQ003_M06_at	AT4G11290.1	0.00554412	down	NP_001050188.1
Contig8766_at	AT4G12130.1	0.00457377	down	NP_001056718.1
Contig13982_at	AT4G15480.1	0.000107143	up	NP_001043905.1
Contig8517_at	AT4G16820.1	3.91e-19	up	NP_001047607.1
HVSMEa0018C24r2_s_at	AT4G18640.1	0.0286162	down	NP_001049820.1
Contig23893_at	AT4G18880.1	0.00516129	down	NP_001056127.1
Contig9543_at	AT4G21210.1	0.00442308	up	NP_001059848.1
Contig13217_at	AT4G21390.1	3.91e-19	up	NP_001059941.1
Contig4115_at	AT4G21585.4	3.91e-19	up	O81958
Contig13334_at	AT4G22130.1	0.0333119	down	NP_001060011.2
Contig8151_at	AT4G22756.1	0.025871	up	A2XBL2
Contig9814_at	AT4G23060.1	0.00405172	down	NP_001053598.1
rbaal13b22_at	AT4G23270.2	4.76e-05	down	NP_001066497.1
Contig21905_at	AT4G25850.1	0.0453258	up	NP_001062245.1
Contig8262_at	AT4G26830.2	9.4e-19	down	NP_001059888.1
Contig15811_at	AT4G27460.1	0.000358209	up	A2Z908
EBem05_SQ003_L06_at	AT4G27670.1	0.0313902	up	Q9T2L5
Contig8862_at	AT4G28910.3	2.04e-05	up	NP_001056296.1
Contig4153_at	AT4G29130.1	3.91e-19	up	Q8L5G8
Contig2427_at	AT4G29260.1	0.000140351	up	Q5Z7F8
HV06O23u_at	AT4G29820.1	0.000641026	down	NP_001061747.1
Contig9512_at	AT4G30550.1	0.00209615	down	NP_001050925.1
Contig1471_at	AT4G30600.2	0.0278861	up	NP_001062057.1
Contig12434_at	AT4G30930.1	0.0341491	down	NP_001056292.1
Contig2960_at	AT4G31290.1	9.4e-19	down	NP_001046811.1
Contig8824_at	AT4G31830.1	0.00157143	down	NP_001062611.1
Contig17607_at	AT4G32250.3	0.0429431	down	NP_001058160.1
Contig16431_at	AT4G32590.1	0.0152716	down	NP_001056273.1
Contig2779_at	AT4G32940.1	0.000166667	down	Q9ZP28
Contig11726_at	AT4G33140.1	0.0453631	up	NP_001057039.1
Contig11234_at	AT4G33300.2	0.000107143	up	Q2QMY3
Contig9314_at	AT4G33680.1	3.91e-19	up	NP_001049255.1
Contig2214_s_at	AT4G33720.1	0.0286162	down	Q43489
Contig8619_at	AT4G35640.1	0.0271183	down	NP_001048879.1
Contig15259_at	AT4G35770.1	0.0140267	down	Q2TN72
Contig18153_at	AT4G35780.1	9.4e-19	down	Q7XSP4
HW05L10u_at	AT4G37980.1	0.000584416	up	XP_001221759.1
Contig20757_at	AT4G38260.1	0.000975904	up	NP_001062871.1
Contig12007_s_at	AT4G38540.1	0.0136165	up	NP_001049001.1
Contig25477_at	AT4G39490.1	0.000584416	up	A2XCA4
HW03F09u_at	AT4G39730.1	0.00935714	up	NP_001052968.1
HVSMEh0094A12f_at	AT5G01340.1	0.0351976	up	Q10MX0
Contig12913_at	AT5G01750.2	0.0286162	down	NP_001051696.1
Contig1689_at	AT5G01870.1	0.0341491	down	NP_001055844.2
Contig6491_at	AT5G02230.2	0.00718644	up	Q10ND0
Contig19663_at	AT5G03320.2	0.00101163	up	Q9M7J5
Contig4785_at	AT5G03860.2	0.0105781	up	A2XUV1
Contig4570_s_at	AT5G04590.1	0.00554412	down	NP_001055978.1
HV_CEa0011J22r2_at	AT5G04830.2	0.0453258	up	NP_001045497.1
Contig7968_at	AT5G05960.1	0.000375	down	NP_001044807.1
Contig5190_at	AT5G06060.1	3.91e-19	up	NP_001068381.1
Contig20770_at	AT5G06860.1	0.000358209	up	A0MMC8
Contig4191_at	AT5G08180.2	0.000571429	down	NP_001057374.1
Contig15719_at	AT5G10930.1	0.000441176	down	XP_764153.1
Contig3285_at	AT5G12020.1	0.0282	down	Q94KM0
Contig14777_at	AT5G12340.2	0.00418627	up	A2Y463
HC112E03_T3_s_at	AT5G13200.1	0.04368	down	Q9ZTW0
Contig13866_at	AT5G13210.1	3.91e-19	up	NP_001046085.1
Contig4084_at	AT5G13420.1	0.0282264	up	NP_001045261.1
Contig7538_at	AT5G14420.4	0.0497072	up	Q8L455
Contig10306_s_at	AT5G14910.2	3.91e-19	up	Q5WMQ0
Contig19680_at	AT5G16970.1	3.91e-19	up	A2XV46
Contig21949_s_at	AT5G17230.4	3.91e-19	up	NP_001058647.1
Contig1385_at	AT5G17330.1	0.000457143	up	NP_001051099.1
Contig17658_at	AT5G17640.1	0.0323679	down	NP_001061067.1
AFFX-TrpnX-5_at	AT5G17990.1	3.91e-19	up	A2XBZ0
Contig6870_at	AT5G18170.1	0.00768293	up	XP_001025515.2
Contig9931_at	AT5G18440.2	9.4e-19	down	NP_001044603.1
Contig5175_at	AT5G19855.1	0.00502752	up	NP_001051646.1
Contig17793_at	AT5G19860.1	0.0473056	up	NP_001050963.1
Contig4812_at	AT5G20900.1	3.91e-19	up	A1YJE1
Contig16758_at	AT5G21100.1	3.91e-19	up	Q5Z5T3
HV_CEa0014I09r2_at	AT5G23530.1	0.00176923	up	NP_001060443.1
Contig24410_at	AT5G23870.4	0.00383673	up	NP_001065319.1
Contig8068_at	AT5G24010.1	0.00548437	down	NP_001048810.1
Contig14187_at	AT5G24130.1	0.000111111	down	NP_001046472.1
Contig10440_at	AT5G25570.2	0.0380583	down	NP_001054811.1
HM09B02r_x_at	AT5G25610.1	9.4e-19	down	NP_001044161.1
Contig20719_at	AT5G25930.1	0.00733058	up	NP_001057858.1
L32165_s_at	AT5G28540.1	0.000376812	up	Q40058
Contig423_at	AT5G32440.1	0.000641026	down	Q67WV8
Contig12583_at	AT5G35525.1	0.000111111	down	NP_001051784.1
Contig22848_at	AT5G38260.1	0.000111111	down	Q9FTF2
Contig3270_s_at	AT5G38660.1	0.0298824	down	NP_001061627.1
Contig68_at	AT5G38710.1	3.91e-19	up	A2ZA15
Contig7195_at	AT5G41210.1	0.029784	up	NP_001068175.1
Contig19139_at	AT5G41960.1	0.0330841	down	NP_001053679.1
Contig3097_at	AT5G42650.1	0.000975904	up	Q9M4C7
Contig12810_at	AT5G42940.2	0.0152446	up	NP_001042083.1
HVSMEn0020E03r2_at	AT5G44790.1	0.000772152	up	NP_001058305.2
Contig14067_at	AT5G45275.1	0.0136136	up	NP_001065544.1
Contig3766_at	AT5G45550.1	0.0482656	down	NP_001050340.1
Contig6445_s_at	AT5G45690.1	9.4e-19	down	NP_001044131.1
Contig9555_at	AT5G45920.4	0.0433523	up	Q5VMA7
Contig6979_at	AT5G46860.1	0.0313048	down	NP_001047853.1
Contig9941_at	AT5G47060.2	9.4e-19	down	A2YGZ1
Contig5358_at	AT5G48020.1	0.00540541	up	A2X8Z0
Contig8883_at	AT5G48220.4	3.91e-19	up	NP_001062693.1
Contig4366_at	AT5G49810.1	0.00275269	up	NP_001054407.1
Contig1205_s_at	AT5G52640.1	0.00323958	up	A2XPL8
Contig1920_at	AT5G53560.1	0.00768293	up	Q7XCR6
Contig6148_at	AT5G54600.1	0.00733058	up	NP_001058387.1
Contig1206_s_at	AT5G56010.1	0.0115814	up	Q9ZRG0
Contig22861_at	AT5G57500.1	0.0491221	down	NP_001063243.1
Contig11835_at	AT5G58950.1	0.0317515	up	NP_001044232.1
Contig21005_at	AT5G59820.1	0.036744	up	Q2VGB8
HZ54E21r_at	AT5G59880.1	9.4e-19	down	Q9FEC6
Contig22773_at	AT5G60900.1	0.000376812	up	A2ZEV9
Contig15100_at	AT5G64440.1	0.043371	down	NP_001066259.2
Contig10767_at	AT5G65700.2	0.00287037	down	A2WUX8
Contig18566_at	AT5G65980.1	3.91e-19	up	NP_001063887.1
Contig7112_at	AT5G66780.1	9.4e-19	down	NP_001051116.1
Contig7508_at	AT5G67370.1	0.00803226	up	NP_001050454.1
