# Supplementary material for: Comparative meta-analysis of barely transcriptome: Pathogen type determines host preference
Source: PLoS One. 2025 Jun 30;20(6):e0320708. doi: 10.1371/journal.pone.0320708 (PMC12208424; doi:10.1371/journal.pone.0320708)
Supplement: S2 Table — (XLSX) [file pone.0320708.s003.xlsx]

## Sheet: fungi
S2 Table. Gene ontology annotation of modules found by the tool DAVID of fungal data.
	GO ID	Term	Count	PValue	FDR	Genes
blue	ath00510	N-Glycan biosynthesis	8	9.03929e-06	0.000549791	AT1G76400, AT1G16900, AT1G48140, AT4G38240, AT5G63840, AT1G61790, AT1G51590, AT5G66680
	ath00250	Alanine, aspartate and glutamate metabolism	8	1.64117e-05	0.000549791	AT3G27740, AT5G17330, AT5G62530, AT4G24830, AT5G07440, AT1G79440, AT4G39660, AT5G10920
	ath04141	Protein processing in endoplasmic reticulum	12	0.00139031	0.0237734	AT1G76400, AT4G04860, AT1G79940, AT5G63840, AT5G02490, AT1G61790, AT1G51590, AT2G47470, AT5G38470, AT2G34250, AT5G66680, AT5G02500
	ath01100	Metabolic pathways	47	0.00141931	0.0237734	AT1G11680, AT5G17330, AT4G24830, AT3G06350, AT5G49460, AT2G38010, AT5G46290, AT2G36530, AT5G66680, AT2G43360, AT5G08570, AT1G48140, AT2G42490, AT5G53120, AT1G54100, AT1G20050, AT5G07440, AT1G51590, AT3G29360, AT1G79440, AT4G39660, AT2G42010, AT1G16900, AT3G27740, AT1G67730, AT1G07230, AT1G80230, AT1G61790, AT4G29010, AT4G11820, AT2G36460, AT3G25860, AT4G23850, AT5G47890, AT2G33150, AT5G10920, AT5…
	ath00410	beta-Alanine metabolism	5	0.00499441	0.0669252	AT2G42490, AT5G17330, AT5G53120, AT1G54100, AT1G06550
	ath01212	Fatty acid metabolism	6	0.0073255	0.081401	AT1G67730, AT2G43710, AT4G29010, AT5G46290, AT4G23850, AT2G33150
	ath01130	Biosynthesis of antibiotics	16	0.00850459	0.081401	AT1G11680, AT4G24830, AT3G06350, AT4G11820, AT5G49460, AT2G36460, AT3G25860, AT5G10920, AT2G33150, AT2G36530, AT5G08570, AT1G54100, AT5G40760, AT5G18070, AT1G74260, AT2G22250
	ath03050	Proteasome	5	0.0182801	0.153096	AT3G13330, AT4G19006, AT1G56450, AT3G22110, AT1G29150
	ath00071	Fatty acid degradation	4	0.0344791	0.234011	AT1G54100, AT4G29010, AT4G23850, AT2G33150
	ath00650	Butanoate metabolism	3	0.034927	0.234011	AT5G17330, AT4G11820, AT1G79440
	ath00280	Valine, leucine and isoleucine degradation	4	0.0436754	0.266023	AT1G54100, AT4G11820, AT1G06550, AT2G33150
	ath00520	Amino sugar and nucleotide sugar metabolism	6	0.0874896	0.488484	AT5G17770, AT5G15650, AT5G16510, AT3G29360, AT5G18070, AT2G45790
brown	ath00400	Phenylalanine, tyrosine and tryptophan biosynthesis	6	0.000393696	0.0117679	AT3G44720, AT1G48850, AT5G38530, AT4G27070, AT5G66120, AT1G22410
	ath00760	Nicotinate and nicotinamide metabolism	4	0.00067245	0.0117679	AT2G23420, AT4G14930, AT5G14760, AT2G36310
	ath01110	Biosynthesis of secondary metabolites	22	0.00208361	0.0243088	AT3G02360, AT2G34630, AT5G42650, AT3G17390, AT2G37040, AT5G26030, AT3G53260, AT5G66120, AT3G25900, AT3G44720, AT4G33150, AT1G48850, AT5G38530, AT4G14930, AT4G27070, AT3G44880, AT3G09560, AT4G36810, AT1G13280, AT1G76690, AT1G20510, AT1G22410
	ath01100	Metabolic pathways	31	0.00615816	0.0512433	AT2G34630, AT5G23670, AT5G42650, AT3G17390, AT5G14760, AT2G37040, AT3G53260, AT5G66120, AT3G44720, AT2G24200, AT4G27070, AT4G36810, AT1G76690, AT4G34710, AT1G20510, AT1G22410, AT4G10260, AT3G02360, AT1G68000, AT5G26030, AT3G25900, AT2G23420, AT4G33150, AT2G44160, AT1G48850, AT5G38530, AT4G14930, AT3G09560, AT1G13280, AT5G54080, AT2G47650
	ath00592	alpha-Linolenic acid metabolism	4	0.00732047	0.0512433	AT5G42650, AT1G13280, AT1G76690, AT1G20510
	ath04626	Plant-pathogen interaction	6	0.0316546	0.184652	AT5G53130, AT4G24190, AT5G04870, AT5G37770, AT5G13160, AT2G27030
	ath01230	Biosynthesis of amino acids	7	0.0628991	0.314495	AT3G44720, AT1G48850, AT5G38530, AT4G27070, AT3G17390, AT5G66120, AT1G22410
green	ath00520	Amino sugar and nucleotide sugar metabolism	4	0.0443484	1	AT3G61130, AT5G48300, AT4G16130, AT3G10740
red	ath00195	Photosynthesis	6	0.000104287	0.00375433	AT4G32260, AT3G55330, AT1G55670, AT1G60950, AT1G44575, AT3G01440
	ath00710	Carbon fixation in photosynthetic organisms	5	0.000856005	0.0154081	AT1G70580, AT5G61410, AT3G14940, AT3G55800, AT4G38970
	ath01100	Metabolic pathways	21	0.00178477	0.0214172	AT5G19220, AT5G26667, AT3G53130, AT3G55330, AT3G28200, AT1G55670, AT1G66430, AT1G17650, AT3G01440, AT4G05090, AT1G70580, AT4G32260, AT2G42070, AT5G61410, AT3G14940, AT2G47240, AT5G36790, AT1G44575, AT3G55800, AT4G38970, AT5G35170
	ath01200	Carbon metabolism	7	0.00526607	0.0473946	AT1G70580, AT5G61410, AT3G14940, AT1G17650, AT5G36790, AT3G55800, AT4G38970
	ath00051	Fructose and mannose metabolism	3	0.0582176	0.419167	AT1G66430, AT1G07110, AT4G38970
	ath00630	Glyoxylate and dicarboxylate metabolism	3	0.0793864	0.476318	AT1G70580, AT1G17650, AT5G36790
turquoise	ath04712	Circadian rhythm - plant	8	6.37909e-05	0.00478432	AT5G02810, AT1G22770, AT4G08920, AT5G62430, AT2G32950, AT5G11260, AT5G61380, AT1G68050
	ath00196	Photosynthesis - antenna proteins	6	0.000347915	0.010499	AT1G29930, AT2G34430, AT3G27690, AT3G47470, AT5G01530, AT5G54270
	ath00860	Porphyrin and chlorophyll metabolism	8	0.000419961	0.010499	AT3G56940, AT5G04900, AT4G18480, AT1G08520, AT1G44446, AT4G01690, AT1G04620, AT1G03475
	ath00906	Carotenoid biosynthesis	6	0.00133106	0.0249574	AT5G67030, AT4G19170, AT4G14210, AT1G08550, AT1G06820, AT5G57030
	ath01100	Metabolic pathways	71	0.00252949	0.0379423	AT5G67030, AT2G34430, AT5G24300, AT3G25570, AT1G14810, AT4G01690, AT2G18980, AT4G32915, AT5G64040, AT2G26800, AT4G08170, AT5G53580, AT5G60600, AT1G08520, AT5G01220, AT1G04640, AT4G14880, AT1G06820, AT1G03475, AT5G54270, AT4G19170, AT5G23960, AT5G04900, AT4G18480, AT4G04955, AT2G40840, AT3G29320, AT1G62660, AT3G27820, AT3G55030, AT5G49650, AT4G28660, AT5G66570, AT1G69370, AT3G46970, AT5G38410, AT4…
	ath00195	Photosynthesis	8	0.00679584	0.084948	AT1G08380, AT1G31330, AT5G45040, AT4G28660, AT5G66570, AT1G10960, AT5G64040, AT4G28750
	ath01110	Biosynthesis of secondary metabolites	42	0.0141027	0.1511	AT5G67030, AT5G24300, AT3G55440, AT1G08550, AT1G32780, AT5G47840, AT1G19640, AT1G14810, AT4G01690, AT2G18980, AT5G60600, AT4G19710, AT1G71100, AT1G43670, AT1G08520, AT1G01710, AT1G44446, AT1G06820, AT4G14880, AT1G03475, AT1G04620, AT1G43710, AT5G23960, AT4G19170, AT3G56940, AT5G04900, AT4G18480, AT3G29320, AT5G62790, AT1G69370, AT4G14210, AT4G37670, AT1G48030, AT3G46970, AT3G45140, AT4G37930, AT4…
	ath00053	Ascorbate and aldarate metabolism	5	0.0305499	0.286405	AT4G32320, AT3G27820, AT4G33670, AT4G35000, AT1G77490
	ath00710	Carbon fixation in photosynthetic organisms	6	0.0499531	0.416276	AT1G71100, AT3G55440, AT1G43670, AT5G25880, AT5G38410, AT1G42970
yellow	ath03010	Ribosome	49	1.84866e-33	8.31897e-32	AT3G05560, AT1G57860, AT4G30930, AT3G59540, AT2G37190, AT3G13580, AT3G62870, AT2G41840, AT1G74270, AT3G10950, AT5G59240, AT1G07070, AT5G45775, AT4G17390, AT1G08360, AT1G67430, AT2G34480, AT5G64670, AT3G04400, AT3G24830, AT3G57490, AT5G28060, AT5G59850, AT2G20450, AT1G26880, AT3G18760, AT3G61110, AT3G49080, AT3G04770, AT3G53740, AT3G16080, AT5G56670, AT2G27710, AT5G02450, AT3G13882, AT4G34670, AT1…

## Sheet: pests
S2 Table. Gene ontology annotation of modules found by the tool DAVID of pests data.
	GO ID	Term	Count	PValue	FDR	Genes
blue	ath03010	Ribosome	39	7.60307e-11	6.46261e-09	AT4G33865, AT3G05560, AT3G53740, AT1G57860, AT4G30930, AT5G66860, AT1G78630, AT2G37190, AT3G62870, AT2G41840, AT5G02450, AT3G13882, AT1G74050, AT4G34670, AT4G18100, AT3G10950, AT1G35680, AT3G02560, AT1G07070, AT3G49010, AT5G45775, AT4G17390, AT1G33140, AT1G08360, AT1G67430, AT5G30510, AT2G34480, AT5G64670, AT3G04400, AT2G33450, AT3G57490, AT5G28060, AT5G59850, AT2G20450, AT1G26880, AT3G61110, AT5…
	ath00592	alpha-Linolenic acid metabolism	5	0.0308252	1	AT5G42650, AT1G13280, AT3G45140, AT2G33150, AT1G20510
	ath00020	Citrate cycle (TCA cycle)	6	0.0582288	1	AT1G65930, AT4G35260, AT1G54220, AT5G49460, AT3G25860, AT5G55070
	ath01040	Biosynthesis of unsaturated fatty acids	4	0.096413	1	AT1G67730, AT2G43710, AT1G01710, AT2G33150
brown	ath00510	N-Glycan biosynthesis	5	0.0195739	0.569529	AT1G76400, AT1G48140, AT4G38240, AT4G18230, AT5G66680
	ath00270	Cysteine and methionine metabolism	7	0.0291716	0.569529	AT3G01120, AT5G53120, AT5G43850, AT3G47520, AT3G17390, AT1G23820, AT4G14880
	ath04141	Protein processing in endoplasmic reticulum	11	0.0336742	0.569529	AT1G76400, AT1G79940, AT5G50460, AT5G51440, AT2G18710, AT1G35620, AT4G02080, AT2G47470, AT4G02570, AT2G34250, AT5G66680
	ath03060	Protein export	5	0.0338253	0.569529	AT1G79940, AT3G49100, AT5G50460, AT2G18710, AT2G34250
	ath00520	Amino sugar and nucleotide sugar metabolism	8	0.0401077	0.569529	AT2G43590, AT5G17770, AT3G61130, AT5G15650, AT2G20810, AT3G29360, AT4G10260, AT2G47650
	ath04145	Phagosome	6	0.0501157	0.593036	AT4G14960, AT2G17800, AT5G50460, AT2G18710, AT1G12840, AT2G34250
	ath00410	beta-Alanine metabolism	4	0.0679437	0.689143	AT5G17330, AT5G53120, AT1G23820, AT1G06550
green	ath03010	Ribosome	15	1.40222e-06	5.1882e-05	AT3G04770, AT4G25740, AT5G47320, AT5G24510, AT3G49010, AT4G31985, AT3G59540, AT5G56670, AT1G26880, AT2G27530, AT2G47110, AT1G74270, AT4G34670, AT4G18100, AT5G59240
turquoise	ath03050	Proteasome	13	5.47088e-05	0.00256689	AT3G05530, AT1G64520, AT3G53970, AT5G66140, AT1G53850, AT1G53750, AT3G13330, AT1G16470, AT1G13060, AT5G38650, AT4G31300, AT2G27020, AT5G09900
	ath01100	Metabolic pathways	132	6.11165e-05	0.00256689	AT5G67030, AT5G24300, AT3G25570, AT5G46290, AT1G14810, AT2G36530, AT5G08570, AT2G42490, AT4G10960, AT1G08520, AT1G76690, AT4G14880, AT1G03475, AT2G22480, AT4G38970, AT2G42010, AT5G23960, AT3G53130, AT4G04955, AT4G34700, AT1G17650, AT5G26030, AT4G09320, AT4G28660, AT5G47030, AT1G69370, AT4G05090, AT2G44160, AT5G38530, AT3G60340, AT3G12260, AT5G38410, AT5G40760, AT1G44575, AT4G37930, AT5G54080, AT5…
	ath00195	Photosynthesis	13	0.000883999	0.024752	AT1G08380, AT3G55330, AT1G55670, AT1G31330, AT5G45040, AT3G01440, AT4G28660, AT1G10960, AT4G32260, AT4G05390, AT1G60950, AT1G44575, AT2G27510
	ath00710	Carbon fixation in photosynthetic organisms	12	0.00118982	0.0249863	AT5G11520, AT1G70580, AT1G71100, AT1G43670, AT5G61410, AT5G38410, AT3G14940, AT2G36460, AT2G30970, AT1G42970, AT3G55800, AT4G38970
	ath00906	Carotenoid biosynthesis	7	0.00424948	0.0657871	AT5G67030, AT4G19170, AT4G14210, AT3G53130, AT1G08550, AT1G06820, AT5G57030
	ath01130	Biosynthesis of antibiotics	38	0.00496861	0.0657871	AT4G24830, AT5G47840, AT3G06350, AT2G30970, AT1G14810, AT5G66120, AT2G36530, AT5G11520, AT5G08570, AT5G60600, AT1G31910, AT4G19710, AT1G71100, AT5G61410, AT1G43670, AT4G36810, AT5G18070, AT4G14880, AT2G22480, AT5G54390, AT2G45440, AT4G38970, AT3G02360, AT5G47770, AT5G62790, AT2G36460, AT4G09320, AT1G69370, AT4G05090, AT1G70580, AT1G48030, AT5G63400, AT1G48850, AT5G40760, AT4G31990, AT4G37930, AT1…
	ath00350	Tyrosine metabolism	8	0.00548226	0.0657871	AT5G11520, AT2G42490, AT1G12050, AT4G31990, AT2G30970, AT5G54080, AT2G22250, AT2G02380
	ath00220	Arginine biosynthesis	7	0.0110159	0.0998679	AT5G11520, AT1G70580, AT4G24830, AT5G07440, AT4G31990, AT2G30970, AT5G18170
	ath01230	Biosynthesis of amino acids	24	0.0115208	0.0998679	AT4G24830, AT3G06350, AT2G36460, AT2G30970, AT1G14810, AT5G66120, AT2G36530, AT1G69370, AT3G22425, AT5G11520, AT1G70580, AT5G08570, AT4G19710, AT1G71100, AT1G48850, AT5G61410, AT5G38530, AT4G31990, AT4G37930, AT4G14880, AT2G22480, AT4G38970, AT2G22250, AT2G45440
	ath00400	Phenylalanine, tyrosine and tryptophan biosynthesis	9	0.011889	0.0998679	AT5G11520, AT1G48850, AT5G38530, AT3G06350, AT4G31990, AT2G30970, AT5G66120, AT1G69370, AT2G22250
	ath01110	Biosynthesis of secondary metabolites	72	0.0140534	0.104301	AT5G67030, AT5G24300, AT1G14810, AT2G36530, AT3G22425, AT5G08570, AT1G31910, AT2G42490, AT5G60600, AT5G61410, AT1G20050, AT1G08520, AT1G76690, AT4G14880, AT1G06820, AT2G22480, AT1G03475, AT2G45440, AT4G38970, AT2G42010, AT4G19170, AT5G23960, AT3G53130, AT5G04900, AT3G06860, AT1G07230, AT3G29320, AT2G36460, AT5G26030, AT4G09320, AT1G69370, AT1G48850, AT3G63410, AT5G38530, AT3G46970, AT5G40760, AT4…
	ath00250	Alanine, aspartate and glutamate metabolism	8	0.0149001	0.104301	AT5G11520, AT1G70580, AT4G24830, AT5G07440, AT4G31990, AT5G14760, AT2G30970, AT5G18170
	ath01200	Carbon metabolism	24	0.0163672	0.105757	AT3G02360, AT2G36460, AT1G17650, AT2G30970, AT2G36530, AT5G11520, AT1G70580, AT5G08570, AT1G48030, AT2G44160, AT1G71100, AT5G61410, AT1G43670, AT5G07440, AT5G38410, AT5G40760, AT3G14940, AT4G37930, AT1G42970, AT4G14880, AT3G55800, AT2G22480, AT4G38970, AT5G18170
	ath00030	Pentose phosphate pathway	8	0.027132	0.162792	AT3G02360, AT1G71100, AT1G43670, AT5G61410, AT5G40760, AT2G36460, AT2G22480, AT4G38970
	ath00950	Isoquinoline alkaloid biosynthesis	5	0.03464	0.193984	AT5G11520, AT2G42490, AT4G31990, AT2G30970, AT2G22250
	ath00860	Porphyrin and chlorophyll metabolism	7	0.0460948	0.241998	AT3G56940, AT5G04900, AT1G08520, AT5G26030, AT1G44446, AT1G04620, AT1G03475
	ath00760	Nicotinate and nicotinamide metabolism	4	0.0541253	0.267443	AT2G23420, AT4G14930, AT5G14760, AT2G36310
	ath03018	RNA degradation	11	0.0829537	0.387117	AT1G65700, AT1G55490, AT5G18230, AT3G20800, AT3G13290, AT5G02270, AT2G43810, AT2G03870, AT1G03905, AT2G36530, AT2G22480
	ath04141	Protein processing in endoplasmic reticulum	18	0.0924465	0.408711	AT5G49910, AT4G04860, AT1G64230, AT4G24190, AT3G60540, AT5G49570, AT4G02080, AT1G32210, AT4G04210, AT5G42190, AT5G03160, AT1G79940, AT3G44110, AT5G03340, AT3G08690, AT4G14160, AT5G38470, AT5G02500
yellow	ath00600	Sphingolipid metabolism	3	0.0338461	1	AT3G56310, AT3G51730, AT4G22330

## Sheet: fungi-pests
S2 Table. Gene ontology annotation of modules found by the tool DAVID of fungi-pests data.
	GO ID	Term	Count	PValue	FDR	Genes
blue	ath03010	Ribosome	15	1.33445e-07	5.47125e-06	AT3G04770, AT4G25740, AT5G24510, AT3G49010, AT1G33140, AT3G59540, AT5G66860, AT3G04400, AT4G29430, AT1G26880, AT5G56940, AT4G15000, AT1G74270, AT4G18100, AT5G59240
brown	ath03050	Proteasome	3	0.0257924	0.876942	AT1G64520, AT1G13060, AT5G66140
	ath01200	Carbon metabolism	4	0.0993929	1	AT3G02360, AT2G44160, AT3G52200, AT2G36530
green	ath00760	Nicotinate and nicotinamide metabolism	2	0.065418	1	AT4G14930, AT5G14760

## Sheet: hormone
S2 Table. Gene ontology annotation of modules found by the tool DAVID of hormonal data.
	GO ID	Term	Count	PValue	FDR	Genes
black	ath01130	Biosynthesis of antibiotics	11	0.00824276	7.90504	AT1G54100, AT5G40760, AT1G24180, AT5G54390, AT5G13420, AT2G30970, AT2G45290, AT2G32520, AT2G19940, AT5G40650, AT3G24090
	ath01110	Biosynthesis of secondary metabolites	17	0.0265415	23.4816	AT1G54100, AT5G05340, AT2G45290, AT2G32520, AT5G65110, AT2G19940, AT1G24180, AT5G40760, AT5G13420, AT2G30970, AT5G38530, AT3G06860, AT5G56760, AT1G02850, AT5G06060, AT5G40650, AT1G76680
	ath01200	Carbon metabolism	7	0.039759	33.2125	AT5G40760, AT1G24180, AT5G13420, AT2G30970, AT5G56760, AT2G45290, AT5G40650
	ath01100	Metabolic pathways	25	0.0439462	36.0542	AT1G54100, AT3G58730, AT5G05340, AT2G45290, AT2G32520, AT1G03090, AT5G65110, AT2G19940, AT3G17810, AT1G80950, AT3G24090, AT1G24180, AT5G40760, AT5G54390, AT5G13420, AT2G30970, AT5G38530, AT3G06860, AT5G56760, AT3G52730, AT1G02850, AT5G06060, AT5G40650, AT1G76680, AT4G16130
	ath00592	alpha-Linolenic acid metabolism	3	0.0473422	38.2786	AT3G06860, AT5G65110, AT1G76680
	ath00071	Fatty acid degradation	3	0.0597745	45.8403	AT1G54100, AT3G06860, AT5G65110
	ath04141	Protein processing in endoplasmic reticulum	6	0.059805	45.8578	AT4G27670, AT5G03340, AT5G12020, AT2G17520, AT5G59300, AT3G12580
	ath00030	Pentose phosphate pathway	3	0.0964324	63.5383	AT5G40760, AT5G13420, AT2G45290
	ath01230	Biosynthesis of amino acids	6	0.0984663	64.3467	AT5G13420, AT2G30970, AT5G38530, AT5G56760, AT2G45290, AT2G19940
blue	ath00190	Oxidative phosphorylation	21	0.00265984	2.94437	AT3G52300, AT4G38510, AT4G02580, AT4G37830, AT3G01390, AT1G79010, AT3G08610, AT1G80230, AT3G12260, AT3G06310, AT5G62670, AT3G03070, AT5G66760, AT5G08530, AT5G09650, AT5G67590, AT1G15690, AT5G08690, AT3G18410, AT5G40810, AT4G32260
	ath00564	Glycerophospholipid metabolism	13	0.00713702	7.72268	AT2G26830, AT2G38110, AT1G63050, AT2G20900, AT5G40610, AT1G13560, AT3G18000, AT2G41540, AT5G07920, AT2G42010, AT5G20060, AT3G57650, AT1G07230
	ath01100	Metabolic pathways	136	0.010391	11.06	AT2G38110, AT1G47840, AT3G53130, AT3G06350, AT5G27380, AT4G14930, AT1G13560, AT3G12260, AT4G28660, AT5G08530, AT2G26930, AT2G27760, AT1G30120, AT5G60600, AT5G01530, AT4G32260, AT4G39120, AT2G35020, AT5G13710, AT2G07050, AT1G74910, AT2G44050, AT1G63050, AT5G62790, AT5G60340, AT5G25900, AT5G65750, AT4G37530, AT1G80230, AT5G15180, AT2G36530, AT5G01320, AT5G04590, AT1G16300, AT4G33680, AT1G65930, AT1…
	ath04144	Endocytosis	17	0.0160739	16.6258	AT3G10640, AT4G21560, AT1G47830, AT4G27040, AT2G47170, AT3G09920, AT4G17890, AT1G13980, AT3G47810, AT1G09630, AT1G59610, AT2G42010, AT2G27600, AT5G09260, AT5G06140, AT1G71790, AT1G30825
	ath01110	Biosynthesis of secondary metabolites	78	0.0391577	36.1238	AT2G38110, AT3G06350, AT3G53130, AT1G47840, AT4G14930, AT5G06730, AT1G61720, AT1G63970, AT1G13560, AT2G34500, AT2G42010, AT5G66760, AT3G02360, AT1G15710, AT2G26930, AT2G27760, AT1G30120, AT5G60600, AT5G13710, AT4G39120, AT2G07050, AT3G52940, AT1G74910, AT2G44050, AT5G60340, AT1G63050, AT2G40490, AT5G62790, AT5G25900, AT2G20900, AT5G65750, AT4G37530, AT2G41540, AT5G15180, AT2G36530, AT5G07920, AT5…
	ath00561	Glycerolipid metabolism	8	0.0429067	38.8653	AT4G36250, AT2G38110, AT1G63050, AT2G20900, AT1G80380, AT3G57650, AT3G51520, AT5G07920
	ath00510	N-Glycan biosynthesis	7	0.0558024	47.4975	AT5G03080, AT1G61790, AT5G19690, AT5G14480, AT4G21150, AT5G02410, AT1G48140
	ath03050	Proteasome	8	0.0702477	55.838	AT3G60820, AT1G53850, AT1G21720, AT1G20200, AT5G58290, AT4G38630, AT4G31300, AT2G27020
	ath00020	Citrate cycle (TCA cycle)	8	0.0994777	69.141	AT5G66760, AT4G35260, AT5G65750, AT1G30120, AT2G20420, AT3G17240, AT5G43330, AT1G65930
brown	ath00330	Arginine and proline metabolism	7	0.000330356	0.348892	AT3G28480, AT1G23800, AT1G23820, AT5G62530, AT5G11520, AT5G38710, AT4G33910
	ath01100	Metabolic pathways	44	0.0169264	16.5211	AT5G54160, AT2G18950, AT5G27600, AT3G50520, AT2G27490, AT5G62530, AT3G60340, AT5G11520, AT4G15530, AT5G20950, AT3G06810, AT5G04885, AT1G79550, AT1G23800, AT1G23820, AT5G14130, AT4G24620, AT3G28480, AT4G39640, AT4G10120, AT1G62940, AT4G02610, AT3G27820, AT2G05710, AT5G38710, AT1G12550, AT5G55290, AT1G22450, AT3G27190, AT1G79440, AT2G02050, AT5G11720, AT1G44820, AT4G37770, AT2G40190, AT4G15940, AT5…
	ath00620	Pyruvate metabolism	6	0.0169802	16.5695	AT3G02720, AT1G08110, AT1G23800, AT5G36880, AT4G15530, AT1G11840
	ath00410	beta-Alanine metabolism	4	0.0343828	30.933	AT3G06810, AT1G23800, AT1G23820, AT5G48840
	ath00071	Fatty acid degradation	4	0.036628	32.613	AT3G06810, AT5G27600, AT1G23800, AT2G04350
	ath00250	Alanine, aspartate and glutamate metabolism	4	0.0543802	44.6479	AT1G79440, AT5G62530, AT5G11520, AT3G47340
	ath00500	Starch and sucrose metabolism	6	0.0733229	55.3136	AT5G11720, AT4G10120, AT5G04885, AT1G68020, AT4G24620, AT5G20950
	ath01110	Biosynthesis of secondary metabolites	25	0.0869555	61.7975	AT5G54160, AT2G18950, AT3G10370, AT1G62940, AT4G02610, AT3G50520, AT2G05710, AT5G38710, AT5G11520, AT5G20950, AT1G12550, AT4G15440, AT3G06810, AT1G44820, AT4G37770, AT5G04885, AT1G79550, AT1G23800, AT5G36880, AT5G14130, AT4G24620, AT3G47340, AT1G71695, AT5G48840, AT4G22756
	ath01200	Carbon metabolism	9	0.0970403	66.0321	AT3G06810, AT1G79550, AT3G50520, AT5G36880, AT2G05710, AT5G11520, AT4G24620, AT4G15530, AT1G12550
green	ath03010	Ribosome	11	0.0276055	24.1506	AT2G41840, AT2G18400, AT5G28060, AT1G26880, AT1G57860, AT3G13882, AT3G25920, AT3G57490, AT1G67430, AT2G44120, AT1G64880
	ath00906	Carotenoid biosynthesis	3	0.0612256	46.413	AT1G10830, AT5G17230, AT4G19170
turquoise	ath03010	Ribosome	47	5.56383e-06	0.006232	AT2G42740, AT2G19740, AT1G35680, AT5G24510, AT2G43030, AT2G33800, AT4G15000, AT5G27700, AT4G23620, AT2G20450, AT1G29965, AT5G46160, AT5G23740, AT3G26360, AT5G58420, AT5G64670, AT1G08360, AT5G14320, AT5G61170, AT2G24090, AT1G74050, AT1G64510, AT3G61110, AT4G36130, AT4G30930, AT4G33865, AT2G33450, AT5G30510, AT1G70190, AT3G54210, AT3G15190, AT1G33140, AT5G48760, AT4G34670, AT5G23535, AT1G74970, AT4…
	ath01110	Biosynthesis of secondary metabolites	81	0.0320718	30.5894	AT2G36580, AT2G37250, AT5G17050, AT4G21470, AT1G19440, AT5G17820, AT1G58440, AT1G59900, AT1G48030, AT3G55360, AT1G74470, AT4G32770, AT3G55010, AT5G65780, AT1G67730, AT1G68010, AT2G44530, AT2G01140, AT5G17330, AT5G49460, AT4G24830, AT4G34050, AT5G14800, AT3G47520, AT2G26640, AT3G21110, AT5G24400, AT1G08550, AT1G01090, AT3G58610, AT5G13930, AT2G26080, AT1G58290, AT4G39330, AT5G47840, AT3G47930, AT2…
	ath01130	Biosynthesis of antibiotics	39	0.0389292	35.9028	AT2G36580, AT2G37250, AT5G47840, AT1G58440, AT1G59900, AT1G48030, AT2G45300, AT1G22170, AT3G55010, AT5G50850, AT5G65780, AT5G56350, AT3G04790, AT5G40280, AT1G68010, AT2G44530, AT2G01140, AT2G26260, AT1G74030, AT1G54220, AT4G15560, AT4G31990, AT2G13360, AT5G49460, AT4G24830, AT1G22410, AT1G19920, AT1G55510, AT5G14800, AT3G47520, AT3G21110, AT5G36880, AT5G24400, AT1G01090, AT3G58610, AT5G55070, AT2…
	ath00620	Pyruvate metabolism	11	0.0449029	40.2266	AT2G36580, AT5G50850, AT3G14940, AT1G59900, AT3G47520, AT5G56350, AT1G54220, AT1G48030, AT5G36880, AT1G01090, AT1G53310
	ath01200	Carbon metabolism	25	0.0534912	45.9785	AT2G36580, AT1G59900, AT1G48030, AT1G53310, AT1G42970, AT1G22170, AT5G50850, AT5G56350, AT3G04790, AT1G68010, AT2G44530, AT2G01140, AT3G14940, AT1G74030, AT1G54220, AT2G13360, AT1G67090, AT5G18170, AT3G47520, AT5G36880, AT5G24400, AT5G55070, AT1G01090, AT1G17650, AT2G26080
	ath00062	Fatty acid elongation	6	0.066835	53.9216	AT1G19440, AT1G04220, AT1G68530, AT2G26640, AT3G55360, AT1G67730
	ath00970	Aminoacyl-tRNA biosynthesis	13	0.0695213	55.3858	AT5G49030, AT4G13780, AT3G46100, AT5G52520, AT2G04842, AT5G22800, AT3G55400, AT2G33840, AT1G72550, AT4G32915, AT3G11710, AT5G26830, AT4G31180
	ath03040	Spliceosome	19	0.0733852	57.4176	AT2G03870, AT3G19840, AT3G26560, AT5G63120, AT2G33340, AT1G06220, AT1G10580, AT3G19760, AT2G47250, AT5G42820, AT2G30000, AT5G49910, AT2G43810, AT2G38730, AT4G14342, AT1G02840, AT4G03430, AT2G18740, AT4G21110
	ath00860	Porphyrin and chlorophyll metabolism	7	0.089304	64.9303	AT1G08520, AT3G44880, AT2G26540, AT1G74470, AT1G44446, AT5G13630, AT1G58290
yellow	ath01100	Metabolic pathways	34	0.0104025	9.8104	AT2G47650, AT2G39040, AT4G37870, AT2G26870, AT4G29130, AT5G37850, AT1G50480, AT4G01950, AT1G80460, AT4G35640, AT1G05260, AT4G35830, AT3G48170, AT3G17940, AT4G37980, AT5G52840, AT1G27980, AT3G13730, AT4G38220, AT5G19730, AT2G18980, AT2G18250, AT2G38670, AT5G27730, AT4G09320, AT2G42790, AT3G25570, AT3G21720, AT1G60490, AT5G51970, AT5G11770, AT5G54770, AT3G01180, AT4G33150
	ath04145	Phagosome	5	0.0233697	20.8242	AT5G46860, AT3G18820, AT2G17800, AT1G60490, AT5G50460
	ath00564	Glycerophospholipid metabolism	4	0.0986923	64.1574	AT4G24730, AT2G26870, AT4G01950, AT2G38670
