# Supplementary material for: Comparative meta-analysis of barely transcriptome: Pathogen type determines host preference
Source: PLoS One. 2025 Jun 30;20(6):e0320708. doi: 10.1371/journal.pone.0320708 (PMC12208424; doi:10.1371/journal.pone.0320708)
Supplement: S3 Table — (XLSX) [file pone.0320708.s004.xlsx]

## Sheet: fungi
S3 Table. List of top 30 hub genes in each module for fungal stress.
Module	Hub genes
blue	Contig14050_at
	Contig6966_at
	HV08M08u_at
	Contig5763_s_at
	Contig16284_at
	Contig10684_at
	Contig4363_s_at
	Contig3857_at
	Contig3267_at
	Contig10285_at
	Contig1693_at
	Contig4748_s_at
	Contig4412_at
	Contig3992_at
	Contig1382_at
	Contig5083_at
	Contig3806_s_at
	Contig3625_at
	Contig2576_at
	Contig5046_at
	Contig11134_at
	Contig4193_at
	Contig9317_at
	Contig16025_at
	Contig6349_at
	Contig9780_at
	Contig1642_at
	Contig3101_s_at
	Contig9432_at
	Contig9354_at
	Contig4410_at
	Contig13901_at
	Contig6797_at
brown	Contig6322_at
	Contig5108_s_at
	Contig3699_s_at
	baak20j05_s_at
	Contig4728_at
	Contig634_at
	rbags22i06_at
	Contig1321_at
	Contig5299_at
	Contig24882_at
	Contig20553_at
	Contig3806_s_at
	Contig3625_at
	Contig2916_at
	Contig2598_s_at
	Contig2546_at
	HV_CEb0022F16r2_at
	Contig1805_s_at
	Contig20371_at
	Contig3904_at
	Contig4534_s_at
	Contig14714_at
	Contig9681_at
	Contig17954_at
	Contig9086_at
	Contig6253_at
	Contig4730_at
	Contig18763_at
	Contig12026_at
	Contig7388_at
	Contig4218_at
	Contig1478_s_at
	Contig26195_at
	Contig1913_s_at
green	Contig3532_s_at
	HU05N23u_at
	Contig12712_at
	Contig1397_at
	EBro08_SQ012_M02_at
	Contig3532_at
	Contig5897_at
	Contig8087_at
	Contig12323_at
	Contig5309_at
	Contig4826_at
	Contig10765_at
	Contig4119_at
	Contig3081_at
	Contig3463_at
	Contig1760_s_at
	Contig1916_s_at
	Contig7863_at
red	Contig5048_s_at
	Contig13648_at
	Contig620_at
	Contig4938_s_at
	Contig5950_s_at
	Contig8096_at
	Contig2379_s_at
	Contig3657_s_at
	Contig7624_at
	Contig5618_at
	Contig14005_at
	Contig14024_at
	Contig10268_at
	Contig7522_s_at
	Contig2949_s_at
	Contig24885_at
	Contig10850_at
	Contig7143_s_at
	Contig835_s_at
	rbasd17i02_s_at
	Contig14258_at
	Contig26452_at
	Contig3270_s_at
	Contig2205_s_at
	Contig24476_at
	Contig13947_at
	Contig10699_at
	Contig7913_at
	Contig7600_at
	Contig4419_at
turquoise	Contig2083_s_at
	Contig9864_at
	Contig5998_s_at
	Contig451_at
	Contig14813_at
	Contig11633_at
	Contig4490_s_at
	Contig4747_at
	Contig9878_at
	Contig19934_at
	Contig2262_at
	Contig5004_at
	Contig13457_s_at
	Contig14611_at
	Contig5341_at
	Contig24302_at
	Contig7239_s_at
	Contig11092_at
	Contig11013_at
	Contig1824_s_at
	Contig10237_s_at
	Contig19361_at
	Contig9951_s_at
	Contig9613_at
	Contig13094_s_at
	Contig832_s_at
	Contig2448_s_at
	Contig1939_at
	Contig8133_at
	Contig3569_at
yellow	Contig2100_s_at
	Contig5935_at
	Contig1366_at
	Contig1243_at
	Contig2452_s_at
	Contig1809_at
	Contig2301_at
	Contig1669_at
	Contig1908_s_at
	HM10P03r_at
	Contig2627_at
	Contig1348_at
	Contig2364_at
	Contig1561_at
	Contig2000_at
	Contig1599_at
	Contig1936_x_at
	Contig1697_s_at
	Contig43_at
	Contig3498_at
	Contig1551_s_at
	Contig1811_at
	Contig6112_at
	Contig1818_at
	Contig1024_at
	Contig2521_s_at

## Sheet: pests
S3 Table. List of top 30 hub genes in each module for pests stress.
Module	Hub genes
turquoise	Contig19388_at
	Contig5411_s_at
	Contig3463_at
	Contig1760_s_at
	Contig5658_at
	Contig14738_at
	Contig12806_at
	Contig8326_at
	Contig4312_s_at
	Contig1382_at
	Contig16708_at
	Contig7996_at
	Contig953_at
	Contig13994_s_at
	Contig19896_at
	Contig6687_at
	Contig925_s_at
	Contig4679_s_at
	Contig11134_at
	Contig11034_at
	Contig10009_at
	Contig361_s_at
	Contig4208_at
	Contig3523_at
	Contig20645_at
	Contig10738_at
	Contig11013_at
	rbasd17i02_s_at
	Contig10237_s_at
	Contig5526_s_at
	Contig14258_at
	Contig9561_at
	Contig11313_at
	Contig17236_at
	Contig3181_at
green	HC107F06_SK_x_at
	Contig3569_at
	Contig24791_at
	Contig12326_at
	Contig18681_at
	Contig14709_at
	Contig2452_s_at
	Contig6486_at
	Contig8601_s_at
	Contig6595_at
	Contig15548_at
	Contig3625_at
	Contig1922_at
	Contig7446_at
	HK05G21r_s_at
	Contig2364_at
	Contig1561_at
	Contig23320_at
	Contig8087_at
	Contig1697_s_at
	Contig11146_at
	Contig5135_s_at
	Contig12759_at
	Contig18925_at
	Contig733_at
	Contig13151_at
	Contig14698_at
	Contig18844_at
	Contig13883_at
	Contig11894_at
	Contig394_at
	Contig5444_s_at
	Contig5033_at
	Contig12919_s_at
	EBro02_SQ004_D07_at
	Contig1024_at
brown	Contig13177_at
	Contig8371_at
	Contig6966_at
	Contig6170_s_at
	Contig13967_at
	Contig9708_at
	Contig9471_at
	Contig23705_at
	Contig9160_s_at
	Contig6160_at
	Contig7331_at
	Contig5931_at
	Contig7786_at
	Contig3237_x_at
	Contig93_at
	Contig2576_at
	Contig16875_at
	HV_CEb0008G16f_s_at
	Contig9355_s_at
	Contig1271_x_at
	Contig7103_s_at
	Contig624_at
	Contig1904_at
	Contig3108_at
	Contig22030_at
	Contig12897_at
	Contig6674_at
	Contig2868_at
	Contig7407_at
	Contig3621_at
	Contig1642_at
	Contig1385_at
	Contig3270_s_at
	Contig2291_at
	Contig5847_at
	Contig9354_at
	Contig4410_at
	Contig13505_at
yellow	Contig6213_at
	Contig8371_at
	Contig4805_at
	Contig15431_at
	Contig8171_at
	Contig6504_s_at
	Contig13262_at
	Contig1809_at
	Contig1382_at
	Contig4240_s_at
	Contig2627_at
	Contig8370_at
	Contig7389_at
	Contig4441_at
	Contig16299_at
	Contig10284_at
	Contig1561_at
	Contig9135_at
	Contig14289_at
	Contig2403_at
	Contig6349_at
	Contig4834_s_at
	Contig3112_at
	Contig1824_s_at
	Contig4883_at
	S0000700005B03F2_at
	Contig11782_s_at
	Contig7166_s_at
	Contig9891_at
	Contig17181_at
	Contig1890_at
	Contig14805_at
	Contig12539_s_at
	Contig21982_at
	Contig5440_at
	Contig1024_at
	Contig86_at
blue	Contig14050_at
	Contig2448_s_at
	Contig5397_at
	Contig5204_at
	Contig1341_at
	Contig1473_s_at
	Contig9481_at
	Contig1216_s_at
	Contig8969_at
	Contig5083_at
	Contig10984_at
	Contig11981_at
	Contig1908_s_at
	Contig7818_s_at
	Contig18478_at
	Contig2306_s_at
	Contig10883_at
	Contig9255_at
	Contig4131_at
	Contig5371_s_at
	Contig9230_s_at
	Contig1697_s_at
	Contig2430_at
	Contig25993_at
	Contig3112_at
	Contig5806_at
	Contig6356_at
	Contig12088_at
	Contig9941_at
	Contig11872_at

## Sheet: fungi-pests
S3 Table. List of top 30 hub genes in each module for fungal-pests stress.
Module	Hub genes
yellow	Contig9576_at
	Contig1194_at
	Contig16619_at
	Contig1341_at
	Contig1693_at
	Contig1321_at
	Contig4849_s_at
	Contig2611_s_at
	Contig4441_at
	Contig2000_at
	Contig3727_at
	Contig1536_at
	Contig1642_at
	Contig9086_at
	Contig6814_at
	Contig10440_at
	AT2G13560
	AT4G36720
	AT5G08160
	AT2G44120
	AT1G08830
	AT3G04600
	AT1G71830
	AT1G55520
	AT3G22942
	AT1G65270
	AT5G11280
blue	Contig3569_at
	Contig9864_at
	Contig3960_at
	Contig1341_at
	Contig2452_s_at
	Contig4490_s_at
	Contig7624_at
	Contig1382_at
	Contig3625_at
	Contig3237_x_at
	Contig953_at
	Contig1908_s_at
	Contig1922_at
	Contig7818_s_at
	Contig8370_at
	Contig11134_at
	Contig2364_at
	Contig4441_at
	Contig1561_at
	Contig14611_at
	Contig1697_s_at
	Contig3523_at
	Contig1824_s_at
	Contig18844_at
	Contig1642_at
	Contig428_at
	Contig14258_at
	Contig9951_s_at
	Contig5440_at
	Contig1024_at
	Contig13094_s_at
brown	Contig7723_at
	Contig16284_at
	Contig10216_at
	Contig1382_at
	Contig3625_at
	Contig3237_x_at
	Contig2598_s_at
	Contig4464_at
	Contig7818_s_at
	Contig6183_at
	Contig415_s_at
	Contig11134_at
	Contig3523_at
	Contig5661_at
	Contig18844_at
	Contig5356_s_at
	Contig4859_at
	Contig5440_at
	Contig15100_at
	AT4G19210
	AT1G13060
	AT1G31910
	AT1G02130
	AT2G21870
	AT1G32210
	AT5G66140
	AT5G15810
	AT5G45410
	AT1G64520
green	Contig8913_at
	Contig4502_at
	Contig5405_at
	Contig2940_s_at
	Contig8035_at
	Contig6947_at
	Contig20462_at
	HVSMEm0005J13r2_at
	Contig12506_at
	Contig14052_at
	AT5G23290
	AT1G20770
	AT4G29480
	AT4G19003
turquoise	Contig4419_at
	Contig9864_at
	Contig3960_at
	Contig446_at
	Contig1307_at
	Contig1672_at
	Contig14369_at
	Contig4490_s_at
	Contig12543_at
	Contig7624_at
	Contig953_at
	Contig8370_at
	Contig14611_at
	Contig12545_at
	Contig10803_s_at
	Contig7143_s_at
	Contig1824_s_at
	Contig16071_at
	Contig428_at
	Contig14258_at
	Contig9951_s_at
	Contig13094_s_at
	Contig4913_at
	AT5G13410
	AT4G04640
	AT4G30950
	AT1G67090
	AT5G08410
	AT5G19760
	AT1G20340

## Sheet: hormone
S3 Table. List of top 30 hub genes in each module for hormonal data.
Module	Hub genes
black	AT5G35460.2
	AT5G59300.1
	AT1G33970.5
	AT3G51730.1
	AT1G78290.3
	AT1G65430.1
	AT4G26750.1
	AT5G05610.2
	AT3G17090.1
	AT3G09770.1
	AT5G03340.1
	AT4G01710.1
	AT5G05520.1
	AT5G03220.1
	AT4G37880.1
	AT3G15090.1
	AT5G40650.1
	AT1G28150.2
	AT3G51000.1
	AT4G19860.1
	AT1G80950.1
	AT5G40760.2
	AT4G35140.1
	AT3G07790.1
	AT3G19950.1
	AT5G18480.1
	AT5G13420.1
	AT4G26810.2
	AT5G60390.3
	AT2G32520.3
blue	AT2G45060.1
	AT4G38630.1
	AT1G71790.1
	AT3G06310.3
	AT1G45145.1
	AT1G79010.1
	AT1G80230.1
	AT5G67590.1
	AT3G03740.1
	AT3G21865.1
	AT2G29960.3
	AT1G05720.1
	AT1G68100.1
	AT3G07300.2
	AT2G27600.1
	AT3G03070.1
	AT2G43710.2
	AT1G67620.1
	AT5G55125.2
	AT1G61620.1
	AT4G06599.1
	AT4G24440.2
	AT5G59140.1
	AT1G09060.4
	AT1G26630.1
	AT4G23630.2
	AT3G18410.2
	AT4G30480.2
	AT4G31720.3
	AT5G06140.1
brown	AT2G02050.1
	AT3G19420.1
	AT1G22450.1
	AT2G32070.1
	AT5G43970.1
	AT2G40190.1
	AT2G04350.2
	AT3G22290.2
	AT1G49590.1
	AT2G30105.1
	AT1G11840.6
	AT5G55290.3
	AT3G05230.1
	AT1G17370.1
	AT4G04950.1
	AT1G03260.1
	AT4G36790.1
	AT3G25220.1
	AT5G54855.1
	AT1G32790.1
	AT3G24440.2
	AT3G26730.1
	AT1G08370.1
	AT1G08720.1
	AT3G22110.1
	AT1G52600.1
	AT2G22370.1
	AT2G25280.1
	AT5G44860.2
	AT4G36760.1
green	AT3G61140.1
	AT4G12610.1
	AT3G06050.1
	AT1G26830.1
	AT4G34700.1
	AT3G55520.3
	AT5G48870.1
	AT2G02760.4
	AT3G15430.6
	AT3G57080.1
	AT3G51780.1
	AT5G49510.2
	AT1G60690.1
	AT3G22680.1
	AT2G46540.1
	AT1G17210.1
	AT5G20170.1
	AT3G46060.3
	AT5G63280.1
	AT5G40740.1
	AT3G13882.1
	AT2G47420.1
	AT2G41840.1
	AT1G67430.1
	AT1G64550.1
	AT4G29830.1
	AT4G11630.1
	AT1G49040.1
	AT5G38470.1
	AT2G32380.1
red	AT4G04210.1
	AT4G14600.1
	AT5G19180.1
	AT4G14440.1
	AT3G62370.1
	AT4G28300.1
	AT5G55500.1
	AT3G29270.2
	AT1G21760.1
	AT3G18430.3
	AT1G77710.1
	AT4G16210.1
	AT4G29960.1
	AT2G35900.1
	AT5G63830.1
	AT2G40060.1
	AT3G10850.1
	AT3G54850.1
turquoise	AT5G47030.1
	AT1G67785.1
	AT1G16810.3
	AT1G19580.1
	AT2G20360.1
	AT4G20150.1
	AT1G75110.1
	AT5G52980.1
	AT5G47570.1
	AT1G47260.1
	AT3G26670.4
	AT5G42790.1
	AT1G09150.1
	AT5G20570.1
	AT2G07340.1
	AT3G13410.1
	AT2G21870.1
	AT3G05530.1
	AT4G02570.4
	AT5G47890.1
	AT5G43130.1
	AT1G55170.1
	AT1G31190.1
	AT2G26140.1
	AT2G26260.1
	AT2G03870.2
	AT2G43810.3
	AT2G38730.1
	AT1G54320.1
	AT1G19140.1
yellow	AT2G36060.1
	AT4G38220.1
	AT4G15470.1
	AT1G36980.2
	AT3G18820.1
	AT5G52840.1
	AT3G13200.1
	AT5G46030.3
	AT4G39220.2
	AT3G07640.1
	AT2G20580.1
	AT4G35980.1
	AT1G27530.1
	AT1G71780.1
	AT5G01960.1
	AT5G38470.2
	AT4G12790.6
	AT4G09320.1
	AT1G65730.1
	AT4G29870.1
	AT3G03610.3
	AT3G60800.1
	AT2G17800.2
	AT2G40830.4
	AT1G56170.2
	AT1G50480.1
	AT1G18190.1
	AT2G45620.1
	AT5G20500.1
	AT1G11020.1
