# Supplementary material for: Comparative meta-analysis of barely transcriptome: Pathogen type determines host preference
Source: PLoS One. 2025 Jun 30;20(6):e0320708. doi: 10.1371/journal.pone.0320708 (PMC12208424; doi:10.1371/journal.pone.0320708)
Supplement: S4 Table — (XLSX) [file pone.0320708.s005.xlsx]

## Sheet: fungi
S4 Table. List of transcription factors enriched for fungi DEGs.
family	count	genbank	P-value	Probeset ID	accession	Up / down_requlate
C3H	3	AK248188.1	0.0302928	Contig24689_at	AT3G08505.3	down
		AK354565.1	8.46e-05	Contig6585_at	AT5G58620.1	down
		AK363187.1	0.0302928	Contig24689_at	AT3G08505.3	down
Trihelix	2	AK249612.1	4.74e-20	Contig13094_s_at	AT5G63420	down
		AK364796.1	0.00183736	Contig11228_at	AT3G57340.2	up
MADS-MIKC	2	AK250031.1	5.89e-20	Contig14174_at	AT1G76690.1	up
		AK361917.1	5.89e-20	Contig15150_at	AT3G48990.1	up
C2C2-GATA	1	AK251711.1	4.74e-20	Contig12233_at	AT3G60530	down
NF-YC	1	AK252536.1	0.00600769	Contig1341_at	AT1G56170.2	down
GRAS	5	AK252567.1	4.83e-20	Contig5444_s_at	AT5G48150.4	down
		AK359827.1	0.0072796	Contig19392_at	AT3G54220.1	down
		AK360913.1	4.83e-20	Contig5444_s_at	AT5G48150.4	down
		AK365059.1	0.0072796	Contig19392_at	AT3G54220.1	down
		AK366346.1	0.0072796	Contig19392_at	AT3G54220.1	down
MYB-related	6	AK357435.1	4.42e-05	Contig17003_at	AT5G47390.1	down
		AK366515.1	4.42e-05	Contig17003_at	AT5G47390.1	down
		AK366649.1	4.42e-05	Contig17003_at	AT5G47390.1	down
		AK372619.1	0.0337749	Contig14119_at	AT5G08520.1	down
		AK373165.1	5.89e-20	Contig16998_at	AT5G04870.1	up
		AK373937.1	4.83e-20	Contig13885_at	AT4G39250.1	down
bZIP	8	AK357680.1	4.83e-20	Contig13720_at	AT5G11260.1	down
		AK362628.1	2.64e-05	Contig7652_s_at	AT2G40950.1	up
		AK362993.1	0.000170971	Contig5907_at	AT5G06950.5	down
		AK363300.1	4.83e-20	Contig13720_at	AT5G11260.1	down
		AK365526.1	4.83e-20	Contig13720_at	AT5G11260.1	down
		AK372616.1	5.89e-20	Contig22403_at	AT1G43700.1	up
		AK375694.1	4.83e-20	Contig13720_at	AT5G11260.1	down
		AK375815.1	4.83e-20	Contig13720_at	AT5G11260.1	down
AP2/ERF	2	AK357794.1	0.0304443	Contig6504_s_at	AT1G62780.1	down
		AK374123.1	4.83e-20	AF442489_at	AT4G25470.1	down
Alfin-like	1	AK358015.1	5.89e-20	Contig6403_at	AT5G05610.2	up
Tify	1	AK358916.1	4.83e-20	Contig16475_at	AT4G10120.3	down
HB-HD-ZIP	2	AK366997.1	0.00757439	Contig20584_at	AT4G19640.1	up
		AK365312.1	0.0060333	Contig11115_at	AT1G52150.1	up
zn-clus	1	AK367517.1	5.89e-20	Contig17452_at	AT4G13780.1	up
B3-ARF	3	AK369713.1	2.05e-05	Contig15047_at	AT1G19220.1	down
		AK374262.1	2.05e-05	Contig15047_at	AT1G19220.1	down
		AK374613.1	2.05e-05	Contig15047_at	AT1G19220.1	down
SBP	1	AK369869.1	4.83e-20	Contig20529_s_at	AT2G47070.1	down
bHLH	1	AK371504.1	4.83e-20	Contig15391_at	AT2G42280.1	down
CAMTA	1	AK374070.1	5.89e-20	Contig13493_at	AT1G67310.1	up
GARP-G2-like	1	AK375760.1	4.83e-20	Contig14220_at	AT2G03500.1	down

## Sheet: pests
S4 Table. List of transcription factors enriched for pests DEGs.
family	count	genbank	P-value	Probeset ID	accession	Up / down_requlate
C2C2-LSD	2	AK249896.1	7.79e-19	Contig6454_at	AT4G20380.7	down
		AK354122.1	7.79e-19	Contig6454_at	AT4G20380.7	down
C2C2-GATA	1	AK251711.1	0.0128	Contig12233_at	AT3G60530.1	down

## Sheet: fungi-pests
S4 Table. List of transcription factors enriched for fungi-pests DEGs.
family	count	genbank	P-value	Probeset ID	accession	Up / down_requlate
C3H	4	AK248188.1	0.0242816	Contig24689_at	AT3G08505.3	down
		AK355231.1	3.78e-20	rbah54a21_s_at	AT1G02850.2	down
		AK363187.1	0.0242816	Contig24689_at	AT3G08505.3	down
		AK372037.1	0.0242816	Contig24689_at	AT3G08505.3	down
Trihelix	1	AK249612.1	3.78e-20	Contig13094_s_at	AT5G63420.1	down
MADS-MIKC	1	AK250031.1	4.36e-20	Contig14174_at	AT1G76690.1	up
C2C2-GATA	1	AK251711.1	3.78e-20	Contig12233_at	AT3G60530.1	down
NF-YC	1	AK252536.1	3.78e-20	Contig1341_at	AT1G56170.2	down
GRAS	2	AK252567.1	3.78e-20	Contig5444_s_at	AT5G48150.4
		AK360913.1	3.78e-20	Contig5444_s_at	AT5G48150.4	down

## Sheet: hormone
S4 Table. List of transcription factors enriched for hormonal DEGs.
family	count	genbank	P-value	Probeset ID	accession	Up / down requlate
C2H2	3	AK250895.1	0.036744	Contig21005_at	AT5G59820.1	up
		AK371765.1	0.036744	Contig21005_at	AT5G59820	up
		AK372198.1	0.036744	Contig21005_at	AT5G59820.1	up
MADS-MIKC	1	AK361917.1	0.0428889	HS05N06r_s_at	AT3G48990.1	up
bZIP	2	K366398.1	0.00303636	Contig16432_at	AT1G08320.5	down
		AK370288.1	0.00303636	Contig16432_at	AT1G08320.5	down
Tify	1	AK366531.1	3.91e-19	Contig4812_at	AT5G20900	up
