# Supplementary material for: Comparative meta-analysis of barely transcriptome: Pathogen type determines host preference
Source: PLoS One. 2025 Jun 30;20(6):e0320708. doi: 10.1371/journal.pone.0320708 (PMC12208424; doi:10.1371/journal.pone.0320708)
Supplement: S5 Table — (XLSX) [file pone.0320708.s006.xlsx]

## Sheet: fungi
S5 Table. List of transcription regulators enriched for fungi DEGs.
family	count	genbank	P-value	Probeset ID	accession	Up / down_requlate
AUX/IAA	2	AK248358.1	2.12e-06	Contig322_at	AT4G29080	down
		AK376942.1	3.78e-20	Contig322_at	AT4G29080.1	down
MBF1	4	AK248947.1	3.78e-20	Contig2948_at	AT2G42680.1	down
		AK252442.1	3.78e-20	Contig2948_at	AT2G42680.1	down
		AK360296.1	3.78e-20	Contig2948_at	AT2G42680.1	down
		AK370552.1	3.78e-20	Contig2948_at	AT2G42680.1	down
GNAT	6	AK249384.1	0.000124153	Contig9828_at	AT5G11340	up
		AK249545.1	4.74e-20	Contig9864_at	AT1G32070	down
		AK353959.1	4.36e-20	Contig9828_at	AT5G11340.1	up
		AK360883.1	0.00327848	Contig13186_at	AT4G37670.2	down
		AK365603.1	4.83e-20	Contig9155_s_at	AT2G06025.6	down
		AK367260.1	4.83e-20	Contig9155_s_at	AT2G06025.6	down
RB	2	AK248360.1	0.0361393	Contig7903_at	AT3G12280.1	down
		AK360577.1	0.0361393	Contig7903_at	AT3G12280.1	down
TRAF	2	AK249879.1	0.011918	Contig6814_at	AT5G59140.1	down
		AK360379.1	4.83e-20	Contig18078_at	AT4G19660.1	down
SET	1	AK358982.1	4.83e-20	Contig11083_at	AT1G14030.1	down
mTERF	2	AK359589.1	4.83e-20	Contig26555_at	AT2G03050.1	down
		AK368962.1	8.2e-05	Contig8932_s_at	AT4G09620.3	down
Jumonji	2	AK363284.1	6.04e-06	Contig6323_at	AT1G11950.3	down
		AK373293.1	6.04e-06	Contig6323_at	AT1G11950.3	down
Others	1	AK371048.1	1.23e-06	Contig3618_s_at	AT2G39900.1	up
SWI/SNF-BAF60b	1	AK371886.1	0.00274165	Contig19707_at	AT4G34290.1	down
PHD	1	AK373363.1	5.89e-20	Contig6403_at	AT5G05610.2	up
LUG	3	AK373991.1	8.61e-05	Contig15448_at	AT4G32551.1	down
		AK375065.1	8.61e-05	Contig15448_at	AT4G32551.1	down
		AK377138.1	8.61e-05	Contig15448_at	AT4G32551.1	down

## Sheet: fungi-pests
S5 Table. List of transcription regulators enriched for fungi-pests DEGs.
family	count	genbank	P-value	Probeset ID	accession	Up / down_requlate
AUX/IAA	2	AK248358.1	3.78e-20	Contig322_at	AT4G29080.1	down
		AK376942.1	3.78e-20	Contig322_at	AT4G29080.1	down
MBF1	4	AK248947.1	3.78e-20	Contig2948_at	AT2G42680.1	down
		AK252442.1	3.78e-20	Contig2948_at	AT2G42680.1	down
		AK360296.1	3.78e-20	Contig2948_at	AT2G42680.1	down
		AK370552.1	3.78e-20	Contig2948_at	AT2G42680.1	down
GNAT	4	AK249200.1	0.012125	Contig15537_at	AT2G38130.2	down
		AK249384.1	4.36e-20	Contig9828_at	AT5G11340.1	up
		AK249545.1	3.78e-20	Contig9864_at	AT1G32070.3	down
		AK353959.1	4.36e-20	Contig9828_at	AT5G11340.1	up
TRAF	1	AK249879.1	3.78e-20	Contig6814_at	AT5G59140.1	down
PHD	5	AK251264.1	0.00132484	Contig9019_at	AT4G22140.2	down
		AK357492.1	0.00132484	Contig9019_at	AT4G22140.2	down
		AK363208.1	0.00132484	Contig9019_at	AT4G22140.2	down
		AK371038.1	0.00132484	Contig9019_at	AT4G22140.2	down
		AK371311.1	0.00132484	Contig9019_at	AT4G22140.2	down

## Sheet: hormone
S5 Table. List of transcription regulators enriched for hormonal DEGs.
family	count	genbank	P-value	Probeset ID	accession	Up / down_requlate
GNAT	1	AK361653.1	0.0487692	Contig15462_at	AT2G32030	down
