# Supplementary material for: Comparative meta-analysis of barely transcriptome: Pathogen type determines host preference
Source: PLoS One. 2025 Jun 30;20(6):e0320708. doi: 10.1371/journal.pone.0320708 (PMC12208424; doi:10.1371/journal.pone.0320708)
Supplement: S6 Table — (XLSX) [file pone.0320708.s007.xlsx]

## Sheet: fungi
S6 Table. List of protein kinase enriched for fungi DEGs.
family	count	genbank	P-value	Probeset ID	accession	Up / down_requlate
TKL-Pl-4	6	AK248260.1	0.0317515	Contig11835_at	AT5G58950.1	up
		AK367613.1	5.89e-20	Contig13026_at	AT2G40860.4	up
		AK367613.1	5.89e-20	Contig13026_at	AT2G40860.4	up
		AK369628.1	4.83e-20	Contig15225_at	AT1G10510.1	down
		AK365644.1	1.23e-06	Contig10039_at	AT5G58950.1	up
		AK369833.1	4.83e-20	Contig14415_at	AT3G01490.1	down
CAMK_CDPK	7	AK249361.1	5.89e-20	baal21h16_at	AT4G35310.2	up
		AK362030.1	4.83e-20	Contig7362_at	AT1G60940.2	down
		AK358395.1	5.89e-20	baal21h16_at	AT4G35310.2	up
		AK362157.1	5.89e-20	baal21h16_at	AT4G35310.2	up
		AK364859.1	5.89e-20	baal21h16_at	AT4G35310.2	up
		AK366527.1	5.89e-20	baal21h16_at	AT4G35310.2	up
		AK369498.1	0.0030217	Contig10928_at	AT2G41140.1	up
STE	2	AK373165.1	5.89e-20	Contig16998_at	AT5G04870.1	up
		AK250233.1	5.89e-20	Contig6018_at	AT5G56580.1	up
CAMGC	6	AK373573.1	0.0017411	Contig7702_at	AT3G13530.1	down
		AK250408.1	5.89e-20	Contig11904_at	AT5G42650.1	up
		K355400.1	5.89e-20	Contig12341_at	AT1G54610.3	up
		AK364823.1	0.0185145	Contig4411_at	AT4G18710.1	up
		AK365916.1	5.89e-20	Contig14186_at	AT1G18670.1	up
		AK366034.1	5.89e-20	Contig12341_at	AT1G54610.3	up
RLK-Pelle	41	AK376245.1	4.83e-20	Contig7661_at	AT2G43790.1	down
		AK252312.1	5.89e-20	Contig12770_at	AT1G21240.1	up
		AK252462.1	2.01e-05	Contig18914_at	AT4G32300.1	up
		AK252642.1	5.89e-20	Contig16619_at	AT1G21230.1	up
		AK252995.1	5.89e-20	Contig20622_at	AT1G71830.1	up
		AK354019.1	5.89e-20	Contig12770_at	AT1G21240.1	up
		AK354198.1	5.89e-20	Contig14161_at	AT3G47090.1	up
		AK354248.1			AK354248.1
		AK354694.1	5.89e-20	Contig12770_at	AT1G21240.1	up
		AK355296.1	5.89e-20	Contig14161_at	AT3G47090.1	up
		AK355302.1	4.83e-20	Contig8444_at	AT2G28590.1	down
		AK355931.1	5.89e-20	Contig14161_at	AT3G47090.1	up
		AK357943.1	2.01e-05	Contig18914_at	AT4G32300.1	up
		AK360445.1	5.89e-20	Contig24211_at	AT2G20300.1	up
		AK360724.1	5.89e-20	Contig16619_at	AT1G21230.1	up
		AK361984.1	5.89e-20	AF474072_CDS-1_at	AT1G16670.1	up
		AK362706.1	5.89e-20	Contig16619_at	AT1G21230.1	up
		AK362768.1	5.89e-20	Contig21124_at	AT4G23180.3	up
		AK362810.1	5.89e-20	Contig12770_at	AT1G21240.1	up
		AK363223.1	2.01e-05	Contig18914_at	AT4G32300.1	up
		AK363730.1	5.89e-20	Contig16619_at	AT1G21230.1	up
		AK364459.1	0.0408603	Contig15714_at	AT2G48010.1	up
		AK364623.1	2.01e-05	Contig18914_at	AT4G32300.1	up
		AK364901.1	5.89e-20	Contig24211_at	AT2G20300.1	up
		AK366190.1	4.83e-20	Contig12884_at	AT1G06840.1	down
		AK366488.1	5.89e-20	Contig24211_at	AT2G20300.1	up
		AK367133.1	4.83e-20	Contig12884_at	AT1G06840.1	down
		AK368597.1	5.89e-20	Contig12770_at	AT1G21240.1	up
		AK368828.1	4.67e-06	Contig13188_at	AT4G18640.1	up
		AK369351.1	5.89e-20	Contig16619_at	AT1G21230.1	up
		AK369614.1	2.01e-05	Contig18914_at	AT4G32300.1	up
		AK372018.1	4.83e-20	Contig12884_at	AT1G06840.1	down
		AK372118.1	5.89e-20	Contig20622_at	AT1G71830.1	up
		AK372367.1	5.89e-20	Contig12770_at	AT1G21240.1	up
		AK372682.1	1.69e-05	Contig13842_at	AT5G13160.1	up
		AK373922.1	4.83e-20	Contig8444_at	AT2G28590.1	down
		AK374637.1	4.67e-06	Contig13188_at	AT4G18640.1	up
		AK375465.1	4.83e-20	Contig12884_at	AT1G06840.1	down
		AK375536.1	1.69e-05	Contig13842_at	AT5G13160.1	up
		AK375576.1	5.89e-20	Contig12770_at	AT1G21240.1	up
		AK375830.1	5.89e-20	Contig3636_at	AT2G26330.1	up
SCY1		AK375989.1	0.000751867	Contig13334_at	AT4G22130.1	down
Group-Pl-4	3	AK353863.1	1.23e-06	Contig7066_at	AT2G40730.1	up
		AK355124.1	6.04e-06	Contig7988_at	AT1G68830.1	down
		AK356627.1	4.83e-20	Contig14228_at	AT5G01920.2	down
AGC	5	AK358691.1	4.83e-20	Contig14228_at	AT5G01920.2	down
		AK355534.1	4.83e-20	Contig11167_at	AT3G45780.2	down
		AK365056.1	5.89e-20	Contig14174_at	AT1G76690.1	up
		AK369233.1	5.89e-20	Contig8995_at	AT3G08720.4	up
		AK369259.1	5.89e-20	Contig8995_at	AT3G08720.4	up
CK1	2	AK367964.1	0.0156156	Contig11330_at	AT2G25760.1	down
		AK371085.1	0.0156156	Contig11330_at	AT2G25760.1	down

## Sheet: pests
S6 Table. List of protein kinase enriched for pests DEGs.
family	count	genbank	P-value	Probeset ID	accession	Up / down_requlate
RLK-Pelle	2	AK252995.1	5.89e-20	Contig20622_at	AT1G71830.1	up
		AK372118.1	3.89e-19	Contig20622_at	AT1G71830.1	up

## Sheet: fungi-pests
S6 Table. List of protein kinase enriched for fungi-pests DEGs.
family	count	genbank	P-value	Probeset ID	accession	Up / down_requlate
TKL	2	AK248260.1	6.2e-05	Contig10039_at	AT5G58950.1	up
		AK365644.1	6.2e-05	Contig10039_at	AT5G58950.1	up
CAMK	6	AK248986.1	3.78e-20	rbah53f17_s_at	AT1G01140.1	down
		AK249361.1	4.36e-20	baal21h16_at	AT4G35310.2	up
		AK358395.1	4.36e-20	baal21h16_at	AT4G35310.2	up
		AK362157.1	4.36e-20	baal21h16_at	AT4G35310.2	up
		AK364859.1	4.36e-20	baal21h16_at	AT4G35310.2	up
		AK366527.1	4.36e-20	baal21h16_at	AT4G35310.2	up
RLK-Pelle	20	AK249270.1	7.38e-05	Contig8521_s_at	AT1G22610.1	down
		AK252312.1	4.36e-20	Contig12770_at	AT1G21240.1	up
		AK252462.1	4.36e-20	Contig18914_at	AT4G32300.1	up
		AK252642.1	4.36e-20	Contig16619_at	AT1G21230.1	up
		AK252995.1	4.36e-20	Contig20622_at	AT1G71830.1	up
		AK354019.1	4.36e-20	Contig12770_at	AT1G21240.1	up
		AK354694.1	4.36e-20	Contig12770_at	AT1G21240.1	up
		AK357943.1	4.36e-20	Contig18914_at	AT4G32300.1	up
		AK360724.1	4.36e-20	Contig16619_at	AT1G21230.1	up
		AK362706.1	4.36e-20	Contig16619_at	AT1G21230.1	up
		AK362810.1	4.36e-20	Contig12770_at	AT1G21240.1	up
		AK363223.1	4.36e-20	Contig18914_at	AT4G32300.1	up
		AK363730.1	4.36e-20	Contig16619_at	AT1G21230.1	up
		AK364623.1	4.36e-20	Contig18914_at	AT4G32300.1	up
		AK368597.1	4.36e-20	Contig12770_at	AT1G21240.1	up
		AK369351.1	4.36e-20	Contig16619_at	AT1G21230.1	up
		AK369614.1	4.36e-20	Contig18914_at	AT4G32300.1	up
		AK372118.1	4.36e-20	Contig20622_at	AT1G71830.1	up
		AK372367.1	4.36e-20	Contig12770_at	AT1G21240.1	up
		AK375576.1	4.36e-20	Contig12770_at	AT1G21240.1	up
STE	1	AK250233.1	4.36e-20	Contig6018_at	AT5G56580.1	up
AGC	1	AK365056.1	4.36e-20	Contig14174_at	AT1G76690.1	up

## Sheet: hormone
S6 Table. List of protein kinase enriched for hormone DEGs.
family	count	genbank	P-value	Probeset ID	accession	Up / down_requlate
TKL-Pl-4	2	AK248260.1	0.0317515	Contig11835_at	AT5G58950.1	up
		AK365644.1	0.0317515	Contig11835_at	AT5G58950.1	up
RLK-Pelle_SD-2b	24	AK249594.1	0.000376812	Contig22773_at	AT5G60900.1	up
		AK364020.1	0.000376812	Contig22773_at	AT5G60900.1	up
		AK369377.1	0.000376812	Contig22773_at	AT5G60900.1	up
		AK374384.1	0.000376812	Contig22773_at	AT5G60900.1	up
RLK-Pelle_PERK-1		AK354237.1	0.000705128	Contig13746_at	AT3G24550.1	up
		AK361502.1	0.000705128	Contig13746_at	AT3G24550.1	up
		AK365732.1	0.000705128	Contig13746_at	AT3G24550.1	up
		AK370121.1	0.000705128	Contig13746_at	AT3G24550.1	up
RLK-Pelle_LRK10L-2		AK356352.1	0.000111111	Contig22848_at	AT5G38260.1	down
		AK356501.1	0.000111111	Contig22848_at	AT5G38260.1	down
		AK364778.1	0.000111111	Contig22848_at	AT5G38260.1	down
		AK368350.1	0.000111111	Contig22848_at	AT5G38260.1	down
		AK370092.1	0.000111111	Contig22848_at	AT5G38260.1	down
		AK372175.1	0.000111111	Contig22848_at	AT5G38260.1	down
		AK376475.1	0.000111111	Contig22848_at	AT5G38260.1	down
RLK-Pelle_PERK-2		AK356546.1	0.0249888	Contig16523_at	AT3G13690.3	down
RLK-Pelle_RLCK-VIII		AK357723.1	0.000111111	Contig11158_at	AT3G59350.2	down
RLK-Pelle_DLSV		AK360307.1	3.91e-19	Contig13217_at	AT4G21390.1	up
		AK362066.1	3.91e-19	Contig13217_at	AT4G21390.1	up
		AK368929.1	3.91e-19	Contig13217_at	AT4G21390.1	up
RLK-Pelle_LRR-XI-1		AK362458.1	0.00733058	Contig20719_at	AT5G25930.1	up
RLK-Pelle_LRR-VI-2		AK368828.1	0.0286162	HVSMEa0018C24r2_s_at	AT4G18640.1	down
		AK374637.1	0.0286162	HVSMEa0018C24r2_s_at	AT4G18640.1	down
		AK375989.1	0.0333119	Contig13334_at	AT4G22130.1	down
CAMK_OST1L		AK365779.1	0.00935714	HVSMEb0009G20f_at	AT2G30490.1	up
CAMK_CAMKL-CHK1		AK368744.1	0.000441176	Contig15719_at	AT5G10930.1	down
CMGC_GSK		AK250408.1	0.000975904	Contig3097_at	AT5G42650.1	up
