# Supplementary material for: Comparative meta-analysis of barely transcriptome: Pathogen type determines host preference
Source: PLoS One. 2025 Jun 30;20(6):e0320708. doi: 10.1371/journal.pone.0320708 (PMC12208424; doi:10.1371/journal.pone.0320708)
Supplement: S7 Table — (XLSX) [file pone.0320708.s008.xlsx]

## Sheet: fungi
S7 Table. List of the highest scoring miRNAs associated with fungi DEGs that were identified using psRNA target server.
miRNA_Acc.	Target_Acc.	Expectation	UPE$	miRNA_start	miRNA_end	Target_start	Target_end	miRNA_aligned_fragment	alignment	Target_aligned_fragment	Inhibition	Target_Desc.	Multiplicity
hvu-miR5049e	Contig13026_at	0	-1	1	21	346	366	AAUUAUUUAGGUACAGAGGGA	:::::::::::::::::::::	UCCCUCUGUACCUAAAUAAUU	Cleavage		1
hvu-miR5049b	Contig13026_at	1.5	-1	1	21	345	365	AGUAUUUAGGUACAGAGGGAG	::::::::::::::::::: :	CUCCCUCUGUACCUAAAUAAU	Cleavage		1
hvu-miR5049d	Contig13026_at	1.5	-1	1	21	349	369	UACAAUUAUUUAGGAACGGAG	:::.:: ::::::::::::::	CUCUGUACCUAAAUAAUUGUA	Cleavage		1
hvu-miR5049f	Contig10183_at	1.5	-1	1	21	211	231	AAUUAAUAUGGAUCGGAGGGA	::::::. :::::::::::::	UCCCUCUCAUCCAUAUUAAUU	Cleavage		1
hvu-miR6177	Contig8998_at	2	-1	1	22	465	486	UACCAUGGACAGAAGGCACUUA	:.:: :.::::::::.:::::	AAGGUCCUUUCUGUCCGUGGUA	Cleavage		1
hvu-miR1436	Contig12022_at	2.5	-1	1	21	458	478	ACAUUAUGGGACGGAGGGAGU	:: ::::.::::::::::::	ACAGCCUCUGUCCCAUAAUGU	Cleavage		1
hvu-miR5049c	Contig10824_at	2.5	-1	1	23	308	330	AGACAAUUAUUUUGGGACGGAGG	:::::::::::::::: ::::	ACUCCGUCCCAAAAUAAGUGUCG	Cleavage		1
hvu-miR6192	Contig3744_s_at	2.5	-1	1	22	441	462	UAGGAGAGGGGGGAAGGGAUCU	:.::.::::.:.::::::::	CGGUCUCUUCUCUCCUCUCCUC	Cleavage		1
hvu-miR6193	Contig13967_at	2.5	-1	1	23	110	132	CUCUGCCACCGGUCCAUGACGAC	::: :: ::::: ::::::::::	GUCAUCUUGGACGGGUGGCAGAG	Translation		1
hvu-miR6198	baak12i08_s_at	2.5	-1	1	22	21	42	GCUCUGUCUUGGAUGGUCAUUC	..::.:::::..:::..::::	AGGUGGCCAUCUGAGAUGGAGC	Cleavage		1
hvu-miR6214	Contig5198_s_at	2.5	-1	1	20	255	274	CGACGACGACGAGCACGACA	:::::: :::::::::::	CCUCGUGCCCGUCGUCGUCG	Cleavage		1
hvu-miR1130	Contig11984_at	3	-1	1	21	383	403	UCUGUAACUUAAUAUAAGACG	::::::::::: ::::::::	CGUCUUAUAUUUUGUUACAGA	Translation		1
hvu-miR397a	Contig4904_at	3	-1	1	21	315	335	CCGUUGAGUGCAGCGUUGAUG	:: :::::::.:::: :::	UUUCUACGCUGCGCUCACCGG	Cleavage		1
hvu-miR5049b	Contig8927_at	3	-1	1	21	357	377	AGUAUUUAGGUACAGAGGGAG	:..: ::::.:::.::::::	GUUUCCCUGUGCCUGAAUACU	Cleavage		1
hvu-miR5049c	Contig5405_at	3	-1	1	23	441	463	AGACAAUUAUUUUGGGACGGAGG	: : :::::::. ::::::::	UGUACUUCCCAAAGCAAUUGUCU	Cleavage		1
hvu-miR5053	Contig7417_at	3	-1	1	21	241	261	CGCAGCUGUAGUCGCCGGCGU	::::.:::::::::: ::::	ACGCUGGCGACUACAUCUGCA	Cleavage		1
hvu-miR6184	HS05N06r_s_at	3	-1	1	22	240	261	CGGCGUCGGAUCUGGCCGGCCU	::::: :::::: .:::::	CCACCGGCAAGAUCCAGCGCCG	Cleavage		1
hvu-miR6185	Contig13608_at	3	-1	1	21	552	572	UCUGGCAGCGACGGGAACAUA	:::: :.::.:.::.::::	GUUGUUGCUGUUGUUGUCAGA	Cleavage		1
hvu-miR6190	Contig11560_at	3	-1	1	21	115	135	CGAGGAAAGGAAGAAGCCAUG	:::: ::::::::::. ::	UUUGGCCUCUUCCUUUCUGCG	Cleavage		1
hvu-miR6191	Contig14715_at	3	-1	1	20	254	273	UAGAUUUGUCUAGAUAUGAA	:. :::::::...::::::	GUUUUAUCUAGGUGAAUCUA	Cleavage		1
hvu-miR6192	Contig4747_at	3	-1	1	22	374	395	UAGGAGAGGGGGGAAGGGAUCU	::.::::.:..::::.::.	UCUUCUCUUCUCUUCUCUUCUG	Cleavage		1
hvu-miR6196	Contig9200_at	3	-1	1	21	340	360	AGGACGAGGAGAUGGAGAGGA	:: :::.:.:::.::::::.:	UCGUCUUCGUCUUCUCGUCUU	Cleavage		1
hvu-miR6196	Contig1302_at	3	-1	1	21	22	42	AGGACGAGGAGAUGGAGAGGA	.::::.::::::::: :::	CUCUCUUCAUCUCCUCCUCCC	Cleavage		1
hvu-miR1436	Contig11984_at	3.5	-1	1	21	329	349	ACAUUAUGGGACGGAGGGAGU	::::::::.::: :: :::::	ACUCCCUCUGUCACAAAAUGU	Cleavage		1
hvu-miR168-5p	Contig7388_at	3.5	-1	1	21	296	316	UCGCUUGGUGCAGAUCGGGAC	:: .:::::::.:::.:.:.	UUCAUGAUCUGCGCCAGGUGG	Cleavage		1
hvu-miR169	Contig5512_at	3.5	-1	1	21	197	217	AAGCCAAGGAUGAGUUGCCUG	::. :::::::::::::	UUGGUCUCUCAUCCUUGGCUG	Cleavage		1
hvu-miR5048a	Contig7473_at	3.5	-1	1	22	105	126	UAUUUGCAGGUUUUAGGUCUAA	:: :::.::...:::::::.	GAAGCCCUGAAGUUUGCAAAUG	Cleavage		1
hvu-miR5048a	Contig2505_at	3.5	-1	1	22	404	425	UAUUUGCAGGUUUUAGGUCUAA	: ::..:. :::.::::::::	CUUGAUUUGUAACUUGCAAAUA	Cleavage		1
hvu-miR5048a	Contig26333_at	3.5	-1	1	22	413	434	UAUUUGCAGGUUUUAGGUCUAA	.:: :: .::.::::::::.	CAGGAACUUGAAUCUGCAAAUG	Cleavage		1
hvu-miR5048b	Contig7473_at	3.5	-1	1	22	105	126	UAUUUGCAGGUUUUAGGUCUAA	:: :::.::...:::::::.	GAAGCCCUGAAGUUUGCAAAUG	Cleavage		1
hvu-miR5048b	Contig2505_at	3.5	-1	1	22	404	425	UAUUUGCAGGUUUUAGGUCUAA	: ::..:. :::.::::::::	CUUGAUUUGUAACUUGCAAAUA	Cleavage		1
hvu-miR5048b	Contig26333_at	3.5	-1	1	22	413	434	UAUUUGCAGGUUUUAGGUCUAA	.:: :: .::.::::::::.	CAGGAACUUGAAUCUGCAAAUG	Cleavage		1
hvu-miR5049b	Contig10973_at	3.5	-1	1	21	385	405	AGUAUUUAGGUACAGAGGGAG	::::::: ::::: ::::::	CUCCCUCGGUACCGAAAUACA	Cleavage		1
hvu-miR5049c	Contig9659_at	3.5	-1	1	23	417	439	AGACAAUUAUUUUGGGACGGAGG	::::: :.:::::::: :::.:	GCUCCGCCUCAAAAUAAAUGUUU	Cleavage		1
hvu-miR5049f	Contig10265_at	3.5	-1	1	21	294	314	AAUUAAUAUGGAUCGGAGGGA	::::::.: ::::::::: ::	UCCCUCUGUUCCAUAUUAUUU	Cleavage		1
hvu-miR5050	Contig10081_at	3.5	-1	1	21	101	121	UUGAGGUCGUUCAACCAGCAA	:: :::: ::::::::::	CAGCCGGUUCAACGACCUCAU	Cleavage		1
hvu-miR5053	AF016328_at	3.5	-1	1	21	47	67	CGCAGCUGUAGUCGCCGGCGU	: :::::::::.:.:: :::	CCACCGGCGACUGCGGCGGCG	Cleavage		1
hvu-miR6180	Contig8038_s_at	3.5	-1	1	20	94	113	AGGGUGGAAGAAAGAGGGCG	.::.:::: :.:::.::.::	UGCUCUCUCUUUUCUACUCU	Cleavage		1
hvu-miR6180	Contig14399_at	3.5	-1	1	20	230	249	AGGGUGGAAGAAAGAGGGCG	::..: .:::.::::.::::	CGUUCCUUUUUUUCCGCCCU	Cleavage		1
hvu-miR6181	Contig11681_at	3.5	-1	1	23	306	328	UGCUCUUCAUGGACUGCGGCGCC	::::.::.::::::: .::::.	CGCGCUGCGGUCCAUGCGGAGCG	Cleavage		1
hvu-miR6181	Contig8998_at	3.5	-1	1	23	321	343	UGCUCUUCAUGGACUGCGGCGCC	:.::: :::: :::::::::..	AGUGCCCCAGUGCAUGAAGAGUG	Cleavage		1
hvu-miR6182	Contig1380_s_at	3.5	-1	1	22	372	393	UGAGUGUGUGAUGGAUGGCUUU	:.: :.::::::..:.:::	UCUGUCCUUCAUCACGUAUUCA	Cleavage		1
hvu-miR6184	Contig4556_at	3.5	-1	1	22	41	62	CGGCGUCGGAUCUGGCCGGCCU	: .:::::::::.::: :::	GAGGUGGCCAGAUCUGACACCG	Cleavage		1
hvu-miR6185	Contig21949_at	3.5	-1	1	21	294	314	UCUGGCAGCGACGGGAACAUA	: :::::.::::.::::.:	GAAGUUCCUGUCGUUGCCGGC	Cleavage		1
hvu-miR6189	Contig8579_at	3.5	-1	1	20	52	71	AGGUGAUGCUGUGGUGAUCU	: ::::....::::::.::	UGUUCACUGUGGCAUCAUCU	Cleavage		1
hvu-miR6192	Contig4268_s_at	3.5	-1	1	22	475	496	UAGGAGAGGGGGGAAGGGAUCU	.::::::...::.:.::::	CAGUCCCUUUUUCCUUUUCCUU	Cleavage		1
hvu-miR6192	Contig2080_at	3.5	-1	1	22	431	452	UAGGAGAGGGGGGAAGGGAUCU	:..:::.::.::::.:::	CCUCCUUUUCUCCUCUCUUCUA	Cleavage		1
hvu-miR6192	Contig5108_s_at	3.5	-1	1	22	373	394	UAGGAGAGGGGGGAAGGGAUCU	::: :::::::::::.:	UAUCCCCCUCCCCCCUCUCUUU	Cleavage		1
hvu-miR6196	Contig12099_at	3.5	-1	1	21	372	392	AGGACGAGGAGAUGGAGAGGA	:: ::.:.::::.:.::.::	CCCGCUUCGUCUCUUUGUUCU	Cleavage		1
hvu-miR6197	Contig25330_s_at	3.5	-1	1	21	410	430	UCUGUUCCUAAAUGUAAGACG	: ::::.::: ::::::.::	AGACUUAUAUUGAGGAACGGA	Translation		1
hvu-miR6202	Contig16121_at	3.5	-1	1	20	436	455	UGAAGAUUUUAAGCAUUGAA	::::::::::..::::.	GACAAUGCUUAAGGUCUUUU	Cleavage		1
hvu-miR6202	Contig4268_s_at	3.5	-1	1	20	313	332	UGAAGAUUUUAAGCAUUGAA	: :::.::.::::.::::	GACCAUGUUUGAAAUUUUCA	Cleavage		1
hvu-miR6202	Contig16950_at	3.5	-1	1	20	323	342	UGAAGAUUUUAAGCAUUGAA	:.. :::::::::: ::::	AUUGUUGCUUAAAAUAUUCA	Cleavage		1
hvu-miR6204	Contig4490_s_at	3.5	-1	1	22	366	387	AGGAGAAUAAUUAGAGCUGUGA	:.:: ::::: .::.:::::::	UUACUGCUCUUGUUGUUCUCCU	Cleavage		1
hvu-miR6205	Contig14290_at	3.5	-1	1	23	288	310	AGGAUGUUUGGAUACGUUUUAGU	.:: : ::::::::.:.::	UAACGAAGGCAUCCAAACGUUCU	Cleavage		1
hvu-miR6208	Contig7342_at	3.5	-1	1	22	85	106	GUGCAUCAAGAUCGGCUCAUCU	:: ::.: ::::::::.::	UCUUGUGCUGUUCUUGAUGUAC	Cleavage		1
hvu-miR6208	HT07I09u_x_at	3.5	-1	1	22	247	268	GUGCAUCAAGAUCGGCUCAUCU	: :::.::::::: ::::.	CUUUUAGCUGAUCUUGCUGCAU	Cleavage		1
hvu-miR6214	Contig865_5_s_at	3.5	-1	1	20	99	118	CGACGACGACGAGCACGACA	::::: :::::::: ::::	UGUCGAGCUCGUCGCCGUCA	Cleavage		1
hvu-miR6214	Contig15811_at	3.5	-1	1	20	52	71	CGACGACGACGAGCACGACA	:::: : ::: :::::::::	UGUCUUCCUCCUCGUCGUCG	Translation		1
hvu-miR6214	Contig24882_at	3.5	-1	1	20	244	263	CGACGACGACGAGCACGACA	:: :: ::::::::::::	AGUAUUGGUCGUCGUCGUCG	Cleavage		1
hvu-miR6214	Contig1762_s_at	3.5	-1	1	20	76	95	CGACGACGACGAGCACGACA	: ::: ::::::::::::	CGCCGUCGUCGUCGUCGUCG	Cleavage		1
hvu-miR1120	Contig6380_at	4	-1	1	24	201	224	ACAUUCUUAUAUUAUGGGACGGAG	: ..::: : :::::..::::::	CAUUGUCACUAAAUAUGGGAAUGU	Cleavage		1
hvu-miR1130	Contig22529_at	4	-1	1	21	350	370	UCUGUAACUUAAUAUAAGACG	:. :.::::.: :::::::	AUUUCUGUAUUGAUUUACAGA	Cleavage		1
hvu-miR1436	Contig10265_at	4	-1	1	21	292	312	ACAUUAUGGGACGGAGGGAGU	::::::::.::.::::: : :	ACUCCCUCUGUUCCAUAUUAU	Cleavage		1
hvu-miR156a	Contig17553_at	4	-1	1	21	455	475	UGACAGAAGAGAGUGAGCACA	: : : ::::.::.:::::	CCUCCCCCCUCUUUUUUGUCA	Cleavage		1
hvu-miR156b	Contig17553_at	4	-1	1	21	455	475	UGACAGAAGAGAGUGAGCACA	: : : ::::.::.:::::	CCUCCCCCCUCUUUUUUGUCA	Cleavage		1
hvu-miR159a	Contig9679_at	4	-1	1	21	53	74	UUUGGAUUGAAGGGAG-CUCUG	..::: ::..::::.::.::::	UGGAGACUUUCUUCGAUUCAAA	Cleavage		1
hvu-miR159a	Contig12174_at	4	-1	1	21	374	394	UUUGGAUUGAAGGGAGCUCUG	.:.:::: :::: ::.::::	GGGGGCUCGCUUCCAUUCAAA	Cleavage		1
hvu-miR159b	Contig9679_at	4	-1	1	21	53	74	UUUGGAUUGAAGGGAG-CUCUG	..::: ::..::::.::.::::	UGGAGACUUUCUUCGAUUCAAA	Cleavage		1
hvu-miR159b	Contig12174_at	4	-1	1	21	374	394	UUUGGAUUGAAGGGAGCUCUG	.:.:::: :::: ::.::::	GGGGGCUCGCUUCCAUUCAAA	Cleavage		1
hvu-miR166a	Contig631_at	4	-1	1	21	367	387	UCGGACCAGGCUUCAUUCCCC	::::.::::::::..:.	UUAAAAUGGAGCCUGGUUUGG	Cleavage		1
hvu-miR166a	Contig15563_at	4	-1	1	21	375	395	UCGGACCAGGCUUCAUUCCCC	: ..:::: :::::::.::	UCGAGGUGAAACCUGGUCUGA	Translation		1
hvu-miR166a	Contig8678_s_at	4	-1	1	21	12	32	UCGGACCAGGCUUCAUUCCCC	: :: :.::.:::::..::	UUGCAAGGGAGUCUGGUUUGA	Cleavage		1
hvu-miR166b	Contig631_at	4	-1	1	21	367	387	UCGGACCAGGCUUCAUUCCCC	::::.::::::::..:.	UUAAAAUGGAGCCUGGUUUGG	Cleavage		1
hvu-miR166b	Contig15563_at	4	-1	1	21	375	395	UCGGACCAGGCUUCAUUCCCC	: ..:::: :::::::.::	UCGAGGUGAAACCUGGUCUGA	Translation		1
hvu-miR166b	Contig8678_s_at	4	-1	1	21	12	32	UCGGACCAGGCUUCAUUCCCC	: :: :.::.:::::..::	UUGCAAGGGAGUCUGGUUUGA	Cleavage		1
hvu-miR166c	Contig631_at	4	-1	1	21	367	387	UCGGACCAGGCUUCAUUCCCC	::::.::::::::..:.	UUAAAAUGGAGCCUGGUUUGG	Cleavage		1
hvu-miR166c	Contig15563_at	4	-1	1	21	375	395	UCGGACCAGGCUUCAUUCCCC	: ..:::: :::::::.::	UCGAGGUGAAACCUGGUCUGA	Translation		1
hvu-miR166c	Contig8678_s_at	4	-1	1	21	12	32	UCGGACCAGGCUUCAUUCCCC	: :: :.::.:::::..::	UUGCAAGGGAGUCUGGUUUGA	Cleavage		1
hvu-miR171-5p	Contig5478_at	4	-1	1	21	252	272	UGUUGGCUCGACUCACUCAGA	:: : :.::.:.:.:::::	AAUGUGAGGGUUGGGUCAACA	Cleavage		1
hvu-miR397a	HVSMEl0009B19r2_s_at	4	-1	1	21	32	52	CCGUUGAGUGCAGCGUUGAUG	.::.:. ::::.::::: ::	GGUCGAUCCUGCGCUCAAGGG	Cleavage		1
hvu-miR399	Contig9442_at	4	-1	1	21	504	523	UGCCAAAGGAGAUUUGCCCCG	::: ::::::::: :::::::	CGGUGCAAAUCUC-UUUGGCA	Cleavage		1
hvu-miR444a	HVSMEn0006O04f2_at	4	-1	1	21	31	51	UUGCUGCCUCAAGCUUGCUGC	::::.:: ::::::::::.	ACAGCGAGGGUGAGGCAGCAG	Cleavage		1
hvu-miR444a	Contig6096_at	4	-1	1	21	161	180	UUGCUGCCUCAAGCUUGCUGC	:::: ::::: ::::::::.:	GCAG-AAGCUGGAGGCAGCGA	Translation		1
hvu-miR444a	Contig5080_at	4	-1	1	21	439	459	UUGCUGCCUCAAGCUUGCUGC	: :::. .:::::::.:.::	UCUGCAGCUUUGAGGCGGUAA	Cleavage		1
hvu-miR444b	Contig5048_s_at	4	-1	1	21	312	332	UGCAGUUGCUGUCUCAAGCUU	:: ::::.:.:::.:::: ::	AAUCUUGGGGCAGUAACUUCA	Cleavage		1
hvu-miR444b	Contig733_at	4	-1	1	21	348	368	UGCAGUUGCUGUCUCAAGCUU	.: :::::.. :::.:::::	UGGGUUGAGGUUGCAGCUGCA	Translation		1
hvu-miR5048a	Contig17607_at	4	-1	1	22	516	537	UAUUUGCAGGUUUUAGGUCUAA	.:::::: :.::.:::::	CCUUGCCUAAACCUUGUAAAUA	Translation		1
hvu-miR5048b	Contig17607_at	4	-1	1	22	516	537	UAUUUGCAGGUUUUAGGUCUAA	.:::::: :.::.:::::	CCUUGCCUAAACCUUGUAAAUA	Translation		1
hvu-miR5049a	Contig7831_at	4	-1	1	21	347	367	UCCUAAAUACUUGUUGUUGGG	.::::::..:: :::::.::	UCCAACAGUAAAUAUUUGGGC	Translation		1
hvu-miR5049a	Contig10183_at	4	-1	1	21	265	285	UCCUAAAUACUUGUUGUUGGG	:::::: .::: ::::::::	CCCAACUGCAAUUAUUUAGGU	Translation		1
hvu-miR5049b	HVSMEh0080N02r2_at	4	-1	1	21	129	149	AGUAUUUAGGUACAGAGGGAG	::: ::::::::::::..	GUCCGGCUGUACCUAAAUGUC	Cleavage		1
hvu-miR5049b	Contig4469_at	4	-1	1	21	286	306	AGUAUUUAGGUACAGAGGGAG	.:::::::.: ::::.::	CGGUCUCUGUAUCAAAAUGCU	Cleavage		1
hvu-miR5049d	Contig8597_at	4	-1	1	21	511	531	UACAAUUAUUUAGGAACGGAG	.:::::: :.::: :::::	UGUCGUUCCGAGAUACUUGUA	Cleavage		1
hvu-miR5049e	Contig2784_at	4	-1	1	21	159	179	AAUUAUUUAGGUACAGAGGGA	..::.:::::::: :::: :	CUUCUUUGUACCUAUAUAAAU	Cleavage		1
hvu-miR5049e	Contig1908_s_at	4	-1	1	21	470	490	AAUUAUUUAGGUACAGAGGGA	.:.:::::::.::: :::	CAGUUUUGUACCUGAAUUAUU	Cleavage		1
hvu-miR5049e	Contig17964_at	4	-1	1	21	334	354	AAUUAUUUAGGUACAGAGGGA	.: :::::: ::::::::	UGAUUAUGUACCGAAAUAAUU	Cleavage		1
hvu-miR5049f	Contig14415_at	4	-1	1	21	494	514	AAUUAAUAUGGAUCGGAGGGA	.::::.::: :::.: ::::	GUCCUCUGAUGCAUGUAAAUU	Translation		1
hvu-miR5050	Contig7399_s_at	4	-1	1	21	48	68	UUGAGGUCGUUCAACCAGCAA	:::::::::. ::.::.:	AAGCUGGUUGAGGGAUCUUAU	Cleavage		1
hvu-miR5050	Contig13159_at	4	-1	1	21	24	44	UUGAGGUCGUUCAACCAGCAA	::::: ::.::::: :::	GGGCUGGCUGGACGACAUCAC	Cleavage		1
hvu-miR5051	Contig11516_at	4	-1	1	21	152	172	UUUGGCACCUUGAAACUGGGA	::.:::::::.: ::::.:	GCCUAGUUUCAGGAUGCCGAC	Cleavage		1
hvu-miR5051	Contig8758_at	4	-1	1	21	5	25	UUUGGCACCUUGAAACUGGGA	:: ::::.:::::.:::	CCAAAGCUUCAGGGUGCUAAA	Cleavage		1
hvu-miR5053	Contig5941_at	4	-1	1	21	145	165	CGCAGCUGUAGUCGCCGGCGU	:::.:: ::.: ::.::::::	ACGUCGACGGCGACGGCUGCG	Translation		1
hvu-miR5053	Contig1012_s_at	4	-1	1	21	156	176	CGCAGCUGUAGUCGCCGGCGU	: :.:::::::::.:.:: :	UCCCUGGCGACUACGGUUGGG	Cleavage		1
hvu-miR6178	Contig11640_at	4	-1	1	22	411	432	CACGGAACUGGGCGGUUGCACU	:: :.:.::.: ::::::::	CCUGGAGCUGCUCCGUUCCGUG	Cleavage		1
hvu-miR6180	Contig13518_at	4	-1	1	20	213	232	AGGGUGGAAGAAAGAGGGCG	..:::::.:::.:::::	ACAUUUCUUUUUUCUACCCU	Cleavage		1
hvu-miR6180	EBro08_SQ012_M02_at	4	-1	1	20	443	462	AGGGUGGAAGAAAGAGGGCG	.:::.:::::::.:.::	UUUCCUUUUUCUUCUAUCCG	Cleavage		1
hvu-miR6180	Contig10699_at	4	-1	1	20	332	351	AGGGUGGAAGAAAGAGGGCG	:.:.:.:::::::: :..:	GGUCUUUUUUCUUCCUCUUU	Cleavage		1
hvu-miR6180	Contig4580_at	4	-1	1	20	418	437	AGGGUGGAAGAAAGAGGGCG	.:. .:::::.:::.:..::	UGUAUUCUUUUUUCUAUUCU	Cleavage		1
hvu-miR6180	Contig21286_at	4	-1	1	20	215	234	AGGGUGGAAGAAAGAGGGCG	:.: ::::::::::...:	UCCUCCCUUUCUUCCAUUUU	Cleavage		1
hvu-miR6181	Contig7160_at	4	-1	1	23	60	82	UGCUCUUCAUGGACUGCGGCGCC	:.::::: .::::::: ::	CCUUCUGCAGUGUAUGAAGACCA	Cleavage		1
hvu-miR6181	Contig9574_at	4	-1	1	23	302	324	UGCUCUUCAUGGACUGCGGCGCC	::.: : ::.::::::::..	GUGGCUGAAUUCUAUGAAGAGUG	Cleavage		1
hvu-miR6182	Contig9990_at	4	-1	1	22	298	319	UGAGUGUGUGAUGGAUGGCUUU	:.::: .:.: ::::::::::.	AGAGCAGUUCCUCACACACUCG	Cleavage		1
hvu-miR6183	Contig10477_at	4	-1	1	22	432	453	UGAGCGAGUUGGCUGCAAGUUC	..:: ::::. ::::::::.	UCGUUUACAGCUUACUCGCUCG	Translation		1
hvu-miR6184	Contig3935_s_at	4	-1	1	22	130	151	CGGCGUCGGAUCUGGCCGGCCU	::::::::: ::::::::	CCGCCGGCCAGCGCCGACGCCU	Translation		1
hvu-miR6186	Contig3842_s_at	4	-1	1	21	407	427	CGAGGAAGGCGCUGAGAGAGA	: : ::::::: ::::.:::	CCACGCUCAGCGACUUCUUCG	Cleavage		1
hvu-miR6187	HY09M22u_at	4	-1	1	21	174	194	UGAACAGGUUCGGCGACCUCA	::::.::.:.: ::::::	CCAGGUUGCUGGAACUGUUCC	Cleavage		1
hvu-miR6187	Contig6291_at	4	-1	1	21	67	87	UGAACAGGUUCGGCGACCUCA	: ::::.:::.:.:: :::	AUAUGUCGUCGAGCUUGAUCA	Cleavage		1
hvu-miR6187	Contig13107_at	4	-1	1	21	1	21	UGAACAGGUUCGGCGACCUCA	: :::::.:.:::::: :.	CCAAGUCGCUGGACCUGUACG	Cleavage		1
hvu-miR6187	Contig17334_at	4	-1	1	21	433	453	UGAACAGGUUCGGCGACCUCA	:: ::::. ..::::::::	CUAGCUCGCUUGGCCUGUUCA	Translation		1
hvu-miR6188	Contig10477_at	4	-1	1	22	459	479	GGUGGAUCGAUGAACCCGGCGA	:::: :::::.::::::..::.	UCGC-GGGUUUAUCGAUUUACU	Cleavage		1
hvu-miR6189	Contig10008_at	4	-1	1	20	95	114	AGGUGAUGCUGUGGUGAUCU	.:.:..::.:.::::.:::	GGGUUGCCGCGGCAUUACCG	Cleavage		1
hvu-miR6189	Contig3760_at	4	-1	1	20	126	145	AGGUGAUGCUGUGGUGAUCU	:.: .:...::::::.:::	UGGUGGCUGUAGCAUCGCCU	Cleavage		1
hvu-miR6190	Contig6800_s_at	4	-1	1	21	252	272	CGAGGAAAGGAAGAAGCCAUG	:::::::::: : :::.:.:	GAUGGCUUCUUACAUUCUUUG	Translation		2
hvu-miR6190	Contig6800_s_at	4	-1	1	21	360	380	CGAGGAAAGGAAGAAGCCAUG	: ::: :.::..:::.::::	CUUGGGCUUUUUUUUUUCUCG	Cleavage		2
hvu-miR6190	Contig8622_s_at	4	-1	1	21	429	449	CGAGGAAAGGAAGAAGCCAUG	:: :::.:::.::::: .:	UUUGCCUUUUUCUUUUCCAUG	Cleavage		1
hvu-miR6190	Contig13112_at	4	-1	1	21	455	475	CGAGGAAAGGAAGAAGCCAUG	:: .: ::::.:::..:::	UUUGUUUACUUCUUUUUUUCG	Cleavage		1
hvu-miR6192	Contig9122_at	4	-1	1	22	386	407	UAGGAGAGGGGGGAAGGGAUCU	::::::::::..:::.:	CUUUCCCUUCCCCUUUCUUCAU	Cleavage		1
hvu-miR6192	Contig24832_at	4	-1	1	22	154	175	UAGGAGAGGGGGGAAGGGAUCU	.::.::::: .:::::.::	UCGUCUCUUCCGUCCUCUUCUU	Translation		1
hvu-miR6192	Contig11313_at	4	-1	1	22	443	464	UAGGAGAGGGGGGAAGGGAUCU	:::. :::.::.:::::.:	CAAUCUAUUCUCCUCUCUCUUU	Cleavage		1
hvu-miR6192	Contig6218_at	4	-1	1	22	334	355	UAGGAGAGGGGGGAAGGGAUCU	::::::: .::::::::	CACGCCCUUCCAUCCUCUCCUU	Translation		1
hvu-miR6192	Contig6594_at	4	-1	1	22	430	451	UAGGAGAGGGGGGAAGGGAUCU	::..:::....::.:.:::	CUUUCUUUUCUUUUCUUUUCUA	Cleavage		1
hvu-miR6195	Contig15465_at	4	-1	1	21	311	331	UGAGUACGUAGUAGGGAUGAG	:::.: ::::::: .:::.	ACCAUUCGUACUACGGGCUCG	Cleavage		1
hvu-miR6195	Contig6329_at	4	-1	1	21	437	457	UGAGUACGUAGUAGGGAUGAG	::: . :::::::::::.	ACCAUGUAUACUACGUACUUC	Cleavage		1
hvu-miR6196	HVSMEb0017B20r2_at	4	-1	1	21	244	264	AGGACGAGGAGAUGGAGAGGA	::.::::. ::::::: ::::	UCUUCUCUUUCUCCUCCUCCU	Cleavage		1
hvu-miR6196	Contig3596_at	4	-1	1	21	328	348	AGGACGAGGAGAUGGAGAGGA	:: :::: :::::::::.:	CCCACUCCUUCUCCUCGUUCG	Cleavage		1
hvu-miR6196	Contig3674_at	4	-1	1	21	154	174	AGGACGAGGAGAUGGAGAGGA	: :::::::::.::. :.::	CCAUCUCCAUCUUCUUCUUCU	Cleavage		1
hvu-miR6196	Contig9443_at	4	-1	1	21	222	242	AGGACGAGGAGAUGGAGAGGA	:::::::: ::::: :::	AGGUCUCCAUCCCCUCGGCCU	Translation		1
hvu-miR6196	Contig1321_at	4	-1	1	21	356	375	AGGACGAGGAGAUGGAGAGGA	::::: .:.::::.:::.:	GGCUCUC-GUUUCCUUGUCUU	Cleavage		1
hvu-miR6198	Contig8133_at	4	-1	1	22	348	369	GCUCUGUCUUGGAUGGUCAUUC	.::: .. :.:::::.:::::	AGAUGUUUCUUCAAGAUAGAGC	Cleavage		1
hvu-miR6198	Contig8587_s_at	4	-1	1	22	129	150	GCUCUGUCUUGGAUGGUCAUUC	:::. ::.:::::: :::.	GUUUGAUGAUUCAAGACCGAGU	Cleavage		1
hvu-miR6199	Contig11344_at	4	-1	1	23	374	396	CCACAGAAUUCUCACAGUGAUGG	..: .::::::: .:::.::::	UUACUACUGUGAUGAUUUUGUGA	Translation		1
hvu-miR6203	Contig1024_at	4	-1	1	22	429	450	AGACGAUUAAGAAGACCUGCAA	..:::.::::::.:.::.	CGUUGGGUUUUCUUAGUUGUUG	Cleavage		1
hvu-miR6204	Contig14947_at	4	-1	1	22	276	297	AGGAGAAUAAUUAGAGCUGUGA	: :..::: ::: ::::.::::	UGAUGGCUGUAACUAUUUUCCU	Translation		1
hvu-miR6204	Contig16505_at	4	-1	1	22	528	549	AGGAGAAUAAUUAGAGCUGUGA	:: . :.::::. :::::::::	UCCUUGUUCUAGAUAUUCUCCU	Translation		1
hvu-miR6204	Contig24409_at	4	-1	1	22	431	452	AGGAGAAUAAUUAGAGCUGUGA	..: ::.:::::.:::::.	CAGUACCUUUAAUUGUUCUCUG	Cleavage		1
hvu-miR6204	Contig13476_at	4	-1	1	22	479	500	AGGAGAAUAAUUAGAGCUGUGA	: .: :.:::::::::::	CUUGACUUGUGAUUAUUCUCCU	Cleavage		1
hvu-miR6207	Contig14228_at	4	-1	1	21	46	66	UGGACGACCUGGGCGCCGACG	:: ::::::.:::::: :::	CGCCGGCGCUCAGGUCCUCCU	Cleavage		1
hvu-miR6208	Contig11444_at	4	-1	1	22	328	349	GUGCAUCAAGAUCGGCUCAUCU	::::..:::.:::: :..:	GUUUGAGUUGAUUUUGACGUGC	Cleavage		1
hvu-miR6209	Contig4380_s_at	4	-1	1	20	246	265	UGAGAUCAGAAAGAUGUGCG	:::.::::: .::::.::	AGCAUAUCUUCUUGAUUUCC	Translation		1
hvu-miR6209	Contig18897_at	4	-1	1	20	157	175	UGAGAUCAGAAAGAUGUGCG	::: :.:::: :::::::::	CGC-CGUCUUCCUGAUCUCA	Translation		1
hvu-miR6209	Contig3523_at	4	-1	1	20	389	408	UGAGAUCAGAAAGAUGUGCG	:::.: :::::::::. .:	AGCAUACCUUUCUGAUUGUA	Cleavage		1
hvu-miR6210	Contig8579_at	4	-1	1	22	121	142	ACUCCUUGGUUAUCAACUUCGA	::::::::.::::: ::	CUUUAGUUGAUAGCCAAGCAGC	Cleavage		1
hvu-miR6211	Contig2345_s_at	4	-1	1	20	290	309	CAGAUCAAGACGCUCCGGCA	.:: .:.::.::::::::	GUUCGAGGUGUUUUGAUCUG	Cleavage		1
hvu-miR6212	Contig5998_s_at	4	-1	1	21	433	453	AUACAGUUUACAAUGCACGAU	::.:::.::::: ::.::::	AUUGUGUAUUGUUAAUUGUAC	Cleavage		1
hvu-miR6213	Contig9244_at	4	-1	1	21	355	375	ACAGAUUGCUACAGACUGGUC	.::::::::::: ::::	AAAGGGUCUGUAGCAAACUGU	Cleavage		1
hvu-miR6214	Contig6844_at	4	-1	1	20	11	30	CGACGACGACGAGCACGACA	: : : ::::::::::::	GGACAUCCUCGUCGUCGUCU	Cleavage		1
hvu-miR1130	Contig16530_at	4.5	-1	1	21	317	337	UCUGUAACUUAAUAUAAGACG	::: .::.::::.::::	AAUCUACAGUUGAGUUGCAGA	Cleavage		1
hvu-miR1436	Contig5728_at	4.5	-1	1	21	389	409	ACAUUAUGGGACGGAGGGAGU	:: :::::::. :::::: :	UCUGCCUCCGUUGCAUAAUUU	Cleavage		1
hvu-miR156a	Contig12225_at	4.5	-1	1	21	492	513	UGACAGAAGAGAGUG-AGCACA	:::: ::.:::.:::: :::	CUUGCUACAUUCUUUUCUUUCA	Cleavage		1
hvu-miR156a	Contig8913_at	4.5	-1	1	21	518	538	UGACAGAAGAGAGUGAGCACA	: : ::.:::::::: ::: :	UUUUCUUACUCUCUUGUGUAA	Cleavage		1
hvu-miR156a	Contig10448_at	4.5	-1	1	21	459	479	UGACAGAAGAGAGUGAGCACA	::: ..:::::::.:: :.	GCUGCCUGCUCUCUUUUGACG	Cleavage		1
hvu-miR156a	Contig7066_at	4.5	-1	1	21	392	412	UGACAGAAGAGAGUGAGCACA	: : ::: .:.::::.::::	UUUUCUCCUUUUCUUUUGUCC	Cleavage		1
hvu-miR156a	Contig3699_s_at	4.5	-1	1	21	349	369	UGACAGAAGAGAGUGAGCACA	:: ::. .::::::::::	GUUGGACAUGUUCUUCUGUCA	Cleavage		1
hvu-miR156a	Contig6469_at	4.5	-1	1	21	490	510	UGACAGAAGAGAGUGAGCACA	::: :.: ::::::::.:	CUUGCAAAUUGUCUUCUGUUA	Translation		1
hvu-miR156b	Contig12225_at	4.5	-1	1	21	492	513	UGACAGAAGAGAGUG-AGCACA	:::: ::.:::.:::: :::	CUUGCUACAUUCUUUUCUUUCA	Cleavage		1
hvu-miR156b	Contig8913_at	4.5	-1	1	21	518	538	UGACAGAAGAGAGUGAGCACA	: : ::.:::::::: ::: :	UUUUCUUACUCUCUUGUGUAA	Cleavage		1
hvu-miR156b	Contig10448_at	4.5	-1	1	21	459	479	UGACAGAAGAGAGUGAGCACA	::: ..:::::::.:: :.	GCUGCCUGCUCUCUUUUGACG	Cleavage		1
hvu-miR156b	Contig7066_at	4.5	-1	1	21	392	412	UGACAGAAGAGAGUGAGCACA	: : ::: .:.::::.::::	UUUUCUCCUUUUCUUUUGUCC	Cleavage		1
hvu-miR156b	Contig3699_s_at	4.5	-1	1	21	349	369	UGACAGAAGAGAGUGAGCACA	:: ::. .::::::::::	GUUGGACAUGUUCUUCUGUCA	Cleavage		1
hvu-miR156b	Contig6469_at	4.5	-1	1	21	490	510	UGACAGAAGAGAGUGAGCACA	::: :.: ::::::::.:	CUUGCAAAUUGUCUUCUGUUA	Translation		1
hvu-miR166a	Contig24995_at	4.5	-1	1	21	184	205	UCGGACCAGGCUUC-AUUCCCC	::: .:: :::::.::::.:::	GGGCGAUCGAAGCUUGGUUCGA	Cleavage		1
hvu-miR166a	Contig17924_at	4.5	-1	1	21	419	439	UCGGACCAGGCUUCAUUCCCC	::.:: :.:::::::.. :	UUGGGAUCAGGCCUGGUUUCA	Cleavage		1
hvu-miR166b	Contig24995_at	4.5	-1	1	21	184	205	UCGGACCAGGCUUC-AUUCCCC	::: .:: :::::.::::.:::	GGGCGAUCGAAGCUUGGUUCGA	Cleavage		1
hvu-miR166b	Contig17924_at	4.5	-1	1	21	419	439	UCGGACCAGGCUUCAUUCCCC	::.:: :.:::::::.. :	UUGGGAUCAGGCCUGGUUUCA	Cleavage		1
hvu-miR166c	Contig24995_at	4.5	-1	1	21	184	205	UCGGACCAGGCUUC-AUUCCCC	::: .:: :::::.::::.:::	GGGCGAUCGAAGCUUGGUUCGA	Cleavage		1
hvu-miR166c	Contig17924_at	4.5	-1	1	21	419	439	UCGGACCAGGCUUCAUUCCCC	::.:: :.:::::::.. :	UUGGGAUCAGGCCUGGUUUCA	Cleavage		1
hvu-miR168-3p	Contig5680_s_at	4.5	-1	1	24	21	44	GAUCCCGCCUUGCACCAAGUGAAU	:: : :::::.::.::: ::	AGAGACAUAGUGCAGGGUGGGUUC	Cleavage		1
hvu-miR168-3p	Contig5680_s_at	4.5	-1	1	24	21	44	GAUCCCGCCUUGCACCAAGUGAAU	:: : :::::.::.::: ::	AGAGACAUAGUGCAGGGUGGGUUC	Cleavage		1
hvu-miR168-3p	Contig9489_at	4.5	-1	1	24	52	75	GAUCCCGCCUUGCACCAAGUGAAU	:: :::: :.::.::::::	GUGGACAAGGUGGAGGGUGGGAUC	Cleavage		1
hvu-miR168-5p	Contig6504_s_at	4.5	-1	1	21	26	46	UCGCUUGGUGCAGAUCGGGAC	::::: ::::. ::: :::	CACCCGAACUGCGGCAAACGA	Cleavage		1
hvu-miR168-5p	Contig13508_at	4.5	-1	1	21	58	78	UCGCUUGGUGCAGAUCGGGAC	:: : ::::::..::.::	AACCAGCACUGCACUGAGUGA	Cleavage		1
hvu-miR169	Contig4354_s_at	4.5	-1	1	21	222	242	AAGCCAAGGAUGAGUUGCCUG	.:::::..:.::::: ::::	UAGGCAGUUUAUCCUGCGCUU	Cleavage		1
hvu-miR169	Contig1556_s_at	4.5	-1	1	21	400	420	AAGCCAAGGAUGAGUUGCCUG	:.: ::..:..:::::::	UGUGUAUCUUGUUUUUGGCUU	Cleavage		1
hvu-miR169	Contig6539_s_at	4.5	-1	1	21	345	365	AAGCCAAGGAUGAGUUGCCUG	..:: . .::.:..:::::::	UGGGGGUUUCGUUUUUGGCUU	Cleavage		1
hvu-miR171-5p	Contig5607_s_at	4.5	-1	1	21	150	170	UGUUGGCUCGACUCACUCAGA	: :::: .::::::.:..:.	GCGGAGUCGGUCGAGUCGGCG	Cleavage		1
hvu-miR171-5p	Contig4932_at	4.5	-1	1	21	41	61	UGUUGGCUCGACUCACUCAGA	.::::: .:::::::: ::	GUUGAGUUGGUCGAGCCUCCA	Cleavage		1
hvu-miR397a	Contig8587_s_at	4.5	-1	1	21	189	209	CCGUUGAGUGCAGCGUUGAUG	:::.:: ::::::.:..::	AAUCGACUGUGCACUUAGUGG	Cleavage		1
hvu-miR397a	Contig8154_at	4.5	-1	1	21	30	50	CCGUUGAGUGCAGCGUUGAUG	:. : :::::::.:::. :::	CGCCUACGCUGCGCUCGUCGG	Cleavage		1
hvu-miR397a	Contig3116_at	4.5	-1	1	21	267	287	CCGUUGAGUGCAGCGUUGAUG	::::.::::::.: : .::	GCUCAAUGCUGCAUUGACUGG	Cleavage		1
hvu-miR397a	Contig10901_at	4.5	-1	1	21	128	148	CCGUUGAGUGCAGCGUUGAUG	: :::.: ::: ::::.:::	CCUCAGCCCUGGACUCGACGA	Translation		1
hvu-miR397a	Contig7898_at	4.5	-1	1	21	137	157	CCGUUGAGUGCAGCGUUGAUG	::: ::: ::.::::.::	GCUCAUCGCCGCGCUCAGCGC	Cleavage		1
hvu-miR397a	Contig17227_at	4.5	-1	1	21	197	217	CCGUUGAGUGCAGCGUUGAUG	: :: ::::::::::.:	GUUGAAAUCUGCACUCAAUGC	Cleavage		1
hvu-miR397b-3p	Contig20721_s_at	4.5	-1	1	21	149	169	AUCAACGCUGCACUCAACGGC	.: ::: ::::::::: ::	UGUGAUGAAUGCAGCGUUUAU	Cleavage		1
hvu-miR399	Contig6120_at	4.5	-1	1	21	352	372	UGCCAAAGGAGAUUUGCCCCG	:.:::::::::::::	UAAAUCGAAUCUCCUUUGGCU	Cleavage		1
hvu-miR399	Contig17955_at	4.5	-1	1	21	80	100	UGCCAAAGGAGAUUUGCCCCG	::...:::::.:: ::::	UUUGGUGGAUCUCUUUCGGCA	Cleavage		1
hvu-miR444a	Contig3263_at	4.5	-1	1	21	79	99	UUGCUGCCUCAAGCUUGCUGC	:: ::::.:::::::::.	ACACCAAGUUUGAGGCAGUUG	Cleavage		1
hvu-miR444a	Contig11372_at	4.5	-1	1	21	207	227	UUGCUGCCUCAAGCUUGCUGC	:.:: ::::: :::::: :.:	GUAGGAAGCUGGAGGCAUCGA	Translation		1
hvu-miR444a	Contig7834_at	4.5	-1	1	21	351	371	UUGCUGCCUCAAGCUUGCUGC	:. :.:::::::.:::: :..	GUUGUAAGCUUGGGGCACCGG	Cleavage		1
hvu-miR444a	Contig101_at	4.5	-1	1	21	247	267	UUGCUGCCUCAAGCUUGCUGC	:::::::::::.:..:	AGAAAAAGCUUGAGGCGGUGA	Cleavage		1
hvu-miR444b	Contig8590_at	4.5	-1	1	21	159	179	UGCAGUUGCUGUCUCAAGCUU	::::::::::: .: ::::	CAGCUUGAGACAUUACCUGCC	Cleavage		1
hvu-miR444b	Contig17806_at	4.5	-1	1	21	63	83	UGCAGUUGCUGUCUCAAGCUU	.:::::.:.::: ...:::.	CGGCUUGGGGCAGAGGUUGCG	Cleavage		1
hvu-miR444b	HVSMEn0006O04f2_at	4.5	-1	1	21	36	56	UGCAGUUGCUGUCUCAAGCUU	.:: ::::.:::::.: :::	GAGGGUGAGGCAGCAGCAGCA	Cleavage		1
hvu-miR444b	Contig11313_at	4.5	-1	1	21	531	551	UGCAGUUGCUGUCUCAAGCUU	.::: :..:::::.::.:	CCUUUUGUGGUAGCAAUUGUA	Cleavage		1
hvu-miR444b	Contig14209_at	4.5	-1	1	21	13	33	UGCAGUUGCUGUCUCAAGCUU	: :.:: : ::::::..::.:	ACGUUUAAUACAGCAGUUGUA	Cleavage		1
hvu-miR444b	Contig8070_at	4.5	-1	1	21	385	405	UGCAGUUGCUGUCUCAAGCUU	.::: .::::::::. :::	UGGCUGAGGACAGCAAUGGCA	Cleavage		1
hvu-miR444b	Contig8995_at	4.5	-1	1	21	270	290	UGCAGUUGCUGUCUCAAGCUU	::: :::.::::::: :.	UCGCUGCAGAUAGCAACUUCG	Cleavage		1
hvu-miR5048a	Contig8677_at	4.5	-1	1	22	188	209	UAUUUGCAGGUUUUAGGUCUAA	:::::::.::::.: ..:::	AUAGACCUGAAACUUUUGAAUU	Cleavage		1
hvu-miR5048a	Contig23347_at	4.5	-1	1	22	353	374	UAUUUGCAGGUUUUAGGUCUAA	:.:::::..::.:::.:: :	GUGGACCUGGAAUCUGUAAUUC	Cleavage		1
hvu-miR5048a	Contig9673_s_at	4.5	-1	1	22	22	43	UAUUUGCAGGUUUUAGGUCUAA	:::.:::::::: ::..: :	GCAGAUCUAAAACCAGCGGAGA	Cleavage		1
hvu-miR5048a	Contig68_at	4.5	-1	1	22	438	459	UAUUUGCAGGUUUUAGGUCUAA	:.:: .::.:: .::.:::::	AUGGAGUUAGAAGUUGUAAAUA	Translation		1
hvu-miR5048b	Contig8677_at	4.5	-1	1	22	188	209	UAUUUGCAGGUUUUAGGUCUAA	:::::::.::::.: ..:::	AUAGACCUGAAACUUUUGAAUU	Cleavage		1
hvu-miR5048b	Contig23347_at	4.5	-1	1	22	353	374	UAUUUGCAGGUUUUAGGUCUAA	:.:::::..::.:::.:: :	GUGGACCUGGAAUCUGUAAUUC	Cleavage		1
hvu-miR5048b	Contig9673_s_at	4.5	-1	1	22	22	43	UAUUUGCAGGUUUUAGGUCUAA	:::.:::::::: ::..: :	GCAGAUCUAAAACCAGCGGAGA	Cleavage		1
hvu-miR5048b	Contig68_at	4.5	-1	1	22	438	459	UAUUUGCAGGUUUUAGGUCUAA	:.:: .::.:: .::.:::::	AUGGAGUUAGAAGUUGUAAAUA	Translation		1
hvu-miR5049a	Contig22529_at	4.5	-1	1	21	144	164	UCCUAAAUACUUGUUGUUGGG	:::.:.::.::::: : ::	UACAAUAGCAGGUAUUGAAGA	Cleavage		1
hvu-miR5049b	Contig7786_at	4.5	-1	1	21	393	413	AGUAUUUAGGUACAGAGGGAG	::::::: :: .:::::::.	CUCCCUCCGUUUCUAAAUAUA	Translation		1
hvu-miR5049c	Contig14011_at	4.5	-1	1	23	417	439	AGACAAUUAUUUUGGGACGGAGG	::::.: .::::::::: ::::	CCUCUGAUCCAAAAUAAGUGUCG	Cleavage		1
hvu-miR5049c	Contig4761_at	4.5	-1	1	23	419	441	AGACAAUUAUUUUGGGACGGAGG	::::::: :.:::::.:	UUGUACUCCCAAAUUGAUUGUUU	Translation		1
hvu-miR5049e	Contig4469_at	4.5	-1	1	21	287	307	AAUUAUUUAGGUACAGAGGGA	.:::::::.: ::::. ::	GGUCUCUGUAUCAAAAUGCUU	Cleavage		1
hvu-miR5049e	Contig16545_at	4.5	-1	1	21	61	81	AAUUAUUUAGGUACAGAGGGA	: :: ::::::::.:: .::	UACCACUGUACCUGAAAGAUG	Cleavage		1
hvu-miR5049e	Contig8018_at	4.5	-1	1	21	333	353	AAUUAUUUAGGUACAGAGGGA	: ::::...::::::::	GAGCACUGUGUUUAAAUAAUC	Cleavage		1
hvu-miR5049e	Contig12263_at	4.5	-1	1	21	249	269	AAUUAUUUAGGUACAGAGGGA	:: .::: :::::: ::::	AGCCAUUGUCCCUAAAAAAUU	Cleavage		1
hvu-miR5050	Contig7986_at	4.5	-1	1	21	46	66	UUGAGGUCGUUCAACCAGCAA	::.: :: :::.:.:.::::	CUGUUAGUGGAAUGGCUUCAA	Cleavage		1
hvu-miR5050	Contig17329_at	4.5	-1	1	21	146	166	UUGAGGUCGUUCAACCAGCAA	:::: ::::.:: .:::::	AUGCUUUUUGAGCGCUCUCAA	Cleavage		1
hvu-miR5050	Contig5763_s_at	4.5	-1	1	21	189	209	UUGAGGUCGUUCAACCAGCAA	:: :::.:::.:.::::	CGCCUACUUGGACGGCUUCAA	Cleavage		1
hvu-miR5051	Contig9935_at	4.5	-1	1	21	386	406	UUUGGCACCUUGAAACUGGGA	..::::::.: ::::....:	AUUCAGUUUUAUGGUGUUGGA	Translation		1
hvu-miR5051	Contig15607_at	4.5	-1	1	21	414	434	UUUGGCACCUUGAAACUGGGA	: .::::..: ::::::.:	AACGGGUUUUGACGUGCCAGA	Cleavage		1
hvu-miR5051	Contig15001_at	4.5	-1	1	21	480	500	UUUGGCACCUUGAAACUGGGA	::::: :.:: ::::: ::	AACCAGUAUUAAUGUGCCUAA	Cleavage		1
hvu-miR5052	Contig9759_at	4.5	-1	1	21	115	135	ACCGGCUGGACGGUAGGCAUA	::::::: :.:::.:::	AGAGCCUACCCUUCAGUCGGC	Translation		1
hvu-miR5052	Contig3755_at	4.5	-1	1	21	276	296	ACCGGCUGGACGGUAGGCAUA	.:::.:...:::.:::.: :	CGUGCUUGUUGUCUAGCUGUU	Cleavage		1
hvu-miR5052	Contig19088_at	4.5	-1	1	21	244	263	ACCGGCUGGACGGUAGGCAUA	:. :.: :::::::::::::	UGGGUC-ACCGUCCAGCCGGA	Cleavage		1
hvu-miR5053	Contig11001_at	4.5	-1	1	21	100	120	CGCAGCUGUAGUCGCCGGCGU	:::::: ::.::::.:: ::	ACGCCGCCGGCUACGGCCGCA	Cleavage		1
hvu-miR5053	Contig394_at	4.5	-1	1	21	76	96	CGCAGCUGUAGUCGCCGGCGU	:::::::::: ::.:: ::	UCGCCGGCGACGACGGCGGCA	Translation		1
hvu-miR5053	Contig10134_s_at	4.5	-1	1	21	219	239	CGCAGCUGUAGUCGCCGGCGU	:: ::::::: :.::::::	CCGACGGCGACGUCGGCUGCG	Translation		1
hvu-miR5053	Contig12623_at	4.5	-1	1	21	200	220	CGCAGCUGUAGUCGCCGGCGU	:: ::::::: ::::: :.:	CCGACGGCGACGACAGCGGUG	Translation		1
hvu-miR5053	Contig4054_s_at	4.5	-1	1	21	170	190	CGCAGCUGUAGUCGCCGGCGU	:::::::::.:.:: ::	AGACCGGCGACUGCGGCGGCC	Cleavage		1
hvu-miR5053	Contig12056_at	4.5	-1	1	21	119	139	CGCAGCUGUAGUCGCCGGCGU	:.:::::.::::.: : ::	UGGUCGGCGGCUACGGGUACG	Cleavage		1
hvu-miR5053	Contig15600_at	4.5	-1	1	21	163	183	CGCAGCUGUAGUCGCCGGCGU	: ::::: ::: ::.:: :::	AGGCCGGGGACGACGGCGGCG	Translation		1
hvu-miR5053	Contig4207_s_at	4.5	-1	1	21	45	65	CGCAGCUGUAGUCGCCGGCGU	:::: ::.::.:::: ::	GAGCCGUCGGCUGCAGCAGCU	Cleavage		1
hvu-miR5053	Contig7092_s_at	4.5	-1	1	21	38	58	CGCAGCUGUAGUCGCCGGCGU	:::: :::::.: ::: ::	CGGCCGACGACUGCCGCUACG	Cleavage		1
hvu-miR6178	Contig10134_s_at	4.5	-1	1	22	438	460	CACGGAACUGGGCG-GUUGCACU	:::::: ::.::: :::.:::	UAUGCAACGCGUCCAUUUCUGUG	Cleavage		1
hvu-miR6178	Contig7255_at	4.5	-1	1	22	335	356	CACGGAACUGGGCGGUUGCACU	:::.:.::::.::::. :	CCGGCAGCUGCCCGGUUCUCUC	Cleavage		1
hvu-miR6179	Contig4312_s_at	4.5	-1	1	22	274	295	AACCAGUCGAGGCCAGGGGGUU	.:::::: ..:: :.:::::	UCUCCCCUGAUUUCCAUUGGUU	Cleavage		1
hvu-miR6179	Contig17227_at	4.5	-1	1	22	8	29	AACCAGUCGAGGCCAGGGGGUU	:: .: :.:::::.:::::	UUCCAUCAUGUCUCGAUUGGUU	Cleavage		1
hvu-miR6180	Contig12146_at	4.5	-1	1	20	121	140	AGGGUGGAAGAAAGAGGGCG	:::.:: ::::::: .:::	CGCUCUAUUUCUUCAGCCCG	Cleavage		1
hvu-miR6180	Contig2949_s_at	4.5	-1	1	20	426	445	AGGGUGGAAGAAAGAGGGCG	: ::.:::::.::.. ::::	CACCUUCUUUUUUUUUCCCU	Cleavage		1
hvu-miR6180	Contig4217_at	4.5	-1	1	20	563	582	AGGGUGGAAGAAAGAGGGCG	.:.::::::::...:..:	GAUCUUCUUUCUUUUGCUUU	Cleavage		1
hvu-miR6180	Contig4861_at	4.5	-1	1	20	339	358	AGGGUGGAAGAAAGAGGGCG	::.: ::::::.::.::	UUCCUUGUUUCUUUCAUCCG	Cleavage		1
hvu-miR6180	Contig6902_at	4.5	-1	1	20	243	262	AGGGUGGAAGAAAGAGGGCG	.::. ::::::::.: ..::	UGCUGUCUUUCUUUCUUUCU	Cleavage		1
hvu-miR6180	Contig13030_s_at	4.5	-1	1	20	433	452	AGGGUGGAAGAAAGAGGGCG	: .::.:::.::::::. :	GGAUCUUUUUUUUCCACUGU	Cleavage		1
hvu-miR6180	Contig13177_at	4.5	-1	1	20	420	439	AGGGUGGAAGAAAGAGGGCG	:.: :.:::.::.::...:	AGUCGUUUUUUUUUCAUUUU	Cleavage		1
hvu-miR6180	Contig21441_at	4.5	-1	1	20	446	465	AGGGUGGAAGAAAGAGGGCG	:::: : ::.::.:.::.:	AGCCCCCCUUUUUUCGCCUU	Cleavage		1
hvu-miR6180	Contig6490_at	4.5	-1	1	20	385	404	AGGGUGGAAGAAAGAGGGCG	::: :::::.::..: :.:	AGCCAUCUUUUUUUUAACUU	Cleavage		1
hvu-miR6181	Contig2448_s_at	4.5	-1	1	23	130	151	UGCUCUUCAUGGACUGCGGCGCC	::::: ::::::::..: :::	CCCGCCG-AGUCCAUGGGGCGCA	Cleavage		1
hvu-miR6181	Contig6517_at	4.5	-1	1	23	265	287	UGCUCUUCAUGGACUGCGGCGCC	.::: .. ::::::::::: :	CCUGCCCUGUUCCAUGAAGAGGA	Cleavage		1
hvu-miR6181	Contig7645_at	4.5	-1	1	23	94	117	UGCUCUUCAUGGAC-UGCGGCGCC	:. :.::. :: :::::::::::	UGUACUGCGUGUACAUGAAGAGCA	Cleavage		1
hvu-miR6181	Contig12296_at	4.5	-1	1	23	31	53	UGCUCUUCAUGGACUGCGGCGCC	: ::::: : ::.::::::	GUUCCGGCAGUGCCUGGAGAGCA	Translation		1
hvu-miR6182	HS05N06r_s_at	4.5	-1	1	22	335	356	UGAGUGUGUGAUGGAUGGCUUU	:.:. .::::::.::: ::	CCCGUCGAUCAUCACGCACGCA	Cleavage		1
hvu-miR6183	Contig6603_at	4.5	-1	1	22	35	56	UGAGCGAGUUGGCUGCAAGUUC	:..:: : : :::::::::::	GGGCUCGGCGGCAACUCGCUCA	Cleavage		1
hvu-miR6185	Contig3261_at	4.5	-1	1	21	12	32	UCUGGCAGCGACGGGAACAUA	::::::: :.::::::::	GAUGUUCCAUUUGCUGCCAGC	Cleavage		1
hvu-miR6185	Contig12335_at	4.5	-1	1	21	7	27	UCUGGCAGCGACGGGAACAUA	:.:: .:.::.::::::::	UGUGCCUCUGUUGCUGCCAGC	Cleavage		1
hvu-miR6185	Contig20863_at	4.5	-1	1	21	156	176	UCUGGCAGCGACGGGAACAUA	::::.::::::: :.::	GUCCUUCCUGUCGCUGACGGA	Cleavage		1
hvu-miR6185	Contig22948_at	4.5	-1	1	21	28	48	UCUGGCAGCGACGGGAACAUA	:::::.: :.:.::::: :	AUUGUUCUCUUUGUUGCCAAA	Cleavage		1
hvu-miR6185	Contig6120_at	4.5	-1	1	21	99	119	UCUGGCAGCGACGGGAACAUA	.::: :::::.::: ::: :	GGUGUCCCCGUUGCUCCCAAA	Cleavage		1
hvu-miR6185	Contig4411_at	4.5	-1	1	21	313	333	UCUGGCAGCGACGGGAACAUA	:::: ..::.:.::::.:	GUUGUUGUUGUUGUUGCCGGU	Cleavage		1
hvu-miR6185	Contig11034_at	4.5	-1	1	21	204	224	UCUGGCAGCGACGGGAACAUA	:: : ..::::::::..:.	GCUGCUAUUGUCGCUGCUGGG	Cleavage		1
hvu-miR6186	Contig11321_at	4.5	-1	1	21	371	391	CGAGGAAGGCGCUGAGAGAGA	:.:::.:.: .:::::.:::	UUUCUUUUAUUGCCUUUCUCU	Cleavage		1
hvu-miR6186	Contig13947_at	4.5	-1	1	21	247	267	CGAGGAAGGCGCUGAGAGAGA	::::::. :::: :::.:.:	ACUCUCUUUGCGCGUUCUUUG	Cleavage		1
hvu-miR6186	Contig13953_at	4.5	-1	1	21	175	195	CGAGGAAGGCGCUGAGAGAGA	::::::: .:::.::::	CACGUCUCAGCUUCUUUCUCG	Translation		1
hvu-miR6186	Contig7388_at	4.5	-1	1	21	153	173	CGAGGAAGGCGCUGAGAGAGA	:: ::::::: :::::::	ACUACCUCAGCGGCUUCCUCA	Cleavage		1
hvu-miR6186	Contig24041_at	4.5	-1	1	21	239	259	CGAGGAAGGCGCUGAGAGAGA	.:::.: :::: .::::::	GUUCUUUGAGCGGUUUCCUCA	Cleavage		1
hvu-miR6186	Contig11372_at	4.5	-1	1	21	148	167	CGAGGAAGGCGCUGAGAGAGA	:.::::: .:.::::::::	CAUUUCUCA-UGUCUUCCUCG	Cleavage		1
hvu-miR6186	Contig14100_at	4.5	-1	1	21	211	230	CGAGGAAGGCGCUGAGAGAGA	:::: :::::.. ::::::	CAUCUC-CAGCGUUGUCCUCG	Cleavage		1
hvu-miR6187	Contig6329_at	4.5	-1	1	21	215	235	UGAACAGGUUCGGCGACCUCA	:::.:..:::..:::::	CUUGGUUGUUGAAUUUGUUCC	Cleavage		1
hvu-miR6187	Contig9423_at	4.5	-1	1	21	72	92	UGAACAGGUUCGGCGACCUCA	: ::::: :::::::::	CGCCGACGCCGUACCUGUUCA	Translation		1
hvu-miR6187	Contig12188_s_at	4.5	-1	1	21	255	275	UGAACAGGUUCGGCGACCUCA	::: :: :::::::::::	CGAGAAGGCAGAACCUGUUCA	Cleavage		1
hvu-miR6189	Contig10523_at	4.5	-1	1	20	126	145	AGGUGAUGCUGUGGUGAUCU	.:::::::::: ::: .::	GGAUCACCACAACAUGGCCC	Cleavage		1
hvu-miR6189	Contig9122_at	4.5	-1	1	20	506	525	AGGUGAUGCUGUGGUGAUCU	.:::::..:..::::. :.:	GGAUCAUUAUGGCAUUCCUU	Cleavage		1
hvu-miR6189	Contig11428_at	4.5	-1	1	20	320	339	AGGUGAUGCUGUGGUGAUCU	: .::.:.:::::: .::::	ACGUCGCUACAGCACUACCU	Cleavage		1
hvu-miR6189	Contig15931_at	4.5	-1	1	20	295	314	AGGUGAUGCUGUGGUGAUCU	.:: .:::::.:.::: :.:	GGAGUACCACGGUAUCCCUU	Cleavage		1
hvu-miR6190	Contig6474_s_at	4.5	-1	1	21	291	311	CGAGGAAAGGAAGAAGCCAUG	:: ::::::: ::::::	GUCUGCAUCUUCCUCUCCUCG	Cleavage		1
hvu-miR6190	Contig4760_s_at	4.5	-1	1	21	433	453	CGAGGAAAGGAAGAAGCCAUG	..: .:::::.::::..:.:	UGUUUUUUCUUUCUUUUUUUG	Cleavage		1
hvu-miR6190	Contig1459_at	4.5	-1	1	21	516	536	CGAGGAAAGGAAGAAGCCAUG	: :.::.:::.:::.::.	GCUAGUUUUUUCUUUUUCUUU	Cleavage		1
hvu-miR6190	Contig7594_at	4.5	-1	1	21	234	254	CGAGGAAAGGAAGAAGCCAUG	:: ::: ::..:::..:::	UUUGCCUUGUUUUUUUUUUCG	Cleavage		1
hvu-miR6190	Contig8201_at	4.5	-1	1	21	271	290	CGAGGAAAGGAAGAAGCCAUG	:: ::::: :::::.::::	UUUGCCUUCU-CCUUUUCUCG	Translation		1
hvu-miR6190	Contig21441_at	4.5	-1	1	21	457	477	CGAGGAAAGGAAGAAGCCAUG	: :: :.:::.::::::.	UUUCGCCUUUUCUUUUCCUUC	Cleavage		1
hvu-miR6191	Contig8814_at	4.5	-1	1	20	168	187	UAGAUUUGUCUAGAUAUGAA	:::: :::::.:.::::	GGCAUACAUAGACGAGUCUA	Cleavage		1
hvu-miR6192	Contig8165_at	4.5	-1	1	22	451	472	UAGGAGAGGGGGGAAGGGAUCU	::.::: ::: .::.:::.::.	AGGUCCAUUCAUCCUUCUUCUG	Cleavage		1
hvu-miR6192	Contig10615_at	4.5	-1	1	22	453	474	UAGGAGAGGGGGGAAGGGAUCU	::.:.::.:..:.:::.::	CCAUUCUUUUCUUCUUCUUCUU	Cleavage		1
hvu-miR6192	Contig5658_at	4.5	-1	1	22	276	297	UAGGAGAGGGGGGAAGGGAUCU	::. ::::.::::.::::: :	AGGGGCCUUUCCCCUUCUCCCA	Cleavage		1
hvu-miR6192	Contig20863_at	4.5	-1	1	22	378	399	UAGGAGAGGGGGGAAGGGAUCU	:::::::::..:.:. ..::	UCAUCCCUUCCUUCUUUAUUUA	Cleavage		1
hvu-miR6192	Contig8172_at	4.5	-1	1	22	413	434	UAGGAGAGGGGGGAAGGGAUCU	:::::: ::.::.:.:..:	GCAUCCCUCCCUCCUUUUUUUU	Cleavage		1
hvu-miR6192	Contig15744_at	4.5	-1	1	22	355	376	UAGGAGAGGGGGGAAGGGAUCU	:.:::::.::.:.:.::	UGCACUCUUCCUCCUUUUUCUU	Cleavage		1
hvu-miR6192	HVSMEb0017B20r2_at	4.5	-1	1	22	244	265	UAGGAGAGGGGGGAAGGGAUCU	::.:::.:.::. :::::	UCUUCUCUUUCUCCUCCUCCUC	Cleavage		1
hvu-miR6192	Contig12543_at	4.5	-1	1	22	399	420	UAGGAGAGGGGGGAAGGGAUCU	::..::::....::::.:	UAUUCUUUUCCUUUUUCUCUUC	Cleavage		1
hvu-miR6192	Contig24371_at	4.5	-1	1	22	350	371	UAGGAGAGGGGGGAAGGGAUCU	::.:::....:.:.::::	UCUUCUCUUUUUUCUUUUCCUU	Cleavage		1
hvu-miR6192	Contig1507_at	4.5	-1	1	22	408	429	UAGGAGAGGGGGGAAGGGAUCU	..:::::. :::.:::::	GCCAUUCUUCCUGCCUUUCCUA	Translation		1
hvu-miR6192	Contig8567_at	4.5	-1	1	22	325	346	UAGGAGAGGGGGGAAGGGAUCU	:: : :. :::..:::::.::.	AGCUGCUCUCCUUCCUCUUCUG	Cleavage		1
hvu-miR6192	Contig6585_at	4.5	-1	1	22	261	282	UAGGAGAGGGGGGAAGGGAUCU	:...:::: ::::.:..::	AAUUUUUUUCCACCCUUUUUUA	Translation		1
hvu-miR6192	Contig21286_at	4.5	-1	1	22	215	236	UAGGAGAGGGGGGAAGGGAUCU	::::::.:..:: .:..::	UCCUCCCUUUCUUCCAUUUUUA	Cleavage		1
hvu-miR6192	Contig13419_at	4.5	-1	1	22	397	418	UAGGAGAGGGGGGAAGGGAUCU	::::::...:.::::.. :	UCUUCCCUUUUUCUCUCUUUGA	Cleavage		1
hvu-miR6192	Contig17553_at	4.5	-1	1	22	449	470	UAGGAGAGGGGGGAAGGGAUCU	.:: ::::::::::..:	AUCCUCCCUCCCCCCUCUUUUU	Cleavage		1
hvu-miR6192	Contig7034_at	4.5	-1	1	22	507	528	UAGGAGAGGGGGGAAGGGAUCU	::.:: .:.:.:::::.:	CUCUCUCUCUCUCUCUCUCUUC	Cleavage		1
hvu-miR6192	Contig7363_at	4.5	-1	1	22	340	361	UAGGAGAGGGGGGAAGGGAUCU	::::: ::.:::::: : :	CCCUCCCUCCCUCCCUCUGCCA	Cleavage		1
hvu-miR6192	Contig13118_at	4.5	-1	1	22	412	433	UAGGAGAGGGGGGAAGGGAUCU	::.. :.:..:.:::.:::	UCUUCUUCUUCUUCUUCUUCUA	Cleavage		2
hvu-miR6192	Contig13481_at	4.5	-1	1	22	182	203	UAGGAGAGGGGGGAAGGGAUCU	: .: .: :.:..:::::.:::	ACGUGUCCUUCUUCCUCUUCUA	Cleavage		1
hvu-miR6192	Contig9613_at	4.5	-1	1	22	476	497	UAGGAGAGGGGGGAAGGGAUCU	: ::: ::::::::::: :	CCACCCCCACCCCCCUCUCCGA	Cleavage		1
hvu-miR6192	Contig10919_s_at	4.5	-1	1	22	68	89	UAGGAGAGGGGGGAAGGGAUCU	:::. :::::.:: ::::	CCCUCCUCGCCCCCUUCGCCUA	Cleavage		1
hvu-miR6193	Contig15021_at	4.5	-1	1	23	273	295	CUCUGCCACCGGUCCAUGACGAC	:::.: :::: ::::::: :	GAGGUCGUCGACCAGUGGCAGCG	Translation		1
hvu-miR6193	Contig16772_at	4.5	-1	1	23	58	80	CUCUGCCACCGGUCCAUGACGAC	: ::..:::::::::.:	UAGCGGACGGGUCGGUGGCAGGG	Cleavage		1
hvu-miR6193	Contig20237_at	4.5	-1	1	23	41	63	CUCUGCCACCGGUCCAUGACGAC	:: ::: .:.:::: :::::	CCAGUGAUGAGCUGGUGCCAGAG	Cleavage		1
hvu-miR6194	Contig8850_at	4.5	-1	1	21	282	302	UAUGGGGAUCUGACAGACGAG	:: :::::: .:::.:::	UGCGACUGUCAAGUCCUCAUC	Translation		1
hvu-miR6194	Contig3170_at	4.5	-1	1	21	255	275	UAUGGGGAUCUGACAGACGAG	.::. ::..:.::::.::.	GGUGUUAGUUGGGUCCCUAUG	Cleavage		1
hvu-miR6195	Contig18053_at	4.5	-1	1	21	398	418	UGAGUACGUAGUAGGGAUGAG	.:.. :::.:::.:::::.:	UUUGGACCUGCUAUGUACUUA	Cleavage		1
hvu-miR6195	Contig14314_at	4.5	-1	1	21	461	481	UGAGUACGUAGUAGGGAUGAG	.::...: :::.:::::.:	GCUAUUUUUUCUAUGUACUUA	Cleavage		1
hvu-miR6196	Contig10608_at	4.5	-1	1	21	282	302	AGGACGAGGAGAUGGAGAGGA	::::: .:.::::: .:::.:	UCCUCCUCGUCUCCAUGUCUU	Cleavage		1
hvu-miR6196	Contig6474_s_at	4.5	-1	1	21	295	315	AGGACGAGGAGAUGGAGAGGA	: :::.: :::::::: :::	GCAUCUUCCUCUCCUCGGCCU	Cleavage		1
hvu-miR6196	Contig7392_at	4.5	-1	1	21	289	309	AGGACGAGGAGAUGGAGAGGA	: ::::.:: :: ::.::.::	UGCUCUUCAGCUACUUGUUCU	Cleavage		1
hvu-miR6196	Contig25945_at	4.5	-1	1	21	407	427	AGGACGAGGAGAUGGAGAGGA	..:: :..:.:.:::::::	GUUUCCCUGUUUUCUCGUCCC	Cleavage		1
hvu-miR6196	Contig20863_at	4.5	-1	1	21	14	34	AGGACGAGGAGAUGGAGAGGA	.:: : ::::::::. :.::	CUCUGUACAUCUCCUUCUUCU	Cleavage		1
hvu-miR6197	Contig8505_s_at	4.5	-1	1	21	397	417	UCUGUUCCUAAAUGUAAGACG	::.::. :::::::...::	AGUUUUGAAUUUAGGGGUAGC	Cleavage		1
hvu-miR6197	Contig11258_at	4.5	-1	1	21	113	133	UCUGUUCCUAAAUGUAAGACG	:: :.::::: : ::::::	UCUCGUGCAUUUUGUAACAGA	Cleavage		1
hvu-miR6198	Contig294_s_at	4.5	-1	1	22	117	138	GCUCUGUCUUGGAUGGUCAUUC	::. ::.::: ::.::..::::	GAGCGAUCAUACAGGAUGGAGC	Cleavage		1
hvu-miR6198	Contig4175_at	4.5	-1	1	22	45	66	GCUCUGUCUUGGAUGGUCAUUC	..::: :: :::::: ::.::	AGGUGAGCAGCCAAGAGAGGGC	Cleavage		1
hvu-miR6200	Contig4938_s_at	4.5	-1	1	21	116	136	UUUGGCCAACUAGAUCUAUGA	:::::::: :: ::::...:	GCAUAGAUCCAGAUGGCUGGA	Cleavage		1
hvu-miR6200	Contig17120_at	4.5	-1	1	21	339	358	UUUGGCCAACUAGAUCUAUGA	::.:: ::.::::::::.::	UCGUA-AUUUAGUUGGCUAAU	Cleavage		1
hvu-miR6201	Contig15078_at	4.5	-1	1	22	338	359	UGACCCUGAGGCACUCAUACCG	: ::.:::.::..: ::::	AUUUCUGGGUGUCUUGGUGUCA	Cleavage		1
hvu-miR6202	Contig1904_at	4.5	-1	1	20	467	486	UGAAGAUUUUAAGCAUUGAA	:. ::::::::.:::::	GUUUAUGCUUAAGAUCUUAC	Cleavage		1
hvu-miR6204	Contig733_at	4.5	-1	1	22	560	581	AGGAGAAUAAUUAGAGCUGUGA	:...::.:::: ::. ::::::	UUGUAGUUCUAUUUGCUCUCCU	Translation		1
hvu-miR6204	Contig10417_at	4.5	-1	1	22	425	446	AGGAGAAUAAUUAGAGCUGUGA	..:::::: :.::.::. :::	GUGCAGCUCAAGUUGUUUCCCU	Cleavage		1
hvu-miR6204	Contig5017_s_at	4.5	-1	1	22	495	516	AGGAGAAUAAUUAGAGCUGUGA	.::: .: :.::::::::.:	GUACAUUUGUGAUUAUUCUUCC	Cleavage		1
hvu-miR6205	Contig12718_at	4.5	-1	1	23	97	119	AGGAUGUUUGGAUACGUUUUAGU	:::.:: : ::.:.::::.:	UGAAAAGCGCAGCCGAGCAUCUU	Cleavage		1
hvu-miR6205	Contig24885_at	4.5	-1	1	23	89	111	AGGAUGUUUGGAUACGUUUUAGU	.::.: :.:::::..:::.	GUGGAAGCUUGUCCAAGUAUCUA	Cleavage		1
hvu-miR6206	Contig7832_at	4.5	-1	1	22	496	517	GGCACACGGGCUGCAGGCAUAG	:.::::::..:.. :::::..	GUGUGCCUGUGGUUGGUGUGUU	Cleavage		1
hvu-miR6207	Contig15181_at	4.5	-1	1	21	59	79	UGGACGACCUGGGCGCCGACG	:::::.::: : :::::.:.	GGUCGGUGCCGACGUCGUUCG	Translation		1
hvu-miR6207	Contig8280_at	4.5	-1	1	21	30	50	UGGACGACCUGGGCGCCGACG	::::.:.:::: :: :.::	GAUCGGUGUCCAGAUCAUUCA	Cleavage		1
hvu-miR6207	Contig10738_at	4.5	-1	1	21	399	419	UGGACGACCUGGGCGCCGACG	: :: .::::::::::..	GCCCAGCCUCCAGGUCGUCUG	Cleavage		1
hvu-miR6208	Contig7857_s_at	4.5	-1	1	22	383	404	GUGCAUCAAGAUCGGCUCAUCU	::::.: ::::: :::::	GCCGGAGCUGCUCUUGCUGCAC	Cleavage		1
hvu-miR6208	Contig6041_at	4.5	-1	1	22	348	369	GUGCAUCAAGAUCGGCUCAUCU	.::: : :::.:: :::.::	UUGUGAUCAGAUUUUUAUGUAC	Cleavage		1
hvu-miR6209	Contig4366_at	4.5	-1	1	20	84	103	UGAGAUCAGAAAGAUGUGCG	.:::.: ::::::::::	UCAGCAUUUCUCUGAUCUCA	Translation		1
hvu-miR6209	Contig2718_s_at	4.5	-1	1	20	76	95	UGAGAUCAGAAAGAUGUGCG	: ..:::::: .:::::::.	CAUGCAUCUUGUUGAUCUCG	Translation		1
hvu-miR6209	Contig7239_s_at	4.5	-1	1	20	443	462	UGAGAUCAGAAAGAUGUGCG	.:::: :::.::.:.:::	UCUACAUGUUUUUGGUUUCA	Cleavage		1
hvu-miR6209	Contig11391_at	4.5	-1	1	20	399	418	UGAGAUCAGAAAGAUGUGCG	:.:::::::::: . .:::	AGUACAUCUUUCUUGCUUCA	Cleavage		1
hvu-miR6209	Contig14738_at	4.5	-1	1	20	86	105	UGAGAUCAGAAAGAUGUGCG	.: ::: :: ::::.:.:::	UGGACACCUGUCUGGUUUCA	Translation		1
hvu-miR6210	Contig22182_at	4.5	-1	1	22	186	207	ACUCCUUGGUUAUCAACUUCGA	.: :: ::.:. :::::::::	GUGCAGGUGGUGUCCAAGGAGU	Translation		1
hvu-miR6210	Contig17881_at	4.5	-1	1	22	301	322	ACUCCUUGGUUAUCAACUUCGA	.:.:: : .:.:.:.::::::	AUGGAGAUUGUGAUCGAGGAGU	Cleavage		1
hvu-miR6210	Contig8597_at	4.5	-1	1	22	154	175	ACUCCUUGGUUAUCAACUUCGA	:.::::::.:.::.: ::	UGAAGGUUGAUGAUCAGGCAGA	Cleavage		1
hvu-miR6210	Contig6329_at	4.5	-1	1	22	60	81	ACUCCUUGGUUAUCAACUUCGA	.:::: ::::::::: .:	AAAGAGUUCAUAACCAAGCGGA	Cleavage		1
hvu-miR6210	Contig9829_at	4.5	-1	1	22	169	190	ACUCCUUGGUUAUCAACUUCGA	:.: ::::.:..:: ::::	GAAAGGCUGAUGAUUAAAGAGU	Cleavage		1
hvu-miR6210	Contig12919_s_at	4.5	-1	1	22	229	250	ACUCCUUGGUUAUCAACUUCGA	::: ::::::: ::: .::	AACAAGAUGAUAACAAAGAGGU	Cleavage		1
hvu-miR6210	Contig9771_at	4.5	-1	1	22	3	24	ACUCCUUGGUUAUCAACUUCGA	:: :: ::.:::.:::::	AGAAACUUCUUAGCCAGGGAGU	Cleavage		1
hvu-miR6212	Contig9627_at	4.5	-1	1	21	488	508	AUACAGUUUACAAUGCACGAU	.:.:: ..::: :::::::.:	GUUGUUUGUUGGAAACUGUGU	Translation		1
hvu-miR6212	Contig16896_at	4.5	-1	1	21	423	443	AUACAGUUUACAAUGCACGAU	: :::: :::::::..:: :	ACCGUGAAUUGUAAGUUGGAC	Cleavage		1
hvu-miR6214	EBro02_SQ004_D07_at	4.5	-1	1	20	129	148	CGACGACGACGAGCACGACA	: ::::: :::::::::.:	UUUCGUGAACGUCGUCGUUG	Cleavage		1
hvu-miR6214	Contig1890_at	4.5	-1	1	20	12	31	CGACGACGACGAGCACGACA	::::::::: .: :::::	CAUCGUGCUCGAUGACGUCG	Cleavage		1
hvu-miR6214	Contig17575_at	4.5	-1	1	20	356	375	CGACGACGACGAGCACGACA	::: ::::::::::: :	GUUCGGGCUCGUCGUCGGCU	Cleavage		1
hvu-miR6214	Contig22370_at	4.5	-1	1	20	170	189	CGACGACGACGAGCACGACA	:: ::::::::::: ::	CAUCCUGCUCGUCGUCAUCC	Cleavage		1
hvu-miR6214	HVSMEm0005J13r2_at	4.5	-1	1	20	266	285	CGACGACGACGAGCACGACA	:::: :::::: :::::	CAUCGUACUCGUCAUCGUCC	Cleavage		1
hvu-miR6214	Contig8236_at	4.5	-1	1	20	358	377	CGACGACGACGAGCACGACA	:: ::::::::::: ::	GUUCACGCUCGUCGUCGGCG	Cleavage		1
hvu-miR6214	Contig3050_at	4.5	-1	1	20	225	244	CGACGACGACGAGCACGACA	: : :::::::::::: :	CGACCUGCUCGUCGUCGGCA	Cleavage		1
hvu-miR6214	Contig16221_at	4.5	-1	1	20	266	285	CGACGACGACGAGCACGACA	::: : :::::::::::	GCUCGGCCACGUCGUCGUCG	Cleavage		1
hvu-miR6214	Contig3657_s_at	4.5	-1	1	20	218	237	CGACGACGACGAGCACGACA	:: :::::::: :::::	GCUCACGCUCGUCGGCGUCG	Cleavage		1
hvu-miR6214	Contig2083_s_at	4.5	-1	1	20	224	243	CGACGACGACGAGCACGACA	: :: :::::::::: ::	CGGCGACCUCGUCGUCGACG	Cleavage		1
hvu-miR1120	basd0c03_s_at	5	-1	1	24	164	187	ACAUUCUUAUAUUAUGGGACGGAG	: :: .::::..:::.::.:: :	CCCCUGUCCAUGGUAUGAGGAUUU	Cleavage		1
hvu-miR1120	Contig4610_s_at	5	-1	1	24	490	513	ACAUUCUUAUAUUAUGGGACGGAG	:::. :. ::::::::: :	GCUUUUCCUUUGUUAUAAGAAUCU	Cleavage		1
hvu-miR1120	Contig8619_at	5	-1	1	24	431	454	ACAUUCUUAUAUUAUGGGACGGAG	: : :::::.:.: .::::	ACUGAUGCAAUAAUGUGAAGAUGU	Cleavage		1
hvu-miR1130	Contig10483_at	5	-1	1	21	314	334	UCUGUAACUUAAUAUAAGACG	: ::::.::: ::: ::.::	CAUCUUGUAUCAAGGUAUAGC	Translation		1
hvu-miR1130	Contig25330_s_at	5	-1	1	21	410	430	UCUGUAACUUAAUAUAAGACG	: ::::::::.:: ::.::	AGACUUAUAUUGAGGAACGGA	Cleavage		1
hvu-miR1130	Contig11839_at	5	-1	1	21	451	471	UCUGUAACUUAAUAUAAGACG	:.::::.::..: : ::::	GAUUUUAUGUUGGGAUCCAGA	Cleavage		1
hvu-miR1130	Contig5392_at	5	-1	1	21	526	546	UCUGUAACUUAAUAUAAGACG	:::: :.::: ::::.::	UAUCUUUUGUUACUUUACGGA	Cleavage		1
hvu-miR1436	Contig10824_at	5	-1	1	21	304	324	ACAUUAUGGGACGGAGGGAGU	:::: :::::::::: :::	ACUCACUCCGUCCCAAAAUAA	Cleavage		1
hvu-miR1436	Contig24175_at	5	-1	1	21	304	323	ACAUUAUGGGACGGAGGGAGU	:.:...::::::. :::::::	AUUUUUUCCGUCU-AUAAUGU	Cleavage		1
hvu-miR1436	Contig20267_at	5	-1	1	21	355	375	ACAUUAUGGGACGGAGGGAGU	:: :.:..::.:: ::.:::	CCUACUUUUGUUCCUUAGUGU	Cleavage		1
hvu-miR1436	Contig10414_at	5	-1	1	21	4	24	ACAUUAUGGGACGGAGGGAGU	..:.:: ::::.:.:.:::	GUUUCCAGCGUCUCGUGAUGG	Cleavage		1
hvu-miR1436	Contig10712_at	5	-1	1	21	460	480	ACAUUAUGGGACGGAGGGAGU	: :.:::::....:: :::	GAUGCUUCCGUUUUGUACUGU	Cleavage		1
hvu-miR156a	baak12i08_s_at	5	-1	1	21	171	191	UGACAGAAGAGAGUGAGCACA	:::...:::::::: :..	AUAGCUUGUUCUCUUCUUUUG	Cleavage		1
hvu-miR156a	Contig11718_at	5	-1	1	21	497	517	UGACAGAAGAGAGUGAGCACA	.:::.: ::::::::.:	UAGCUUCAUUAUCUUCUGUUA	Translation		1
hvu-miR156a	Contig6967_at	5	-1	1	21	489	509	UGACAGAAGAGAGUGAGCACA	: .::..::::::::::	AUUUUUCGUUCUCUUCUGUGG	Cleavage		1
hvu-miR156a	Contig12601_at	5	-1	1	21	359	379	UGACAGAAGAGAGUGAGCACA	::.:::::::: .::::	CAUGUUCACUCUCGGUUGUCC	Cleavage		1
hvu-miR156a	Contig3663_at	5	-1	1	21	380	400	UGACAGAAGAGAGUGAGCACA	::.:. ::::.:::: ::	CAUGUUUUCUCUUUUCUCUCU	Cleavage		1
hvu-miR156a	Contig12326_at	5	-1	1	21	310	330	UGACAGAAGAGAGUGAGCACA	:: :::::: .::.:::.	GCUGGUCACUCAUUUUUGUUU	Translation		1
hvu-miR156a	Contig16772_at	5	-1	1	21	531	551	UGACAGAAGAGAGUGAGCACA	: .:...:.:.::.::::.	AAUUUUUGUUUUUUUUUGUCG	Cleavage		1
hvu-miR156a	Contig13851_at	5	-1	1	21	379	398	UGACAGAAGAGAGUGAGCACA	:::. : .:::::::::::	AGUGUAC-UUCUCUUCUGUCU	Cleavage		1
hvu-miR156a	Contig6430_s_at	5	-1	1	21	302	321	UGACAGAAGAGAGUGAGCACA	::: :: ::::: ::::::.	GGUGAUC-CUCUCGUCUGUCG	Cleavage		1
hvu-miR156a	Contig19364_at	5	-1	1	21	110	130	UGACAGAAGAGAGUGAGCACA	:: : :::.::: :::::	GCUGGUGACUUUCUCCUGUCC	Cleavage		1
hvu-miR156a	Contig2609_at	5	-1	1	21	453	472	UGACAGAAGAGAGUGAGCACA	: :::: :::.::::.: ::.	UAUGCU-ACUUUCUUUUAUCG	Cleavage		1
hvu-miR156b	baak12i08_s_at	5	-1	1	21	171	191	UGACAGAAGAGAGUGAGCACA	:::...:::::::: :..	AUAGCUUGUUCUCUUCUUUUG	Cleavage		1
hvu-miR156b	Contig11718_at	5	-1	1	21	497	517	UGACAGAAGAGAGUGAGCACA	.:::.: ::::::::.:	UAGCUUCAUUAUCUUCUGUUA	Translation		1
hvu-miR156b	Contig6967_at	5	-1	1	21	489	509	UGACAGAAGAGAGUGAGCACA	: .::..::::::::::	AUUUUUCGUUCUCUUCUGUGG	Cleavage		1
hvu-miR156b	Contig12601_at	5	-1	1	21	359	379	UGACAGAAGAGAGUGAGCACA	::.:::::::: .::::	CAUGUUCACUCUCGGUUGUCC	Cleavage		1
hvu-miR156b	Contig3663_at	5	-1	1	21	380	400	UGACAGAAGAGAGUGAGCACA	::.:. ::::.:::: ::	CAUGUUUUCUCUUUUCUCUCU	Cleavage		1
hvu-miR156b	Contig12326_at	5	-1	1	21	310	330	UGACAGAAGAGAGUGAGCACA	:: :::::: .::.:::.	GCUGGUCACUCAUUUUUGUUU	Translation		1
hvu-miR156b	Contig16772_at	5	-1	1	21	531	551	UGACAGAAGAGAGUGAGCACA	: .:...:.:.::.::::.	AAUUUUUGUUUUUUUUUGUCG	Cleavage		1
hvu-miR156b	Contig13851_at	5	-1	1	21	379	398	UGACAGAAGAGAGUGAGCACA	:::. : .:::::::::::	AGUGUAC-UUCUCUUCUGUCU	Cleavage		1
hvu-miR156b	Contig6430_s_at	5	-1	1	21	302	321	UGACAGAAGAGAGUGAGCACA	::: :: ::::: ::::::.	GGUGAUC-CUCUCGUCUGUCG	Cleavage		1
hvu-miR156b	Contig19364_at	5	-1	1	21	110	130	UGACAGAAGAGAGUGAGCACA	:: : :::.::: :::::	GCUGGUGACUUUCUCCUGUCC	Cleavage		1
hvu-miR156b	Contig2609_at	5	-1	1	21	453	472	UGACAGAAGAGAGUGAGCACA	: :::: :::.::::.: ::.	UAUGCU-ACUUUCUUUUAUCG	Cleavage		1
hvu-miR159a	Contig21083_at	5	-1	1	21	227	247	UUUGGAUUGAAGGGAGCUCUG	::::.:.::::::.. :.	CCCAGCUUCUUUCAAUUUCAG	Cleavage		1
hvu-miR159a	Contig6129_at	5	-1	1	21	142	162	UUUGGAUUGAAGGGAGCUCUG	:: ::: :.::: .::::.:	GAGCGCUGCUUUCUGUCCAGA	Cleavage		1
hvu-miR159a	Contig8066_s_at	5	-1	1	21	23	43	UUUGGAUUGAAGGGAGCUCUG	: ::.:::::::...::	GAAUGGUCUCUUCAAUUUGAA	Cleavage		1
hvu-miR159a	Contig11363_at	5	-1	1	21	339	359	UUUGGAUUGAAGGGAGCUCUG	:: :::.::.:::....:	GUUAGAUCCUUUUAAUUUGGA	Cleavage		1
hvu-miR159a	Contig6504_s_at	5	-1	1	21	150	170	UUUGGAUUGAAGGGAGCUCUG	: : .::: :::::::::	ACCAACAUCCUGCAAUCCAAA	Translation		1
hvu-miR159a	Contig1889_at	5	-1	1	21	381	401	UUUGGAUUGAAGGGAGCUCUG	.:: .:::..:::::::	UCUGGCAGUCUUUGAUCCAAA	Cleavage		1
hvu-miR159a	Contig5392_at	5	-1	1	21	74	94	UUUGGAUUGAAGGGAGCUCUG	:: : ..::::::.:::.	GCCAGAUAUUUUCAAUUCAAG	Cleavage		1
hvu-miR159a	Contig7831_at	5	-1	1	21	497	517	UUUGGAUUGAAGGGAGCUCUG	:: : : ::::::::::.	UUGAAAUACAUUCAAUCCAAG	Cleavage		1
hvu-miR159b	Contig21083_at	5	-1	1	21	227	247	UUUGGAUUGAAGGGAGCUCUG	::::.:.::::::.. :.	CCCAGCUUCUUUCAAUUUCAG	Cleavage		1
hvu-miR159b	Contig6129_at	5	-1	1	21	142	162	UUUGGAUUGAAGGGAGCUCUG	:: ::: :.::: .::::.:	GAGCGCUGCUUUCUGUCCAGA	Cleavage		1
hvu-miR159b	Contig8066_s_at	5	-1	1	21	23	43	UUUGGAUUGAAGGGAGCUCUG	: ::.:::::::...::	GAAUGGUCUCUUCAAUUUGAA	Cleavage		1
hvu-miR159b	Contig11363_at	5	-1	1	21	339	359	UUUGGAUUGAAGGGAGCUCUG	:: :::.::.:::....:	GUUAGAUCCUUUUAAUUUGGA	Cleavage		1
hvu-miR159b	Contig6504_s_at	5	-1	1	21	150	170	UUUGGAUUGAAGGGAGCUCUG	: : .::: :::::::::	ACCAACAUCCUGCAAUCCAAA	Translation		1
hvu-miR159b	Contig1889_at	5	-1	1	21	381	401	UUUGGAUUGAAGGGAGCUCUG	.:: .:::..:::::::	UCUGGCAGUCUUUGAUCCAAA	Cleavage		1
hvu-miR159b	Contig5392_at	5	-1	1	21	74	94	UUUGGAUUGAAGGGAGCUCUG	:: : ..::::::.:::.	GCCAGAUAUUUUCAAUUCAAG	Cleavage		1
hvu-miR159b	Contig7831_at	5	-1	1	21	497	517	UUUGGAUUGAAGGGAGCUCUG	:: : : ::::::::::.	UUGAAAUACAUUCAAUCCAAG	Cleavage		1
hvu-miR166a	Contig6108_at	5	-1	1	21	88	108	UCGGACCAGGCUUCAUUCCCC	:: ::::::::: : :..::	AGGCAAUGAAGCCAGUUUUGA	Cleavage		1
hvu-miR166a	Contig11061_at	5	-1	1	21	201	221	UCGGACCAGGCUUCAUUCCCC	::.::::::. :: :..::	AUGGGAUGAAGUAUGAUUUGA	Cleavage		1
hvu-miR166a	Contig9163_at	5	-1	1	21	445	465	UCGGACCAGGCUUCAUUCCCC	:: :::::::::::. :	UCCCAAGGAAGCCUGGUCUCA	Cleavage		1
hvu-miR166b	Contig6108_at	5	-1	1	21	88	108	UCGGACCAGGCUUCAUUCCCC	:: ::::::::: : :..::	AGGCAAUGAAGCCAGUUUUGA	Cleavage		1
hvu-miR166b	Contig11061_at	5	-1	1	21	201	221	UCGGACCAGGCUUCAUUCCCC	::.::::::. :: :..::	AUGGGAUGAAGUAUGAUUUGA	Cleavage		1
hvu-miR166b	Contig9163_at	5	-1	1	21	445	465	UCGGACCAGGCUUCAUUCCCC	:: :::::::::::. :	UCCCAAGGAAGCCUGGUCUCA	Cleavage		1
hvu-miR166c	Contig6108_at	5	-1	1	21	88	108	UCGGACCAGGCUUCAUUCCCC	:: ::::::::: : :..::	AGGCAAUGAAGCCAGUUUUGA	Cleavage		1
hvu-miR166c	Contig11061_at	5	-1	1	21	201	221	UCGGACCAGGCUUCAUUCCCC	::.::::::. :: :..::	AUGGGAUGAAGUAUGAUUUGA	Cleavage		1
hvu-miR166c	Contig9163_at	5	-1	1	21	445	465	UCGGACCAGGCUUCAUUCCCC	:: :::::::::::. :	UCCCAAGGAAGCCUGGUCUCA	Cleavage		1
hvu-miR168-3p	Contig2718_s_at	5	-1	1	24	404	427	GAUCCCGCCUUGCACCAAGUGAAU	:.::: :::::.::::: .:.	GCUUACUACGUGCAGGGCGGAGUU	Cleavage		1
hvu-miR168-3p	Contig3050_at	5	-1	1	24	142	165	GAUCCCGCCUUGCACCAAGUGAAU	::: ::::::.::.: :.:	GCCAACUCGGUGCAGGGUGUGGUG	Cleavage		1
hvu-miR168-5p	Contig5083_at	5	-1	1	21	55	75	UCGCUUGGUGCAGAUCGGGAC	::::::. :::: .::::::	GUCCCGGACUGCCAUAAGCGA	Cleavage		1
hvu-miR168-5p	Contig4580_at	5	-1	1	21	15	35	UCGCUUGGUGCAGAUCGGGAC	.:::: :::::..::::	UCAGUGAUCGGCACCGGGCGA	Cleavage		1
hvu-miR168-5p	Contig7799_at	5	-1	1	21	124	144	UCGCUUGGUGCAGAUCGGGAC	: : .:::: ::: ::::::.	GACGUGAUCAGCAACAAGCGG	Cleavage		1
hvu-miR168-5p	Contig24832_at	5	-1	1	21	123	143	UCGCUUGGUGCAGAUCGGGAC	:: : : ::::..:::::::	GUGGCCAACUGCGUCAAGCGA	Cleavage		1
hvu-miR168-5p	Contig11038_at	5	-1	1	21	360	380	UCGCUUGGUGCAGAUCGGGAC	: :: :::::. :.::.::	CGCGCGUUCUGCGACGAGUGA	Cleavage		1
hvu-miR168-5p	Contig3558_s_at	5	-1	1	21	333	352	UCGCUUGGUGCAGAUCGGGAC	.::: :::..:::::.::	AAAUCGA-CUGUGCCAAGUGA	Cleavage		1
hvu-miR168-5p	Contig10630_at	5	-1	1	21	219	239	UCGCUUGGUGCAGAUCGGGAC	: ::: :::::::: : ::	AGCGCGACCUGCACCAUGAGA	Cleavage		1
hvu-miR169	Contig9381_at	5	-1	1	21	446	466	AAGCCAAGGAUGAGUUGCCUG	::::.:::::::.::	UCGUGUACUCGUCCUUGGUUU	Cleavage		1
hvu-miR169	Contig3478_at	5	-1	1	21	71	91	AAGCCAAGGAUGAGUUGCCUG	:.:: :.::: ::.::: :::	CGGGAAGCUCUUCUUUGCCUU	Translation		1
hvu-miR169	Contig3498_at	5	-1	1	21	406	426	AAGCCAAGGAUGAGUUGCCUG	:::..:::: :::: :::	GUUGCAGUUCAUGCUUGUCUU	Cleavage		1
hvu-miR169	Contig20669_at	5	-1	1	21	3	23	AAGCCAAGGAUGAGUUGCCUG	.::.. :: ::.:::::::	AGGGUGCCUGAUUCUUGGCUC	Cleavage		1
hvu-miR169	Contig15547_at	5	-1	1	21	503	522	AAGCCAAGGAUGAGUUGCCUG	.:::.:: ::.:.::: ::::	UAGGUAA-UCGUUCUUAGCUU	Cleavage		1
hvu-miR169	Contig9868_at	5	-1	1	21	105	125	AAGCCAAGGAUGAGUUGCCUG	:: . :. ::::.:::::::	AAGAUUAUGCAUCUUUGGCUU	Cleavage		1
hvu-miR169	Contig24574_at	5	-1	1	21	477	497	AAGCCAAGGAUGAGUUGCCUG	:.: :::::.:::: .::	GUAGUACCUCAUUCUUGUUUU	Cleavage		1
hvu-miR169	Contig8363_at	5	-1	1	21	507	527	AAGCCAAGGAUGAGUUGCCUG	:: :.::..:.: :::.::	AUGGAAGCUUGUUCCUGGUUU	Cleavage		1
hvu-miR169	Contig2139_at	5	-1	1	21	76	95	AAGCCAAGGAUGAGUUGCCUG	:::: ::::::.::::: :	AAGGCU-CUCAUCUUUGGCGU	Cleavage		1
hvu-miR171-3p	Contig10698_at	5	-1	1	21	60	79	UGAUUGAGCCGUGCCAAUAUC	::::: : .::::::::::.	CAUAUUUG-GCGGCUCAAUCG	Cleavage		1
hvu-miR171-3p	Contig4490_s_at	5	-1	1	21	31	51	UGAUUGAGCCGUGCCAAUAUC	:. . :::..:::::::: ::	GGAGGUGGUGCGGCUCAAGCA	Cleavage		1
hvu-miR171-3p	Contig11726_at	5	-1	1	21	116	136	UGAUUGAGCCGUGCCAAUAUC	: : :::...:: :::::::	AAAACUGGUGUGGAUCAAUCA	Cleavage		1
hvu-miR171-3p	Contig4362_at	5	-1	1	21	385	405	UGAUUGAGCCGUGCCAAUAUC	: :.::: ..::: :.:::.:	GUUGUUGCUGCGGGUUAAUUA	Cleavage		1
hvu-miR171-3p	Contig17628_at	5	-1	1	21	233	253	UGAUUGAGCCGUGCCAAUAUC	::: ::.. ::::::::.	CCGAUUCGCGUAGCUCAAUCG	Translation		1
hvu-miR171-3p	Contig1904_at	5	-1	1	21	270	290	UGAUUGAGCCGUGCCAAUAUC	: ::::..: :::: ::::	CUUCUUGGUGCAGCUCCAUCA	Translation		1
hvu-miR171-5p	Contig14378_at	5	-1	1	21	284	304	UGUUGGCUCGACUCACUCAGA	:::: ::::::.:: :::	GCUGACAGAGUCGGGCAAACU	Cleavage		1
hvu-miR397a	Contig20411_at	5	-1	1	21	29	49	CCGUUGAGUGCAGCGUUGAUG	..::..::: ::::::. .::	UGUCGGCGCAGCACUCGCUGG	Cleavage		1
hvu-miR397a	Contig19859_at	5	-1	1	21	136	156	CCGUUGAGUGCAGCGUUGAUG	..::.: ::::.: ::::.:	UGUCGAGGCUGUAAUCAAUGU	Cleavage		1
hvu-miR397a	Contig12081_at	5	-1	1	21	153	173	CCGUUGAGUGCAGCGUUGAUG	:::: :: ::..:::: :::	GAUCACCGGUGUGCUCACCGG	Cleavage		1
hvu-miR397a	Contig21245_at	5	-1	1	21	219	239	CCGUUGAGUGCAGCGUUGAUG	:.:::: :::::: :::.:	CGUCAAGUCUGCACGCAAUGU	Cleavage		1
hvu-miR397a	Contig14290_at	5	-1	1	21	359	379	CCGUUGAGUGCAGCGUUGAUG	::.::::::. :::..::	GUUCGACGCUGUCGUCAGUGG	Cleavage		1
hvu-miR397a	Contig20771_at	5	-1	1	21	166	186	CCGUUGAGUGCAGCGUUGAUG	: :::::::::::: : :	UUUGAACGCUGCACUCCAGGA	Cleavage		1
hvu-miR397a	rbaak22p05_s_at	5	-1	1	21	20	40	CCGUUGAGUGCAGCGUUGAUG	: ::: ::::::. .:.:::	GAACAAGGCUGCAUCUAGCGG	Cleavage		1
hvu-miR397a	Contig14714_at	5	-1	1	21	416	436	CCGUUGAGUGCAGCGUUGAUG	::. :::::..:::..: :	GUUCGUCGCUGUGCUCGGCAG	Cleavage		1
hvu-miR397a	Contig21178_at	5	-1	1	21	171	191	CCGUUGAGUGCAGCGUUGAUG	::::: .:: .:::::: :	UUUCAACAUUGAGCUCAACUG	Translation		1
hvu-miR397b-3p	Contig3498_at	5	-1	1	21	355	375	AUCAACGCUGCACUCAACGGC	:: :::::::: .::: .:	AGCGAUGAGUGCACUGUUUGU	Cleavage		1
hvu-miR399	Contig15281_at	5	-1	1	21	435	455	UGCCAAAGGAGAUUUGCCCCG	:: :: ::.:.::.: :::::	CGUGGGAAGUUUCUUAUGGCA	Cleavage		1
hvu-miR399	Contig11812_at	5	-1	1	21	440	460	UGCCAAAGGAGAUUUGCCCCG	: ::: :::: ::::::::	CCGGGGAAAUACCCUUUGGCU	Translation		1
hvu-miR444a	HVSMEc0014E22r2_at	5	-1	1	21	311	331	UUGCUGCCUCAAGCUUGCUGC	:..::.: ::: : :::::::	GUGGCGAUCUUCAUGCAGCAA	Translation		1
hvu-miR444a	Contig10616_at	5	-1	1	21	48	68	UUGCUGCCUCAAGCUUGCUGC	:: :::::: :.::: :::.	CCACCAAGCUGGGGGCCGCAG	Translation		1
hvu-miR444a	Contig5048_s_at	5	-1	1	21	307	327	UUGCUGCCUCAAGCUUGCUGC	:: ::::.:::::.::	UCUCGAAUCUUGGGGCAGUAA	Cleavage		1
hvu-miR444a	Contig12022_at	5	-1	1	21	326	345	UUGCUGCCUCAAGCUUGCUGC	:.:::: : :::::::::..	ACGGCAA-CCUGAGGCAGCGG	Cleavage		1
hvu-miR444a	Contig17849_at	5	-1	1	21	446	466	UUGCUGCCUCAAGCUUGCUGC	: :.::: :::::..::..	CGACCGAGCCUGAGGUGGCGG	Cleavage		1
hvu-miR444a	HV_CEb0008G16f_s_at	5	-1	1	21	96	116	UUGCUGCCUCAAGCUUGCUGC	::: ::. ::.::: ::::	CGAGCCAGUCUGGGGCCGCAA	Cleavage		1
hvu-miR444a	Contig9640_at	5	-1	1	21	68	88	UUGCUGCCUCAAGCUUGCUGC	::.. ::::.:: :::::	CAAGUGCUCUUGGGGAAGCAA	Cleavage		1
hvu-miR444a	Contig7788_at	5	-1	1	21	57	77	UUGCUGCCUCAAGCUUGCUGC	::.. ::::.:::: :::	CAAGUGUUCUUGGGGCAACAA	Cleavage		1
hvu-miR444a	Contig13096_at	5	-1	1	21	185	205	UUGCUGCCUCAAGCUUGCUGC	: :.. .:::::::.:..:	CAAACGGUUUUGAGGCGGUGA	Cleavage		1
hvu-miR444a	Contig25448_at	5	-1	1	21	202	222	UUGCUGCCUCAAGCUUGCUGC	: :: : :::::::..:.:.	GGAGAAUUCUUGAGGUGGUAG	Cleavage		1
hvu-miR444b	Contig6173_at	5	-1	1	21	46	66	UGCAGUUGCUGUCUCAAGCUU	:: ::::: ..:::.:::..	CAGAUUGAGCUGGCAGCUGUG	Cleavage		1
hvu-miR444b	Contig17752_at	5	-1	1	21	206	226	UGCAGUUGCUGUCUCAAGCUU	::: ::::.:::: ..::..	CAGCAUGAGGCAGCCGUUGUG	Cleavage		1
hvu-miR444b	Contig7575_at	5	-1	1	21	425	445	UGCAGUUGCUGUCUCAAGCUU	.:::::.:: ::::::.	GUCUUUGAGGCAUCAACUGUU	Cleavage		1
hvu-miR444b	Contig9702_at	5	-1	1	21	488	508	UGCAGUUGCUGUCUCAAGCUU	..::::: :::::.. :: ::	GGGCUUGUGACAGUGUCUUCA	Cleavage		1
hvu-miR444b	HV12N24u_s_at	5	-1	1	21	54	74	UGCAGUUGCUGUCUCAAGCUU	: :.:::::. ::. :.::::	AUGUUUGAGGGAGUCAUUGCA	Translation		1
hvu-miR444b	Contig14136_at	5	-1	1	21	368	388	UGCAGUUGCUGUCUCAAGCUU	:::: ::: ::::.::..	AUUCUUGCGACUGCAAUUGUG	Translation		1
hvu-miR444b	Contig8551_at	5	-1	1	21	118	137	UGCAGUUGCUGUCUCAAGCUU	:: ::: :::::::::::	GGACUCGAG-CAGCAACUGCA	Cleavage		1
hvu-miR5048a	Contig3116_at	5	-1	1	22	340	361	UAUUUGCAGGUUUUAGGUCUAA	:: .:.::.::::::::	UGUGAGUUGAAGCCUGCAAACU	Cleavage		1
hvu-miR5048a	Contig11094_at	5	-1	1	22	479	500	UAUUUGCAGGUUUUAGGUCUAA	::::. :::.::.::::	UACUACCUGUAACUUGUAAAUU	Cleavage		1
hvu-miR5048a	Contig11298_at	5	-1	1	22	31	52	UAUUUGCAGGUUUUAGGUCUAA	:: ::.: .:. :::::::::	UUUGAUCAUGAGGCUGCAAAUA	Translation		1
hvu-miR5048a	Contig19428_at	5	-1	1	22	508	529	UAUUUGCAGGUUUUAGGUCUAA	::: : .:::::::..:.:	CGAGAGCCGAAACCUGUGAGUU	Cleavage		1
hvu-miR5048a	Contig7575_at	5	-1	1	22	494	515	UAUUUGCAGGUUUUAGGUCUAA	:: :. ::: :.:::::.:::	UUCCAUGUAACAUCUGCAGAUA	Cleavage		1
hvu-miR5048a	Contig9561_at	5	-1	1	22	116	137	UAUUUGCAGGUUUUAGGUCUAA	:.:. :.::: :::::::	CAUGGCUGAGAACGUGCAAAUU	Cleavage		1
hvu-miR5048a	Contig4511_at	5	-1	1	22	329	350	UAUUUGCAGGUUUUAGGUCUAA	:.:. :.::.:::::::	CAUGGCUGCAGACUUGCAAAUC	Cleavage		1
hvu-miR5048a	Contig6261_at	5	-1	1	22	174	195	UAUUUGCAGGUUUUAGGUCUAA	::: : :..::::::.: :	GCUGACAUCAGGCCUGCAGAGA	Cleavage		1
hvu-miR5048b	Contig3116_at	5	-1	1	22	340	361	UAUUUGCAGGUUUUAGGUCUAA	:: .:.::.::::::::	UGUGAGUUGAAGCCUGCAAACU	Cleavage		1
hvu-miR5048b	Contig11094_at	5	-1	1	22	479	500	UAUUUGCAGGUUUUAGGUCUAA	::::. :::.::.::::	UACUACCUGUAACUUGUAAAUU	Cleavage		1
hvu-miR5048b	Contig11298_at	5	-1	1	22	31	52	UAUUUGCAGGUUUUAGGUCUAA	:: ::.: .:. :::::::::	UUUGAUCAUGAGGCUGCAAAUA	Translation		1
hvu-miR5048b	Contig7575_at	5	-1	1	22	494	515	UAUUUGCAGGUUUUAGGUCUAA	:: :. ::: :.:::::.:::	UUCCAUGUAACAUCUGCAGAUA	Cleavage		1
hvu-miR5048b	Contig19428_at	5	-1	1	22	508	529	UAUUUGCAGGUUUUAGGUCUAA	::: : .:::::::..:.:	CGAGAGCCGAAACCUGUGAGUU	Cleavage		1
hvu-miR5048b	Contig9561_at	5	-1	1	22	116	137	UAUUUGCAGGUUUUAGGUCUAA	:.:. :.::: :::::::	CAUGGCUGAGAACGUGCAAAUU	Cleavage		1
hvu-miR5048b	Contig4511_at	5	-1	1	22	329	350	UAUUUGCAGGUUUUAGGUCUAA	:.:. :.::.:::::::	CAUGGCUGCAGACUUGCAAAUC	Cleavage		1
hvu-miR5048b	Contig6261_at	5	-1	1	22	174	195	UAUUUGCAGGUUUUAGGUCUAA	::: : :..::::::.: :	GCUGACAUCAGGCCUGCAGAGA	Cleavage		1
hvu-miR5049a	Contig17916_at	5	-1	1	21	25	45	UCCUAAAUACUUGUUGUUGGG	.:::..:::::::: : ::	AUCAAUGACAAGUAUGUUGGC	Cleavage		1
hvu-miR5049a	HVSMEn0017L11f_at	5	-1	1	21	30	49	UCCUAAAUACUUGUUGUUGGG	.::::::::: :.:::.::	GUCAACAACAA-UGUUUGGGC	Translation		1
hvu-miR5049a	Contig12607_at	5	-1	1	21	388	407	UCCUAAAUACUUGUUGUUGGG	..::: :.: ::::::::::	UUCAA-AGCCAGUAUUUAGGC	Cleavage		1
hvu-miR5049a	Contig8070_at	5	-1	1	21	233	253	UCCUAAAUACUUGUUGUUGGG	..: ::::::::: ::::	GGUGAGAACAAGUAUAGAGGA	Cleavage		1
hvu-miR5049a	Contig8622_s_at	5	-1	1	21	84	104	UCCUAAAUACUUGUUGUUGGG	::::: ::.::.: ::::	GGCAACAUCAGGUGUCGAGGA	Cleavage		1
hvu-miR5049b	Contig10414_at	5	-1	1	21	573	593	AGUAUUUAGGUACAGAGGGAG	::..::::::.::: .:::.	CUUUCUCUGUGCCUCGAUAUA	Cleavage		1
hvu-miR5049b	Contig10027_at	5	-1	1	21	481	501	AGUAUUUAGGUACAGAGGGAG	.::.. .:::..:::::: ::	UUCUUGUUGUGUCUAAAUUCU	Cleavage		1
hvu-miR5049b	Contig6963_at	5	-1	1	21	350	370	AGUAUUUAGGUACAGAGGGAG	::.:.::: ::::: :::	AGCCUUUUGUUCCUAACUACA	Translation		1
hvu-miR5049b	Contig14874_at	5	-1	1	21	471	491	AGUAUUUAGGUACAGAGGGAG	: .:.::::::::::. .::	CCUCUUCUGUACCUAGUAGCU	Cleavage		1
hvu-miR5049b	Contig5195_at	5	-1	1	21	479	499	AGUAUUUAGGUACAGAGGGAG	::::::::: : .:.:::	GGCCCUCUGUAGCGGAGUACC	Translation		1
hvu-miR5049b	Contig2302_at	5	-1	1	21	414	434	AGUAUUUAGGUACAGAGGGAG	...:.: ::.:::.::.::	AGUUUUUUCUAUCUAGAUGCU	Cleavage		1
hvu-miR5049b	Contig11265_at	5	-1	1	21	367	387	AGUAUUUAGGUACAGAGGGAG	:..:. :::::::. :.::	GCCUUUUGGUACCUAGUUGCU	Cleavage		1
hvu-miR5049b	Contig7894_at	5	-1	1	21	48	68	AGUAUUUAGGUACAGAGGGAG	:::: ::::::::. ::	GACCCUGAGUACCUAAGGACG	Cleavage		1
hvu-miR5049d	Contig10824_at	5	-1	1	21	309	329	UACAAUUAUUUAGGAACGGAG	:::::: :: :::::: :::	CUCCGUCCCAAAAUAAGUGUC	Cleavage		1
hvu-miR5049d	Contig3263_at	5	-1	1	21	252	272	UACAAUUAUUUAGGAACGGAG	:::: .: :.::..::::.	GACCGUAUCAAGAUGGUUGUG	Cleavage		1
hvu-miR5049e	Contig13350_at	5	-1	1	21	496	516	AAUUAUUUAGGUACAGAGGGA	::.:::::.:.:::::	GGGCUUUGUACUUGAAUAAGC	Cleavage		1
hvu-miR5049e	Contig8927_at	5	-1	1	21	358	378	AAUUAUUUAGGUACAGAGGGA	:..: ::::.:::.:::: :	UUUCCCUGUGCCUGAAUACUA	Cleavage		1
hvu-miR5049e	Contig10963_at	5	-1	1	21	494	514	AAUUAUUUAGGUACAGAGGGA	:.:. ::::.: :.:.:.:::	UUCUACUGUGCGUGAGUGAUU	Translation		1
hvu-miR5049e	Contig6819_at	5	-1	1	21	456	476	AAUUAUUUAGGUACAGAGGGA	...:.:::...::.: ::::	AUUUUUUGUGUUUAGAGAAUU	Cleavage		1
hvu-miR5049e	Contig8145_at	5	-1	1	21	373	393	AAUUAUUUAGGUACAGAGGGA	:::. :::..::::::.::	UCCUAGGGUAUUUAAAUAGUU	Cleavage		1
hvu-miR5049f	HVSMEb0017B20r2_at	5	-1	1	21	320	340	AAUUAAUAUGGAUCGGAGGGA	::.:::::..::::: :	CGACUUCGAUCUGUAUUAUUG	Cleavage		1
hvu-miR5049f	Contig12341_at	5	-1	1	21	62	82	AAUUAAUAUGGAUCGGAGGGA	::: :::::::.: :: .::	GCCCCCCGAUCCGUCUUCGUU	Cleavage		1
hvu-miR5049f	Contig18789_at	5	-1	1	21	507	527	AAUUAAUAUGGAUCGGAGGGA	...:.. .:::::: :::::	AUUUUUUAGUCCAUAAUAAUU	Cleavage		1
hvu-miR5050	Contig3523_at	5	-1	1	21	280	300	UUGAGGUCGUUCAACCAGCAA	:: .:: :::::::.. ::::	UUUUUGCUUGAACGGUGUCAA	Cleavage		1
hvu-miR5050	Contig11867_s_at	5	-1	1	21	79	99	UUGAGGUCGUUCAACCAGCAA	::: :: :: :.::::::::	UUGAUGACUGCAUGACCUCAA	Translation		1
hvu-miR5050	Contig624_at	5	-1	1	21	17	37	UUGAGGUCGUUCAACCAGCAA	:::::: .: :.::::::	CCUCUGGUUCGAGGGCCUCAA	Cleavage		1
hvu-miR5050	Contig3659_s_at	5	-1	1	21	83	102	UUGAGGUCGUUCAACCAGCAA	:::::: :::.::::::.	GAGCUGGU-GAAUGACCUCGC	Cleavage		1
hvu-miR5050	Contig12099_at	5	-1	1	21	212	232	UUGAGGUCGUUCAACCAGCAA	: :::::.::::..:.:	GGACGGGUUGGACGAUUUUAU	Cleavage		1
hvu-miR5050	HVSMEg0010M12r2_at	5	-1	1	21	380	400	UUGAGGUCGUUCAACCAGCAA	: ::::: :::.::... :.:	UCGCUGGAUGAGCGGUUGCGA	Cleavage		1
hvu-miR5050	Contig9432_at	5	-1	1	21	357	377	UUGAGGUCGUUCAACCAGCAA	: :.:: :: ...:.::::::	UCGUUGUUUCGGUGGCCUCAA	Cleavage		1
hvu-miR5050	Contig9122_at	5	-1	1	21	6	26	UUGAGGUCGUUCAACCAGCAA	: :.: : :::..::.::::	UGGUUUGCUGAGUGAUCUCAC	Cleavage		1
hvu-miR5050	Contig10171_at	5	-1	1	21	88	108	UUGAGGUCGUUCAACCAGCAA	: ::: :::.:::.. :::	AGGGUGGAUGAGCGAUUCCAA	Cleavage		1
hvu-miR5051	Contig9771_at	5	-1	1	21	277	297	UUUGGCACCUUGAAACUGGGA	::: ::::.: :::::::	CCCCUCUUUCGAUGUGCCAAC	Cleavage		1
hvu-miR5051	Contig16273_at	5	-1	1	21	135	155	UUUGGCACCUUGAAACUGGGA	.:.:::::: :::::.:.	AGUCGGUUUCAUUGUGCCGAG	Translation		1
hvu-miR5051	Contig15087_at	5	-1	1	21	327	347	UUUGGCACCUUGAAACUGGGA	: :::::::::: ::.:	UGACUGUUUCAAGGUACCGAC	Cleavage		1
hvu-miR5051	Contig1121_x_at	5	-1	1	21	193	213	UUUGGCACCUUGAAACUGGGA	:: ::::::::::. ::	CUACAUCUUCAAGGUGCUCAA	Cleavage		1
hvu-miR5051	Contig2474_at	5	-1	1	21	59	79	UUUGGCACCUUGAAACUGGGA	.::: ::::::::::. :	AUCCACGCUCAAGGUGCCGUA	Cleavage		1
hvu-miR5052	Contig4108_x_at	5	-1	1	21	226	246	ACCGGCUGGACGGUAGGCAUA	.::::::::: :::::	CGCCUCUACCGUCCCGCCGGC	Cleavage		1
hvu-miR5052	Contig8128_at	5	-1	1	21	221	240	ACCGGCUGGACGGUAGGCAUA	::::: :::: ::.:::::	CAUGCC-ACCGGCCGGCCGGC	Translation		1
hvu-miR5052	Contig10284_at	5	-1	1	21	224	244	ACCGGCUGGACGGUAGGCAUA	: :: : :::::...:::: :	UCUGGCAACCGUUUGGCCGUU	Cleavage		1
hvu-miR5052	Contig2540_at	5	-1	1	21	90	110	ACCGGCUGGACGGUAGGCAUA	: :: .:::::::.:::	CUUCCCCUUCGUCCAGUCGGG	Cleavage		1
hvu-miR5053	Contig1285_s_at	5	-1	1	21	164	184	CGCAGCUGUAGUCGCCGGCGU	:::.::.::::::::	UCUGGUGCGGCUGCAGCUGCG	Cleavage		1
hvu-miR5053	Contig10730_at	5	-1	1	21	496	516	CGCAGCUGUAGUCGCCGGCGU	.::.::: .::.:: :::.:	CUGCUGGCCGCUGCAACUGUG	Cleavage		1
hvu-miR5053	Contig16555_at	5	-1	1	21	135	155	CGCAGCUGUAGUCGCCGGCGU	:::::..:...::::.:	UCAGCGGCGGUUGUGGCUGUG	Cleavage		1
hvu-miR5053	Contig12545_at	5	-1	1	21	86	106	CGCAGCUGUAGUCGCCGGCGU	..: :::::.: ::.:: :::	GUGACGGCGGCGACGGCGGCG	Translation		1
hvu-miR5053	Contig10985_at	5	-1	1	21	147	167	CGCAGCUGUAGUCGCCGGCGU	: :::::.: : .::::::	UGGACGGCGGCGAGGGCUGCG	Translation		1
hvu-miR5053	Contig11902_at	5	-1	1	21	333	353	CGCAGCUGUAGUCGCCGGCGU	: ::::..:.:::.:::	UUUCGGGCGGUUGCAGUUGCU	Cleavage		1
hvu-miR5053	Contig11975_at	5	-1	1	21	119	139	CGCAGCUGUAGUCGCCGGCGU	: :::.::.:.:.::::	AAAGCAGCGGCUGCGGUUGCG	Cleavage		1
hvu-miR5053	Contig6145_at	5	-1	1	21	34	53	CGCAGCUGUAGUCGCCGGCGU	.: :::::.: .::::::::	CUGACGGCGGC-GCAGCUGCG	Translation		1
hvu-miR5053	target	5	-1	1	21	82	102	CGCAGCUGUAGUCGCCGGCGU	:.: :::::.:.:: :::	UGGUCACCGACUGCGGCCGCG	Cleavage		1
hvu-miR6176	Contig16326_at	5	-1	1	23	535	557	GAAGCUGUAGUGCAGCCGGCGUU	:: . :::::: : ::::.:::	CACUUGGGCUGCCCGACAGUUUC	Translation		1
hvu-miR6176	Contig1950_at	5	-1	1	23	28	50	GAAGCUGUAGUGCAGCCGGCGUU	.: .: :::: :::::::::	CUUGAUGACUGCUCUACAGCUUG	Translation		1
hvu-miR6176	Contig9681_at	5	-1	1	23	366	388	GAAGCUGUAGUGCAGCCGGCGUU	:.: :: :: ::::::::.	UGUACUGUCUACAAUACAGCUUU	Translation		1
hvu-miR6176	Contig7501_s_at	5	-1	1	23	325	347	GAAGCUGUAGUGCAGCCGGCGUU	.:::. ::.. ::::.:::	AUGUUCGGUAGCGUAACAGUUUC	Cleavage		1
hvu-miR6177	Contig4217_at	5	-1	1	22	573	593	UACCAUGGACAGAAGGCACUUA	:::.::.:::: ::::::	CUUUUGCUUUUUGUC-AUGGUA	Cleavage		1
hvu-miR6177	Contig8154_at	5	-1	1	22	261	282	UACCAUGGACAGAAGGCACUUA	:: :::::: ::: ::::	CGUGUCCCUUCUUUCCUUGGUC	Translation		1
hvu-miR6177	Contig4240_s_at	5	-1	1	22	483	504	UACCAUGGACAGAAGGCACUUA	: :::. :::: :::.:: ::	AAUGUGUAUUCUUUCCGUGUUA	Translation		1
hvu-miR6177	Contig14369_at	5	-1	1	22	213	234	UACCAUGGACAGAAGGCACUUA	..: : : ::::::: ::::.	AGGGAGGCGUCUGUCCUUGGUG	Cleavage		1
hvu-miR6178	Contig14679_at	5	-1	1	22	314	335	CACGGAACUGGGCGGUUGCACU	:: : :::::.:::.. ::	AACGCUAGCGCCCGGUUUUAUG	Cleavage		1
hvu-miR6180	Contig26333_at	5	-1	1	20	152	171	AGGGUGGAAGAAAGAGGGCG	:::.::: ::: :::.:::	CGCUCUCCUUCAUCCGCCCG	Cleavage		1
hvu-miR6180	EBro02_SQ004_D07_at	5	-1	1	20	210	229	AGGGUGGAAGAAAGAGGGCG	:::::::: ::.::::	UUACCUCUUUCAUCUACCCA	Cleavage		1
hvu-miR6180	Contig20622_at	5	-1	1	20	476	495	AGGGUGGAAGAAAGAGGGCG	.:.:::::::::..::	CAUGUUUUUUCUUCCAUUCU	Cleavage		1
hvu-miR6180	Contig7034_at	5	-1	1	20	515	534	AGGGUGGAAGAAAGAGGGCG	: :.:::: :::::::..:	CUCUCUCUCUCUUCCAUUCC	Cleavage		1
hvu-miR6180	Contig24885_at	5	-1	1	20	405	424	AGGGUGGAAGAAAGAGGGCG	: ...:::::.::::::..	CUUUUUCUUUUUUCCACUUC	Cleavage		1
hvu-miR6180	Contig4747_at	5	-1	1	20	226	245	AGGGUGGAAGAAAGAGGGCG	: ::.:: :::: :.:::::	CCCCUUCCUUCUCCUACCCU	Cleavage		1
hvu-miR6180	Contig16659_at	5	-1	1	20	404	423	AGGGUGGAAGAAAGAGGGCG	:::.. :::::: :..::.:	CGCUUACUUUCUCCUGCCUU	Cleavage		1
hvu-miR6180	Contig13493_at	5	-1	1	20	356	375	AGGGUGGAAGAAAGAGGGCG	::.:.:::.::.:::..	AACCUUUUUUUUUUCACUUC	Cleavage		1
hvu-miR6180	Contig12506_at	5	-1	1	20	169	187	AGGGUGGAAGAAAGAGGGCG	:::: ::::::::. .::::	CGCCAUCUUUCUUU-GCCCU	Cleavage		1
hvu-miR6180	Contig10491_at	5	-1	1	20	489	508	AGGGUGGAAGAAAGAGGGCG	..::.::::::..:...:	UUUUCUUUUUCUUUUAUUUU	Cleavage		1
hvu-miR6180	Contig21949_at	5	-1	1	20	376	395	AGGGUGGAAGAAAGAGGGCG	...:.::::::....:::	UCUUUUUUUUCUUUUGUCCU	Cleavage		1
hvu-miR6180	Contig15894_at	5	-1	1	20	327	346	AGGGUGGAAGAAAGAGGGCG	:.:.:::::: : ::.:.:	AGUCUUCUUUCAUACAUCUU	Cleavage		1
hvu-miR6180	Contig8273_at	5	-1	1	20	455	474	AGGGUGGAAGAAAGAGGGCG	... ::: ::::::::::	UCUUUCCUUCCUUCCACCCU	Translation		1
hvu-miR6180	Contig2148_at	5	-1	1	20	429	448	AGGGUGGAAGAAAGAGGGCG	.:.: :.:::.::.: .:::	UGUCAUUUUUUUUUCUUCCU	Cleavage		1
hvu-miR6180	Contig16219_at	5	-1	1	20	467	486	AGGGUGGAAGAAAGAGGGCG	.::: :::::::: ..::	UAUCCUAUUUCUUCCCUUCU	Cleavage		1
hvu-miR6180	Contig7066_at	5	-1	1	20	394	413	AGGGUGGAAGAAAGAGGGCG	:.: .::::::....:::	UUCUCCUUUUCUUUUGUCCU	Cleavage		1
hvu-miR6180	Contig7428_at	5	-1	1	20	253	272	AGGGUGGAAGAAAGAGGGCG	::: :.::::::.:: : :	AGCCAUUUUUCUUUCAGCGU	Cleavage		1
hvu-miR6180	Contig4760_s_at	5	-1	1	20	428	447	AGGGUGGAAGAAAGAGGGCG	::.:: :::.:::. .:.:	AGCUCUGUUUUUUCUUUCUU	Cleavage		1
hvu-miR6180	Contig4877_at	5	-1	1	20	394	413	AGGGUGGAAGAAAGAGGGCG	: : :.:::.:::: ::.:	AGACAUUUUUUUUCCUCCUU	Cleavage		1
hvu-miR6181	Contig21643_at	5	-1	1	23	104	126	UGCUCUUCAUGGACUGCGGCGCC	::::::: :: ::::::::::	GGCGCCGGAGAGCAUGAAGAGCC	Cleavage		1
hvu-miR6181	Contig4654_at	5	-1	1	23	54	76	UGCUCUUCAUGGACUGCGGCGCC	::.: .:::: ::: :::::::.	GGUGGUGCAGCCCAAGAAGAGCG	Cleavage		1
hvu-miR6181	Contig2970_s_at	5	-1	1	23	90	113	UGC-UCUUCAUGGACUGCGGCGCC	:::::::: ::::.::: :::	CAGGCCGCAGUACAUGGAGAAGCA	Cleavage		1
hvu-miR6181	Contig17573_at	5	-1	1	23	170	192	UGCUCUUCAUGGACUGCGGCGCC	:.:: : :::.. :::::::.:	UGUGCAGAAGUUUCUGAAGAGUA	Translation		1
hvu-miR6181	Contig7958_s_at	5	-1	1	22	1	22	UGCUCUUCAUGGACUGCGGCGC	::::: : ::::::.::::	UCGCCGGACGCCAUGAGGAGCC	Cleavage		1
hvu-miR6181	Contig9442_at	5	-1	1	23	307	329	UGCUCUUCAUGGACUGCGGCGCC	.::.: :: :.::: ::::::	CCUGCUGAAGCCUAUGCAGAGCA	Cleavage		1
hvu-miR6181	Contig11522_at	5	-1	1	23	116	137	UGCUCUUCAUGGACUGCGGCGCC	::.::: ::.:.:::::: ::	UUCGUCGC-GUUCGUGAAGACCA	Cleavage		1
hvu-miR6181	Contig10700_at	5	-1	1	22	1	22	UGCUCUUCAUGGACUGCGGCGC	.: :::: .::::::::::	AUGGCGCACGUCAUGAAGAGCC	Cleavage		1
hvu-miR6181	Contig22334_at	5	-1	1	23	460	482	UGCUCUUCAUGGACUGCGGCGCC	::. ::::: ::::::. ::	ACGGCUUCAGUCGAUGAAGGUCA	Translation		1
hvu-miR6181	Contig10130_at	5	-1	1	23	293	315	UGCUCUUCAUGGACUGCGGCGCC	:: :.::.:::::::. : ::.	GGAACUGCGGUCCAUGGCGCGCG	Cleavage		1
hvu-miR6181	rbaal27b24_at	5	-1	1	23	59	81	UGCUCUUCAUGGACUGCGGCGCC	::: :: : :::::::::: .:	GGCCCCACCCUCCAUGAAGAUUA	Cleavage		1
hvu-miR6181	Contig11895_at	5	-1	1	23	114	136	UGCUCUUCAUGGACUGCGGCGCC	:::::::. ::.::: ::	CAUCGCGCAGUCUCUGGAGACCA	Translation		1
hvu-miR6181	Contig8371_at	5	-1	1	23	5	26	UGCUCUUCAUGGACUGCGGCGCC	::. :::::: :::::::.:	AUAGCUCCAGUCC-UGAAGAGUA	Translation		1
hvu-miR6181	Contig415_s_at	5	-1	1	23	134	156	UGCUCUUCAUGGACUGCGGCGCC	:: :.:::::::.:::	CCAGAGGCCUUUCAUGAAGGGCA	Cleavage		1
hvu-miR6181	Contig8171_at	5	-1	1	23	197	219	UGCUCUUCAUGGACUGCGGCGCC	::. : :::: ::::::::	UAAGCUCCUCUCCAAGAAGAGCA	Cleavage		1
hvu-miR6182	Contig7908_at	5	-1	1	22	276	297	UGAGUGUGUGAUGGAUGGCUUU	.:.:.:::.:::::... :::	GAGGUCAUUCAUCAUGUUCUCU	Cleavage		1
hvu-miR6182	Contig5711_at	5	-1	1	22	215	235	UGAGUGUGUGAUGGAUGGCUUU	.:: ::::.::::::: :::.:	GAAUCCAUUCAUCACA-ACUUA	Cleavage		1
hvu-miR6182	Contig5392_at	5	-1	1	22	487	508	UGAGUGUGUGAUGGAUGGCUUU	:.::.:: :::...:.:.:::	AGAGUCAGACAUUGUAUAUUCA	Cleavage		1
hvu-miR6182	Contig14948_at	5	-1	1	22	221	242	UGAGUGUGUGAUGGAUGGCUUU	:: :.:::::. ::..: ::::	AAUGUCAUCCGACAUGCCCUCA	Translation		1
hvu-miR6182	Contig13045_at	5	-1	1	22	424	445	UGAGUGUGUGAUGGAUGGCUUU	::. .: :.:::..::..::::	AAGUUCUUUCAUUGCAUGCUCA	Cleavage		1
hvu-miR6182	Contig16530_at	5	-1	1	22	120	141	UGAGUGUGUGAUGGAUGGCUUU	::.: . ::::::::.:::..	AAGGAGGGCCAUCACAUACUUG	Cleavage		1
hvu-miR6182	Contig11597_at	5	-1	1	22	442	463	UGAGUGUGUGAUGGAUGGCUUU	:.:::::::::. .:::	GUGUCUAUCCAUCACGAGCUCU	Cleavage		1
hvu-miR6182	Contig6797_at	5	-1	1	22	302	323	UGAGUGUGUGAUGGAUGGCUUU	: :::: :: :::..::: ::	CAUGCCACCCCUCAUGCACCCA	Cleavage		1
hvu-miR6182	EBro08_SQ010_P03_at	5	-1	1	22	181	202	UGAGUGUGUGAUGGAUGGCUUU	::: ::.:.:::: :::.	AUGCCCACCCGUUACACUCUCG	Cleavage		1
hvu-miR6182	Contig9640_at	5	-1	1	22	493	514	UGAGUGUGUGAUGGAUGGCUUU	::: ::.::. :::..::.	GUUGCCUUCUAUUUCACGUUCG	Cleavage		1
hvu-miR6182	Contig16904_at	5	-1	1	22	335	356	UGAGUGUGUGAUGGAUGGCUUU	.: :::: .:::: :.:.:::	GAUGCCAAAUAUCAGAUAUUCA	Cleavage		1
hvu-miR6182	Contig13888_at	5	-1	1	22	412	432	UGAGUGUGUGAUGGAUGGCUUU	: :::: ::::..::.:::.	CAUGCCA-CCAUUGCAUACUUU	Cleavage		1
hvu-miR6183	Contig14714_at	5	-1	1	22	20	41	UGAGCGAGUUGGCUGCAAGUUC	:::::: . :.::.::.:::..	GAACUUCUCGUCAGCUUGCUUG	Cleavage		1
hvu-miR6183	Contig5767_at	5	-1	1	22	371	392	UGAGCGAGUUGGCUGCAAGUUC	::. :::.:::.::::: : ::	GAGGUUGUAGCUAACUCUCCCA	Cleavage		1
hvu-miR6183	Contig5912_at	5	-1	1	22	230	251	UGAGCGAGUUGGCUGCAAGUUC	::.: :::.:.::: :: ::::	GAGCAUGCGGUCAAAUCUCUCA	Cleavage		1
hvu-miR6183	Contig6416_s_at	5	-1	1	22	119	140	UGAGCGAGUUGGCUGCAAGUUC	:.:: :::.: :::.:.:::	AAGCUCUCAGUCCACUUGUUCA	Translation		1
hvu-miR6183	Contig9278_s_at	5	-1	1	22	337	358	UGAGCGAGUUGGCUGCAAGUUC	:.:: . :.:::::::.::	CUAUUUUUUGUCAACUCGUUCC	Cleavage		1
hvu-miR6183	Contig7835_at	5	-1	1	22	443	464	UGAGCGAGUUGGCUGCAAGUUC	: :::.:. ::::.::::	GCUCAUGCGGUGAACUUGCUCU	Translation		1
hvu-miR6183	Contig21786_at	5	-1	1	22	500	521	UGAGCGAGUUGGCUGCAAGUUC	:: . :::::::.::::	AUUGUUCUCGCCAACUUGCUCC	Cleavage		1
hvu-miR6184	Contig5658_at	5	-1	1	22	68	89	CGGCGUCGGAUCUGGCCGGCCU	: ::::: :: .: :::::.::	AUGCCGGACAAGUACGACGUCG	Cleavage		1
hvu-miR6184	Contig2083_s_at	5	-1	1	22	73	94	CGGCGUCGGAUCUGGCCGGCCU	.: .::::..:.:: ::::: :	GGAUCGGCUGGGUCGGACGCAG	Cleavage		1
hvu-miR6184	Contig3443_at	5	-1	1	22	309	330	CGGCGUCGGAUCUGGCCGGCCU	::. :::: .:.:::::..:	CAGCUUGCCAAGUUCGACGUUG	Cleavage		1
hvu-miR6184	Contig10095_at	5	-1	1	22	260	281	CGGCGUCGGAUCUGGCCGGCCU	: :::.:.:.::::.::. :	GCGACGGUCGGGUCCGGCGUGG	Cleavage		1
hvu-miR6184	Contig3545_at	5	-1	1	22	398	419	CGGCGUCGGAUCUGGCCGGCCU	:: . :: .:::::::.: :::	AGAUGGGGUAGAUCCGGCACCG	Cleavage		1
hvu-miR6184	Contig24168_at	5	-1	1	22	150	171	CGGCGUCGGAUCUGGCCGGCCU	::: .:::: :::.:: ::	AACCCGUUCAGAGCCGGCGGCG	Translation		1
hvu-miR6185	Contig15439_at	5	-1	1	21	480	500	UCUGGCAGCGACGGGAACAUA	:.::: ..::: ::::.:::	UGUGUCAUUGUCACUGCUAGA	Cleavage		1
hvu-miR6185	Contig4075_at	5	-1	1	21	318	338	UCUGGCAGCGACGGGAACAUA	:::::..: ::::::.. :	GCUGUUCUUGCCGCUGCUGCA	Translation		1
hvu-miR6185	Contig21869_at	5	-1	1	21	239	259	UCUGGCAGCGACGGGAACAUA	::::.:.::. ::::.: :	CCUGUUUCUGUUUCUGCUACA	Cleavage		1
hvu-miR6185	Contig14131_at	5	-1	1	21	315	335	UCUGGCAGCGACGGGAACAUA	:: . :::.::::::::	CGCGUCUGCGUUGCUGCCAGU	Cleavage		1
hvu-miR6186	Contig7744_at	5	-1	1	21	77	97	CGAGGAAGGCGCUGAGAGAGA	:::.:::..:::::: :: .:	UCUUUCUUGGCGCCUACCGUG	Cleavage		1
hvu-miR6186	Contig11406_at	5	-1	1	21	137	157	CGAGGAAGGCGCUGAGAGAGA	: :::::. :::::::. ::	ACGCUCUCGCCGCCUUCUCCG	Cleavage		1
hvu-miR6186	Contig16708_at	5	-1	1	21	184	204	CGAGGAAGGCGCUGAGAGAGA	:: :::. ::::::::::	GCUACCUCGCCGCCUUCCUCU	Cleavage		1
hvu-miR6186	Contig6542_at	5	-1	1	21	291	311	CGAGGAAGGCGCUGAGAGAGA	:::.:..:: .:::: :::	CAUCUUUUGGCAUCUUCAUCG	Translation		1
hvu-miR6186	Contig4671_at	5	-1	1	21	88	107	CGAGGAAGGCGCUGAGAGAGA	:.:::.: .::::::.:::	CAUUUCUUA-UGCCUUCUUCG	Cleavage		1
hvu-miR6187	Contig18698_at	5	-1	1	21	347	367	UGAACAGGUUCGGCGACCUCA	::.:::::: :::.. ::::.	UGGGGUCGCAGAAUUGGUUCG	Cleavage		1
hvu-miR6187	Contig14136_at	5	-1	1	21	189	209	UGAACAGGUUCGGCGACCUCA	:::::.::.:.:..:: ::	GGAGGUUGCUGGAUUUGGUCC	Cleavage		1
hvu-miR6187	Contig8230_at	5	-1	1	21	161	181	UGAACAGGUUCGGCGACCUCA	:::: :. ..:...:::::::	UGAGCUUCUUGGGUCUGUUCA	Cleavage		1
hvu-miR6187	Contig24168_at	5	-1	1	21	139	159	UGAACAGGUUCGGCGACCUCA	:::: ::.::::: :::::	UGAGCCGGCUGAACCCGUUCA	Cleavage		1
hvu-miR6187	Contig2596_at	5	-1	1	21	272	292	UGAACAGGUUCGGCGACCUCA	: ::::.::: .::.: ::.:	UUAGGUUGCCCGACUUAUUUA	Translation		1
hvu-miR6187	Contig14161_at	5	-1	1	21	80	100	UGAACAGGUUCGGCGACCUCA	:.: : ::::::::: :::	CGGGCUGGCCGAACCUCUUCU	Cleavage		1
hvu-miR6187	Contig11984_at	5	-1	1	21	190	210	UGAACAGGUUCGGCGACCUCA	::::.::.:.:.: :: ::	GCAGGUUGCUGGAUCAGUCCA	Cleavage		1
hvu-miR6187	Contig20622_at	5	-1	1	21	436	456	UGAACAGGUUCGGCGACCUCA	:::: ::.:. ..::::.:	AAAGGUAGCUGGUUUUGUUUA	Cleavage		1
hvu-miR6187	Contig9938_at	5	-1	1	21	185	205	UGAACAGGUUCGGCGACCUCA	::: :::. ::::::: :.	CCAGGACGCUCAACCUGUACG	Translation		1
hvu-miR6187	HVSMEa0011L14r2_s_at	5	-1	1	21	121	141	UGAACAGGUUCGGCGACCUCA	:. :: :: ::::::::::	GGGAGUACCCCAACCUGUUCA	Translation		1
hvu-miR6187	Contig2448_s_at	5	-1	1	21	273	293	UGAACAGGUUCGGCGACCUCA	::: :.::: :::::::	GUUGGUGACUGAAACUGUUCA	Cleavage		1
hvu-miR6187	Contig3036_at	5	-1	1	21	65	85	UGAACAGGUUCGGCGACCUCA	: : : : :.:.::::::::	UCAAGGCACUGGACCUGUUCU	Cleavage		1
hvu-miR6188	Contig863_s_at	5	-1	1	22	134	155	GGUGGAUCGAUGAACCCGGCGA	::::: :.::::::..::	AAGCCGGUCGCGUCGAUCUGCC	Cleavage		1
hvu-miR6188	Contig8280_at	5	-1	1	22	191	212	GGUGGAUCGAUGAACCCGGCGA	::.:: ::::.:: ::::.	AGGCUGGUAUCAUUGACCCACU	Cleavage		1
hvu-miR6188	Contig3718_s_at	5	-1	1	22	138	159	GGUGGAUCGAUGAACCCGGCGA	::: ::::::: .:...:.	CUUCCGUGUUCAUCAGUUUGCU	Cleavage		1
hvu-miR6189	Contig8444_at	5	-1	1	20	229	248	AGGUGAUGCUGUGGUGAUCU	: :::: .::::::::::	AAAUCAAUACAGCAUCACAG	Cleavage		1
hvu-miR6189	Contig15964_at	5	-1	1	20	96	115	AGGUGAUGCUGUGGUGAUCU	::..:::.. ::::::.:	CUAUUGCCAUGUCAUCACUU	Cleavage		1
hvu-miR6189	HV14M24u_s_at	5	-1	1	20	227	246	AGGUGAUGCUGUGGUGAUCU	:.:::.:.:.:..::.:.	UGGUCAUCGCGGUGUCGCUC	Cleavage		1
hvu-miR6189	Contig14813_at	5	-1	1	20	65	84	AGGUGAUGCUGUGGUGAUCU	:.::.: .:::: :::.::	CGGUCGCAGCAGCUUCAUCU	Cleavage		1
hvu-miR6189	Contig9662_at	5	-1	1	20	162	181	AGGUGAUGCUGUGGUGAUCU	: ::::::: ::::.::	CCAACACCACAACAUCGCCA	Cleavage		1
hvu-miR6189	Contig7928_s_at	5	-1	1	20	379	398	AGGUGAUGCUGUGGUGAUCU	.:: ::: ::.::.: ::::	GGAGCACGACGGCGUAACCU	Cleavage		1
hvu-miR6189	Contig6578_at	5	-1	1	20	434	453	AGGUGAUGCUGUGGUGAUCU	:::. ::..::::.:..:	UCAUCGGCAUGGCAUUAUUU	Cleavage		1
hvu-miR6189	Contig3054_s_at	5	-1	1	20	58	78	AGGUGAUGCUGUGG-UGAUCU	::::: :..:.:: ::::::	CGAUCAGCUGCGGCUUCACCU	Cleavage		1
hvu-miR6189	Contig21412_at	5	-1	1	20	76	95	AGGUGAUGCUGUGGUGAUCU	:::.. :::: ..::::.:	UGAUUGACACAAUGUCACUU	Cleavage		1
hvu-miR6189	Contig4015_at	5	-1	1	20	17	36	AGGUGAUGCUGUGGUGAUCU	.:: . :.::. ::::::::	GGAGUUCUACGUCAUCACCU	Cleavage		1
hvu-miR6189	Contig21441_at	5	-1	1	20	166	185	AGGUGAUGCUGUGGUGAUCU	:: : .:..::.::::::	UCAUAAAUAUGGCGUCACCU	Cleavage		1
hvu-miR6189	Contig9442_at	5	-1	1	20	178	197	AGGUGAUGCUGUGGUGAUCU	: :. :..::::: :::::	CGUUUUCUGCAGCAGCACCU	Cleavage		1
hvu-miR6189	Contig10080_at	5	-1	1	20	19	38	AGGUGAUGCUGUGGUGAUCU	: ::: ::::: .:.:.::	UGUUCAGCACAGGGUUAUCU	Cleavage		1
hvu-miR6190	Contig14905_s_at	5	-1	1	21	195	215	CGAGGAAAGGAAGAAGCCAUG	::::::::: ::.:::	CCAAGCUUCUUCCGUUUCUCC	Cleavage		1
hvu-miR6190	Contig4453_at	5	-1	1	21	46	66	CGAGGAAAGGAAGAAGCCAUG	:: ::::::::: :::::	AAUUGCUUCUUCCGGUCCUCA	Cleavage		1
hvu-miR6190	Contig17841_at	5	-1	1	21	312	332	CGAGGAAAGGAAGAAGCCAUG	..: :::::::..: ::.::	UGUUGCUUCUUUUUCUCUUCA	Cleavage		1
hvu-miR6190	Contig10924_at	5	-1	1	21	399	419	CGAGGAAAGGAAGAAGCCAUG	: :::::::::.:: ::.:	GAAGGCUUCUUCUUUGGCUUG	Cleavage		1
hvu-miR6190	Contig13715_at	5	-1	1	21	440	460	CGAGGAAAGGAAGAAGCCAUG	.::: .: ::::::: ::::	UAUGUUUCCUUCCUUGCCUCA	Cleavage		1
hvu-miR6190	Contig19683_at	5	-1	1	21	367	387	CGAGGAAAGGAAGAAGCCAUG	:::.::.::..:: :.::	GUUGGUUUUUUUUUUCCUUCA	Cleavage		1
hvu-miR6190	Contig3373_s_at	5	-1	1	21	356	376	CGAGGAAAGGAAGAAGCCAUG	::.:::::.::: ..:.:	AGAGGUUUCUUUCUUCUUUUG	Cleavage		1
hvu-miR6190	Contig2148_at	5	-1	1	21	427	447	CGAGGAAAGGAAGAAGCCAUG	::: : :.::..::::.::	GAUGUCAUUUUUUUUUCUUCC	Cleavage		1
hvu-miR6190	Contig11116_at	5	-1	1	21	544	564	CGAGGAAAGGAAGAAGCCAUG	: :: ::::::::::.:	GUGAGGUUGUUCCUUUCCUUG	Cleavage		1
hvu-miR6190	Contig7658_at	5	-1	1	21	184	204	CGAGGAAAGGAAGAAGCCAUG	:::: :. :.:::::::.	UCUGGCCUUGUUCUUUCCUUC	Cleavage		1
hvu-miR6190	Contig5150_s_at	5	-1	1	21	343	363	CGAGGAAAGGAAGAAGCCAUG	.:::: .::..:::..:.:	GGUGGCGCUUUUUUUUUUUUG	Cleavage		1
hvu-miR6190	Contig6931_at	5	-1	1	21	407	427	CGAGGAAAGGAAGAAGCCAUG	::: : .::.::::..::	ACUGGAUCUUUUCUUUUUUCU	Cleavage		1
hvu-miR6191	Contig12134_at	5	-1	1	20	407	426	UAGAUUUGUCUAGAUAUGAA	::.::: :::::. :::.:	UUUAUACCUAGAUCAAUUUU	Cleavage		1
hvu-miR6191	rbags21e24_s_at	5	-1	1	20	410	429	UAGAUUUGUCUAGAUAUGAA	:..:.:.:::::..: ::.	CUUGUGUUUAGACGGACCUG	Cleavage		1
hvu-miR6191	Contig17245_at	5	-1	1	20	38	57	UAGAUUUGUCUAGAUAUGAA	:: :: :.:::::::::	AGCAGAUAUGGACAAAUCUU	Cleavage		1
hvu-miR6191	Contig16560_at	5	-1	1	20	408	427	UAGAUUUGUCUAGAUAUGAA	: ::::::::: .:.:.:	GUGAUAUCUAGAGGAGUUUU	Cleavage		1
hvu-miR6191	Contig24995_at	5	-1	1	20	327	346	UAGAUUUGUCUAGAUAUGAA	::: :::::::..: :.:	GUCAAAUCUAGAUGAUUUUU	Cleavage		1
hvu-miR6191	Contig10268_at	5	-1	1	20	188	206	UAGAUUUGUCUAGAUAUGAA	::::: :: :::::.::.:.	UUCAU-UCCAGACAGAUUUG	Cleavage		1
hvu-miR6191	Contig10506_at	5	-1	1	20	464	483	UAGAUUUGUCUAGAUAUGAA	::: :::: .:::::::.	CUCAAAUCUCUGCAAAUCUG	Translation		1
hvu-miR6191	Contig8792_s_at	5	-1	1	20	315	334	UAGAUUUGUCUAGAUAUGAA	:: :::::. :::.:: ::	AUCCUAUCUGCACAGAUGUA	Translation		1
hvu-miR6191	Contig6534_at	5	-1	1	20	500	519	UAGAUUUGUCUAGAUAUGAA	:.. ::::.:::::: .:.	CUUGCAUCUGGACAAAAUUG	Cleavage		1
hvu-miR6191	Contig14646_s_at	5	-1	1	20	237	256	UAGAUUUGUCUAGAUAUGAA	:::: ::.::.::. :::	AUCAUUACUGGAUAAGCCUA	Cleavage		1
hvu-miR6191	Contig21661_at	5	-1	1	20	178	196	UAGAUUUGUCUAGAUAUGAA	:.::: : .::.:::::::	GUUAUA-CGGGAUAAAUCUA	Cleavage		1
hvu-miR6192	Contig9065_at	5	-1	1	22	396	417	UAGGAGAGGGGGGAAGGGAUCU	:::::.: :...::::::.: :	AGAUCUCGUUUUCCCUCUUCGA	Cleavage		1
hvu-miR6192	Contig2516_at	5	-1	1	22	326	347	UAGGAGAGGGGGGAAGGGAUCU	:::::.. :...:::::::: :	AGAUCUUGUUUUCCCUCUCCCA	Cleavage		1
hvu-miR6192	Contig13648_at	5	-1	1	22	301	322	UAGGAGAGGGGGGAAGGGAUCU	::. :::::.:.: .:.:.:::	AGGCCCCUUUCUCAUUUUUCUA	Cleavage		1
hvu-miR6192	Contig9685_at	5	-1	1	22	478	499	UAGGAGAGGGGGGAAGGGAUCU	:.::.:::::::.. ::..:	UGGUCUCUUCCCCUUCCUUUUU	Cleavage		1
hvu-miR6192	Contig20316_at	5	-1	1	22	192	213	UAGGAGAGGGGGGAAGGGAUCU	: ::..:::. :.::: :::::	AUAUUUCUUUACUCCUAUCCUA	Cleavage		1
hvu-miR6192	Contig8273_at	5	-1	1	22	479	500	UAGGAGAGGGGGGAAGGGAUCU	: ::.::::.:..:: .::.:.	AAAUUCCUUUCUUCCAUUCUUG	Cleavage		1
hvu-miR6192	Contig16255_s_at	5	-1	1	22	369	390	UAGGAGAGGGGGGAAGGGAUCU	::::::.:..:.::::.	UUUUCCCUUUCUUCUUCUCUGU	Cleavage		1
hvu-miR6192	Contig7327_at	5	-1	1	22	406	427	UAGGAGAGGGGGGAAGGGAUCU	::.:::::::..:: :. ::	GUAUUCCUUCCCUUCUGUUGUA	Cleavage		1
hvu-miR6192	Contig5048_s_at	5	-1	1	22	182	204	UAGGAGAGGGGGGA-AGGGAUCU	:: ::::: :.:.::::::..:	AGCUCCCUGUUCUCCCUCUUUUC	Cleavage		1
hvu-miR6192	HV_CEb0022F16r2_at	5	-1	1	22	154	175	UAGGAGAGGGGGGAAGGGAUCU	:: :::. :.:..:::: :::.	AGCUCCUCUUCUUCCUCGCCUG	Cleavage		1
hvu-miR6192	Contig1302_at	5	-1	1	22	16	37	UAGGAGAGGGGGGAAGGGAUCU	:::::: .:..: ::::::	CAAUCCCUCUCUUCAUCUCCUC	Cleavage		1
hvu-miR6192	Contig6534_at	5	-1	1	22	256	277	UAGGAGAGGGGGGAAGGGAUCU	:::.:: ::..:.:.::.:	UAAUCUCUGCCUUCUUUUCUUU	Cleavage		1
hvu-miR6192	Contig3112_at	5	-1	1	22	15	36	UAGGAGAGGGGGGAAGGGAUCU	:: :::::.:. ::::.::	CCAUGCCUUCUCUGCUCUUCUC	Cleavage		1
hvu-miR6192	Contig1660_at	5	-1	1	22	401	422	UAGGAGAGGGGGGAAGGGAUCU	:::::::::: :.:::	GUUUGGCUUCCCCCCUGUUCUA	Cleavage		1
hvu-miR6192	Contig14802_at	5	-1	1	22	398	419	UAGGAGAGGGGGGAAGGGAUCU	: :::::..::..:.::: :	UCAGCCCUUUUCCUUUUUCCAA	Cleavage		1
hvu-miR6192	Contig9210_at	5	-1	1	22	166	187	UAGGAGAGGGGGGAAGGGAUCU	:.:::::.::. :::::	CCUCCUCUUCCUCCUCCUCCUC	Cleavage		1
hvu-miR6192	Contig6108_at	5	-1	1	22	317	338	UAGGAGAGGGGGGAAGGGAUCU	::.:::..:...:::..:	UAUUCUCUUUUCUUUUCUUUUC	Cleavage		1
hvu-miR6192	Contig14399_at	5	-1	1	22	234	255	UAGGAGAGGGGGGAAGGGAUCU	:...:::: ::::.::.:	CCUUUUUUUCCGCCCUUUCUUU	Translation		1
hvu-miR6192	Contig394_at	5	-1	1	22	130	151	UAGGAGAGGGGGGAAGGGAUCU	:: :.: :::.::::: :::.	AGCCCUCCUCCUCCCUCACCUG	Cleavage		1
hvu-miR6192	Contig13118_at	5	-1	1	22	391	412	UAGGAGAGGGGGGAAGGGAUCU	:.: :::.::.:::.::	AUGCCUCCUCCUCCUUCUUCUU	Cleavage		2
hvu-miR6192	Contig8007_at	5	-1	1	22	482	503	UAGGAGAGGGGGGAAGGGAUCU	:::.::.: ::: ::..::	UUUUCCUUUUCACCCCCUUUUA	Translation		1
hvu-miR6192	Contig14415_at	5	-1	1	22	518	539	UAGGAGAGGGGGGAAGGGAUCU	.::.:: :::::.::: .:	CUGUCUCUGCCCCCUUCUGUUU	Cleavage		1
hvu-miR6192	Contig10939_at	5	-1	1	22	474	495	UAGGAGAGGGGGGAAGGGAUCU	:..:::::::. ::: ::.	UCUUUUCUUCCCCUAUCUGCUG	Cleavage		1
hvu-miR6192	Contig14916_at	5	-1	1	22	384	405	UAGGAGAGGGGGGAAGGGAUCU	.:.:: :. ..:::::.:::	UCGUUCCCUUGUUCCUCUUCUA	Cleavage		1
hvu-miR6192	Contig8006_at	5	-1	1	22	314	335	UAGGAGAGGGGGGAAGGGAUCU	.:.:.: :.:::::: :.:.	GUGUUCUUCCUCCCCUCCCUUG	Cleavage		1
hvu-miR6192	Contig10137_at	5	-1	1	22	383	404	UAGGAGAGGGGGGAAGGGAUCU	: ::.:: :..:.::: :::.	CGCUCUCUGCUUCUCUCCCCUG	Cleavage		1
hvu-miR6192	Contig13172_at	5	-1	1	22	435	456	UAGGAGAGGGGGGAAGGGAUCU	:.:: :::....::::.:	UAUUUCCGUCCUUUUUCUCUUU	Cleavage		1
hvu-miR6192	Contig3760_at	5	-1	1	22	454	475	UAGGAGAGGGGGGAAGGGAUCU	: : ::::..::::::: : :	UGCUGCCUUUUCCCCUCUGCAA	Cleavage		1
hvu-miR6192	Contig11768_at	5	-1	1	22	362	383	UAGGAGAGGGGGGAAGGGAUCU	::.: :::: :::.::.:	CAUUCUCCUCCCACCUUUCUUU	Translation		1
hvu-miR6192	Contig4130_at	5	-1	1	22	343	364	UAGGAGAGGGGGGAAGGGAUCU	:.: ::..::..:.::::	GUUUUCAUUUUCCUUUUUCCUU	Cleavage		1
hvu-miR6192	Contig11640_at	5	-1	1	22	495	516	UAGGAGAGGGGGGAAGGGAUCU	:: .::.::...:.::::	CACUCGUUUUCCUUUUUUCCUU	Cleavage		1
hvu-miR6192	Contig8154_at	5	-1	1	22	257	278	UAGGAGAGGGGGGAAGGGAUCU	.:: . ::::..::.::::	GCGUCGUGUCCCUUCUUUCCUU	Cleavage		1
hvu-miR6192	Contig11780_at	5	-1	1	22	173	194	UAGGAGAGGGGGGAAGGGAUCU	.:: . ::: :::::::::	GCGUCAUCUCCACCCUCUCCUC	Translation		1
hvu-miR6192	Contig12245_at	5	-1	1	22	468	489	UAGGAGAGGGGGGAAGGGAUCU	::: :::::.:. .::.:.	UUUUCCAUUCCCUCUAUUCUUG	Cleavage		1
hvu-miR6193	Contig4893_at	5	-1	1	23	256	278	CUCUGCCACCGGUCCAUGACGAC	:: ::::::.:.::::: ::	UUCCUCAUGGGCUGGUGGGAGCA	Cleavage		1
hvu-miR6193	Contig14729_at	5	-1	1	23	462	484	CUCUGCCACCGGUCCAUGACGAC	:: ::..: ::..:::::. :::	GUGGUUGUAGAUUGGUGGUCGAG	Cleavage		1
hvu-miR6193	Contig8562_at	5	-1	1	23	333	355	CUCUGCCACCGGUCCAUGACGAC	::..:::::::::::	GACGGAUGGGGUCGGUGGCAGAG	Cleavage		1
hvu-miR6193	Contig7399_s_at	5	-1	1	23	441	463	CUCUGCCACCGGUCCAUGACGAC	:. ::::::.:.:::: : ::	AUUCUCAUGGGCUGGUGCCUGAU	Cleavage		1
hvu-miR6193	Contig13689_at	5	-1	1	23	360	382	CUCUGCCACCGGUCCAUGACGAC	.::::: ..:::: :.::::	UAUGUCAUCAGUCGGUCGUAGAG	Cleavage		1
hvu-miR6193	Contig4412_at	5	-1	1	23	290	312	CUCUGCCACCGGUCCAUGACGAC	: ::.:: :::::::::	CUGAAGAAGGGCCAGUGGCAGAG	Translation		1
hvu-miR6193	Contig12188_s_at	5	-1	1	23	381	403	CUCUGCCACCGGUCCAUGACGAC	: .: :: : ::.::: ::::::	GGUGACAAGCACUGGUAGCAGAG	Cleavage		1
hvu-miR6193	Contig4144_at	5	-1	1	23	200	222	CUCUGCCACCGGUCCAUGACGAC	: : .:.::::::::::	ACGAGGAGGUGCUGGUGGCAGAG	Cleavage		1
hvu-miR6193	Contig16253_s_at	5	-1	1	23	331	353	CUCUGCCACCGGUCCAUGACGAC	::: : ...:: :::::::	UAAUUCAGGUGUUGGCGGCAGAG	Cleavage		1
hvu-miR6194	Contig14891_at	5	-1	1	21	296	316	UAUGGGGAUCUGACAGACGAG	.:: :::: ::::::::::	UUCAUCUGGCAGAUCCCCACG	Cleavage		1
hvu-miR6194	Contig10081_at	5	-1	1	21	378	398	UAUGGGGAUCUGACAGACGAG	:.:::::: ::..::::	AUGUUUUGUCAGUUCUUCAUA	Cleavage		1
hvu-miR6194	Contig9092_at	5	-1	1	21	81	101	UAUGGGGAUCUGACAGACGAG	.:: : : ::::::.:: :::	UUCCUAUAUCAGAUUCCAAUA	Cleavage		1
hvu-miR6194	Contig6733_at	5	-1	1	21	453	474	UAUGGGGAUCUGACAG-ACGAG	::: .:::.::::...:::.	GGCGUGUUGUUAGAUUUUCAUG	Cleavage		1
hvu-miR6194	Contig5002_at	5	-1	1	21	469	489	UAUGGGGAUCUGACAGACGAG	::: ::::: ::.: .:::	ACCGUGUGUCAUAUUCAUAUA	Translation		1
hvu-miR6194	Contig9574_at	5	-1	1	21	447	467	UAUGGGGAUCUGACAGACGAG	:: :. ::::.:.:::::.	AUCAUUGUUCAGGUUCCCAUG	Cleavage		1
hvu-miR6194	EBro03_SQ006_M03_at	5	-1	1	21	15	35	UAUGGGGAUCUGACAGACGAG	:: ::::::: ::.:.:.	GGCGGGUGUCAGAGCCUCGUG	Cleavage		1
hvu-miR6195	Contig3474_s_at	5	-1	1	21	345	365	UGAGUACGUAGUAGGGAUGAG	.::. ::.:.::..:::::.	UUCGCCCUUGCUGUGUACUUU	Cleavage		1
hvu-miR6195	Contig8913_at	5	-1	1	21	17	37	UGAGUACGUAGUAGGGAUGAG	:..:::::::::. ::. ::	GUUGUCCCUACUAUCUAUACA	Cleavage		1
hvu-miR6195	Contig13460_s_at	5	-1	1	21	81	100	UGAGUACGUAGUAGGGAUGAG	:::.::: :.::::::.: ::	CUCGUCC-UGCUACGUGCCCA	Cleavage		1
hvu-miR6195	Contig26389_at	5	-1	1	21	177	197	UGAGUACGUAGUAGGGAUGAG	:::...:.::. ::.::.:	UACAUUUUUGCUGGGUGCUUA	Cleavage		1
hvu-miR6195	Contig8967_at	5	-1	1	21	36	56	UGAGUACGUAGUAGGGAUGAG	::: . ::.:::. ::::::	GUCAAUACUGCUAUAUACUCA	Cleavage		1
hvu-miR6195	Contig5046_at	5	-1	1	21	218	238	UGAGUACGUAGUAGGGAUGAG	: .: :..::: :.::.::::	CCUACCUUUACAAUGUGCUCA	Translation		1
hvu-miR6195	Contig8186_at	5	-1	1	21	168	188	UGAGUACGUAGUAGGGAUGAG	: ::.: :::.::.::::	UGGAGCCUUCCUAUGUGCUCA	Cleavage		1
hvu-miR6195	Contig3923_at	5	-1	1	21	470	490	UGAGUACGUAGUAGGGAUGAG	: :.::: .:.::::.:.:	UCCUUUCCUCUUGCGUAUUUA	Cleavage		1
hvu-miR6195	Contig15646_at	5	-1	1	21	329	349	UGAGUACGUAGUAGGGAUGAG	::::. :.::.:::.: .:	AACAUCUAUGCUGCGUGCGUA	Cleavage		1
hvu-miR6195	Contig18698_at	5	-1	1	21	131	151	UGAGUACGUAGUAGGGAUGAG	: :: ::.::.:: .::::	GGCUUCGCUGCUGCGGGCUCA	Cleavage		1
hvu-miR6195	Contig8230_at	5	-1	1	21	181	201	UGAGUACGUAGUAGGGAUGAG	: :: ::.::.: ::::.:	ACCUUCACUGCUGCCUACUUA	Cleavage		1
hvu-miR6196	Contig5392_at	5	-1	1	21	462	481	AGGACGAGGAGAUGGAGAGGA	:.::.::.::.::.: :::::	UUCUUUCUAUUUCUU-GUCCU	Cleavage		1
hvu-miR6196	Contig18173_at	5	-1	1	21	60	80	AGGACGAGGAGAUGGAGAGGA	..:.:..:::::.:.::..	CUUUUUUUAUCUCUUUGUUUC	Cleavage		1
hvu-miR6196	Contig7941_s_at	5	-1	1	21	62	82	AGGACGAGGAGAUGGAGAGGA	:.:: ::::::.::. :::	CCUUCCCCAUCUUCUUCUCCC	Cleavage		1
hvu-miR6196	Contig9438_s_at	5	-1	1	21	25	45	AGGACGAGGAGAUGGAGAGGA	: :::.:. :::: ::::::	ACAUCUUCGACUCCGCGUCCU	Cleavage		1
hvu-miR6196	Contig5734_at	5	-1	1	21	110	130	AGGACGAGGAGAUGGAGAGGA	:.:: :.:::.::: ::::	CCUUCGGCGUCUUCUCCUCCU	Cleavage		1
hvu-miR6196	Contig8617_s_at	5	-1	1	21	490	510	AGGACGAGGAGAUGGAGAGGA	.::.: ::: :..:.::.::	AUCUUUACAUGUUUUUGUUCU	Translation		1
hvu-miR6196	Contig5409_at	5	-1	1	21	388	408	AGGACGAGGAGAUGGAGAGGA	: :::::::: .:: :.::	AACCCUCCAUCUGUUCUUUCU	Cleavage		1
hvu-miR6196	Contig13112_at	5	-1	1	21	556	576	AGGACGAGGAGAUGGAGAGGA	.:: ...: :.::::::::	GAUUCAUUGUAUUCUCGUCCU	Translation		1
hvu-miR6196	Contig13460_s_at	5	-1	1	21	68	88	AGGACGAGGAGAUGGAGAGGA	:: : ::: .::::::::	GGAUCCCGAUCGUCUCGUCCU	Translation		1
hvu-miR6197	Contig3569_at	5	-1	1	21	268	288	UCUGUUCCUAAAUGUAAGACG	:::.:: .:: ::::.::::	CGUUUUUGGUUGAGGAGCAGA	Translation		1
hvu-miR6197	Contig14053_at	5	-1	1	21	394	414	UCUGUUCCUAAAUGUAAGACG	.:: :.:::::.::::.: :	UGUACUGCAUUUGGGAAUACA	Cleavage		1
hvu-miR6197	Contig8927_at	5	-1	1	21	458	478	UCUGUUCCUAAAUGUAAGACG	.:::..:::. :::.:::	AUAUUUAUGUUUGUGAAUAGA	Cleavage		1
hvu-miR6197	Contig13779_at	5	-1	1	21	440	460	UCUGUUCCUAAAUGUAAGACG	::::.::::: :::.::	AACCUUAUAUUUAAAAACGGA	Cleavage		1
hvu-miR6197	Contig466_at	5	-1	1	21	407	427	UCUGUUCCUAAAUGUAAGACG	.::..::::: ::.:.::	ACGUUUGUAUUUAUGAGCGGA	Cleavage		1
hvu-miR6197	Contig9327_at	5	-1	1	21	387	407	UCUGUUCCUAAAUGUAAGACG	::::.:::::. ::.::.	AUUCUUGCAUUUGCUAAUAGG	Cleavage		1
hvu-miR6197	Contig11036_at	5	-1	1	21	213	233	UCUGUUCCUAAAUGUAAGACG	: :.:::::::::: ::	AAGCAUGCAUUUAGGAAGAGC	Cleavage		1
hvu-miR6197	Contig5478_at	5	-1	1	21	429	449	UCUGUUCCUAAAUGUAAGACG	::: :..::::: :::: :	UAUCUGAUGUUUAGAAACAUA	Cleavage		1
hvu-miR6197	Contig5392_at	5	-1	1	21	393	413	UCUGUUCCUAAAUGUAAGACG	:. :..::::::::. ::.	UAUUGUGUAUUUAGGAGAAGG	Cleavage		1
hvu-miR6197	Contig1024_at	5	-1	1	21	242	262	UCUGUUCCUAAAUGUAAGACG	:: ::::: ::::.:::	ACUCACACAUUGAGGAGCAGU	Translation		1
hvu-miR6197	Contig4685_at	5	-1	1	21	487	507	UCUGUUCCUAAAUGUAAGACG	: : :.:::::: ::..::	GUUAUAAUAUUUAGAAAUGGA	Cleavage		1
hvu-miR6198	Contig9280_at	5	-1	1	22	393	414	GCUCUGUCUUGGAUGGUCAUUC	:.: :: ::::::.::..:: :	GGAGGAGCAUCCAGGAUGGAUC	Cleavage		1
hvu-miR6198	Contig20774_at	5	-1	1	22	171	192	GCUCUGUCUUGGAUGGUCAUUC	.:::: :::. ::::..:.:.	UGAUGAACAUUAAAGAUGGGGU	Translation		1
hvu-miR6198	Contig11224_at	5	-1	1	22	113	134	GCUCUGUCUUGGAUGGUCAUUC	:: : :.:::..::::::: :	AAACGCCUAUCUGAGACAGAUC	Cleavage		1
hvu-miR6198	Contig18568_at	5	-1	1	22	234	255	GCUCUGUCUUGGAUGGUCAUUC	:::::.::::.. ::::	GAUAAACCAUUCAAGGUCGAGC	Cleavage		1
hvu-miR6198	Contig5247_at	5	-1	1	22	41	61	GCUCUGUCUUGGAUGGUCAUUC	: : ::::::.::::.: ::::	GUAAGACCAUUCAAGGC-GAGC	Cleavage		1
hvu-miR6198	Contig13989_at	5	-1	1	22	354	375	GCUCUGUCUUGGAUGGUCAUUC	:.::: : ::::::: ::: :	CAGUGAACUUCCAAGAGAGAUC	Cleavage		1
hvu-miR6198	Contig6173_at	5	-1	1	22	167	188	GCUCUGUCUUGGAUGGUCAUUC	:: ::: :::::: ::::	UGCUGCCCAGCCAAGAAAGAGG	Cleavage		1
hvu-miR6198	Contig4614_s_at	5	-1	1	22	335	355	GCUCUGUCUUGGAUGGUCAUUC	: :::: ::::::..::::	CCAAGACC-UCCAAGGUAGAGA	Cleavage		1
hvu-miR6198	Contig4211_at	5	-1	1	22	47	68	GCUCUGUCUUGGAUGGUCAUUC	: ::: ::::.::..:: :	CCUUCACCCUCCAGGAUGGAAC	Cleavage		1
hvu-miR6198	Contig17924_at	5	-1	1	22	531	552	GCUCUGUCUUGGAUGGUCAUUC	.:: : ::::: :.:::::	ACGUGUACUUCCAAAAUAGAGC	Cleavage		1
hvu-miR6199	Contig3699_s_at	5	-1	1	23	516	538	CCACAGAAUUCUCACAGUGAUGG	: :: :::.::::: ::::	AGAGCAGAGUGGGAAUUGUGUGA	Cleavage		1
hvu-miR6199	Contig5769_at	5	-1	1	23	328	350	CCACAGAAUUCUCACAGUGAUGG	: .:.: ::::.::: ::::	GGAGUAUUUCGAGAGUUCAGUGG	Cleavage		1
hvu-miR6200	Contig4932_at	5	-1	1	21	35	55	UUUGGCCAACUAGAUCUAUGA	::: ::.:. ::::::.:.:.	UCAAAGGUUGAGUUGGUCGAG	Cleavage		1
hvu-miR6200	Contig5897_at	5	-1	1	21	420	440	UUUGGCCAACUAGAUCUAUGA	:::.:::.: :::...::	CUCUAGGUCUGGCUGGUUGAA	Cleavage		1
hvu-miR6202	Contig15747_at	5	-1	1	20	472	491	UGAAGAUUUUAAGCAUUGAA	::::. :: :::.:::: ::	UUCAGGGCCUAAGAUCUACA	Cleavage		1
hvu-miR6202	Contig16357_at	5	-1	1	20	213	232	UGAAGAUUUUAAGCAUUGAA	:::.::.::..:.::: :	GUCAGUGUUUGGAGUCUCCU	Cleavage		1
hvu-miR6202	Contig8830_at	5	-1	1	20	278	297	UGAAGAUUUUAAGCAUUGAA	:: :::::.: ::::::	UGGAAAGCUUAGACUCUUCA	Cleavage		1
hvu-miR6202	Contig2828_at	5	-1	1	20	93	112	UGAAGAUUUUAAGCAUUGAA	:::: ::::.::. .:::	AUCAAGGCUUGAAGCUUUCC	Cleavage		1
hvu-miR6202	Contig10081_at	5	-1	1	20	270	289	UGAAGAUUUUAAGCAUUGAA	::: ::: ::.::.::.:	GGCAAAGCUCAAGAUUUUUA	Translation		1
hvu-miR6203	Contig17746_at	5	-1	1	22	1	22	AGACGAUUAAGAAGACCUGCAA	::: : :::::::. ::::::	UUGAACCUCUUCUUGUUCGUCU	Cleavage		1
hvu-miR6203	Contig1693_at	5	-1	1	22	166	187	AGACGAUUAAGAAGACCUGCAA	: .::: :::.:::.: :::	CUCUAGGACUUUUUAGUAGUCA	Cleavage		1
hvu-miR6203	Contig10919_s_at	5	-1	1	22	25	46	AGACGAUUAAGAAGACCUGCAA	:: :: :::: :::::::	AGCAAGCUCGUCUUCAUCGUCU	Cleavage		1
hvu-miR6204	Contig10655_s_at	5	-1	1	22	2	23	AGGAGAAUAAUUAGAGCUGUGA	:..:::::::::: .::. ::	UUGCAGCUCUAAUGGUUUACCA	Cleavage		1
hvu-miR6204	Contig10632_s_at	5	-1	1	22	186	207	AGGAGAAUAAUUAGAGCUGUGA	:.:::: .:::::.::::..	UUACAGAAUUAAUUGUUCUUUG	Cleavage		1
hvu-miR6204	Contig10632_at	5	-1	1	22	327	348	AGGAGAAUAAUUAGAGCUGUGA	:.:::: .:::::.::::..	UUACAGAAUUAAUUGUUCUUUG	Cleavage		1
hvu-miR6204	Contig14522_at	5	-1	1	22	437	458	AGGAGAAUAAUUAGAGCUGUGA	:...::.: ::. ::::::..:	UUGUAGUUGUAGAUAUUCUUUU	Translation		1
hvu-miR6204	Contig26285_at	5	-1	1	22	83	104	AGGAGAAUAAUUAGAGCUGUGA	:::::::. ::: ::.::	GAGGAGCUCUAGCUAUGCUUCU	Translation		1
hvu-miR6204	Contig3873_at	5	-1	1	22	434	455	AGGAGAAUAAUUAGAGCUGUGA	..: .:::. :::::.:.::	AAGUAAUUCUGCUUAUUUUUCU	Translation		1
hvu-miR6204	HC02E10_T3_at	5	-1	1	22	345	366	AGGAGAAUAAUUAGAGCUGUGA	: :.::::::::::: :	CAUUCGAUUUAAUUAUUCUCGU	Cleavage		1
hvu-miR6205	Contig10738_at	5	-1	1	23	26	48	AGGAUGUUUGGAUACGUUUUAGU	: :::.:::.: :::: ::::	UCAAAAGCGUGUACAAAGAUCCG	Translation		1
hvu-miR6205	Contig8402_at	5	-1	1	23	393	415	AGGAUGUUUGGAUACGUUUUAGU	:::::: : ::..::..::.:	UGUAAAACCUCUCUGAAUGUCUU	Cleavage		1
hvu-miR6205	Contig21203_at	5	-1	1	23	111	133	AGGAUGUUUGGAUACGUUUUAGU	:::::::.:.::..: ::.	UGGAAAACGUGUUCAGGCCUCUG	Cleavage		1
hvu-miR6205	Contig14024_at	5	-1	1	23	418	440	AGGAUGUUUGGAUACGUUUUAGU	: :.: .. :::...:::::.::	AAUGAUGUAUAUUUGAACAUUCU	Cleavage		1
hvu-miR6205	Contig2736_s_at	5	-1	1	23	45	67	AGGAUGUUUGGAUACGUUUUAGU	..::::.:.:.:..:::.	UUCUGGACGUGUUCGAGUAUCUG	Cleavage		1
hvu-miR6205	Contig11480_at	5	-1	1	23	468	490	AGGAUGUUUGGAUACGUUUUAGU	.::::: :::.::: :::	AGAUGAACGUCUCCGAACUUCCC	Cleavage		1
hvu-miR6205	Contig20393_at	5	-1	1	23	190	212	AGGAUGUUUGGAUACGUUUUAGU	:: .:: ::::..:..::.:	UGCAAUGCGGAUCCGGAUGUCUU	Cleavage		1
hvu-miR6205	Contig15110_at	5	-1	1	23	153	175	AGGAUGUUUGGAUACGUUUUAGU	:::: ::.:::. :::.:	UCAGCAACGAAUUCAAGAAUCUU	Cleavage		1
hvu-miR6205	rbaal27b24_at	5	-1	1	23	212	234	AGGAUGUUUGGAUACGUUUUAGU	:::.: ::.::::: :::	CCGCAAAUGCUUCUAAACAACCU	Cleavage		1
hvu-miR6205	Contig20190_at	5	-1	1	23	455	477	AGGAUGUUUGGAUACGUUUUAGU	:.:: :.: ::.::::..:	AAGCAGACUUGUACAGACAUUUU	Translation		1
hvu-miR6205	Contig4976_at	5	-1	1	23	511	533	AGGAUGUUUGGAUACGUUUUAGU	.:::. :: .::::::.::	GUGGAAAUUCAUGUAAACAUUCU	Translation		1
hvu-miR6205	Contig25532_at	5	-1	1	23	372	394	AGGAUGUUUGGAUACGUUUUAGU	: : ::::.::.:::..:	UUGGCAUCUUAUCUAAGCAUUUU	Cleavage		1
hvu-miR6206	Contig10248_at	5	-1	1	22	239	260	GGCACACGGGCUGCAGGCAUAG	::.:::.:::: .: ::::::	CUGUGCUUGCAAUCAGUGUGCA	Translation		1
hvu-miR6206	Contig14248_at	5	-1	1	22	89	110	GGCACACGGGCUGCAGGCAUAG	: :::::..:::::::	GCCUUGCAGCAGCUUGUGUGCC	Cleavage		1
hvu-miR6206	Contig12000_at	5	-1	1	22	292	313	GGCACACGGGCUGCAGGCAUAG	::: :.::.:::::::	GUCCCCCUCCGGCUCGUGUGCA	Cleavage		1
hvu-miR6206	Contig4238_at	5	-1	1	22	18	39	GGCACACGGGCUGCAGGCAUAG	: ::: ::::::: ::::	UGUUCCCUACAGCCCGAUUGCC	Cleavage		1
hvu-miR6207	Contig16891_at	5	-1	1	21	349	369	UGGACGACCUGGGCGCCGACG	::::: ::.: ::: :::::.	CGUCGCCGUCGAGGGCGUCCG	Translation		1
hvu-miR6207	Contig5607_s_at	5	-1	1	21	332	352	UGGACGACCUGGGCGCCGACG	: ::::::.... ::: ::::	CUUCGGCGUUUGCGUCUUCCA	Cleavage		1
hvu-miR6207	Contig7332_at	5	-1	1	21	227	247	UGGACGACCUGGGCGCCGACG	: :::::::::: ::.:	CAAAGUCGCCCAGGUCUUCUA	Cleavage		1
hvu-miR6207	Contig636_at	5	-1	1	21	167	187	UGGACGACCUGGGCGCCGACG	:.::: .::::::: :.:	GCUUGGCUUCCAGGUCCUUCU	Cleavage		1
hvu-miR6207	Contig10624_at	5	-1	1	21	10	30	UGGACGACCUGGGCGCCGACG	::: ::::::: ::: :..	GUUCGUCGCCCAGAUCGGCUG	Cleavage		1
hvu-miR6208	Contig17752_at	5	-1	1	22	126	147	GUGCAUCAAGAUCGGCUCAUCU	:::: :::::: :::::	CAAGAAGCCCAUCUUGCUGCAC	Cleavage		1
hvu-miR6208	Contig1696_at	5	-1	1	22	246	267	GUGCAUCAAGAUCGGCUCAUCU	::::.: :. ::::::::	GCUGGAGCUGCUUAUGAUGCAC	Cleavage		1
hvu-miR6208	HS17M15u_at	5	-1	1	22	2	23	GUGCAUCAAGAUCGGCUCAUCU	::: :: .:::::::::	AAUCGAGAAGACUUUGAUGCAC	Translation		1
hvu-miR6209	Contig17805_at	5	-1	1	20	515	534	UGAGAUCAGAAAGAUGUGCG	::..:::::: ::.:: :.	GGCGUAUCUUUGUGGUCACG	Cleavage		1
hvu-miR6209	Contig14113_at	5	-1	1	20	122	141	UGAGAUCAGAAAGAUGUGCG	::: .. : :::::::.:::	CGCUUGCCCUUCUGAUUUCA	Cleavage		1
hvu-miR6209	Contig18643_at	5	-1	1	20	422	441	UGAGAUCAGAAAGAUGUGCG	: .:::. :::: ::::::	GGAGCAUUAUUCUCAUCUCA	Cleavage		1
hvu-miR6209	Contig9821_at	5	-1	1	20	354	373	UGAGAUCAGAAAGAUGUGCG	.:. : :.:::::: :.:::	UGUUCUUUUUUCUGUUUUCA	Cleavage		1
hvu-miR6209	Contig3472_at	5	-1	1	20	479	498	UGAGAUCAGAAAGAUGUGCG	.:..: ::::::::::.:	UGUGCCGGUUUCUGAUCUUA	Cleavage		1
hvu-miR6209	Contig13863_at	5	-1	1	20	167	186	UGAGAUCAGAAAGAUGUGCG	.: :: : :: :::::::::	UGGACCUAUUCCUGAUCUCA	Translation		1
hvu-miR6209	Contig7958_s_at	5	-1	1	20	185	204	UGAGAUCAGAAAGAUGUGCG	:: :: :::::::: ::.	GGCUCAGCUUUCUGAACUUU	Cleavage		1
hvu-miR6209	Contig5337_at	5	-1	1	20	371	390	UGAGAUCAGAAAGAUGUGCG	: : : :::::::.:.::	AGAAAAGCUUUCUGGUUUCC	Cleavage		1
hvu-miR6210	Contig25330_s_at	5	-1	1	22	161	182	ACUCCUUGGUUAUCAACUUCGA	::.::: ::. :::.:::::	CCGGAGUACAUGCCCAGGGAGU	Translation		1
hvu-miR6210	Contig5768_at	5	-1	1	22	15	36	ACUCCUUGGUUAUCAACUUCGA	:::: :.:::::::::	GACUCUUUGAAAGCCAAGGAGU	Cleavage		1
hvu-miR6210	Contig5496_at	5	-1	1	22	224	245	ACUCCUUGGUUAUCAACUUCGA	.:::: : :.:.:::::.::	CUGAAGCUACUGAUCAAGGGGU	Cleavage		1
hvu-miR6210	Contig13689_at	5	-1	1	22	102	123	ACUCCUUGGUUAUCAACUUCGA	.:..: :.:.:.:::::.::	GUGGGGGAGGUGAUCAAGGGGU	Cleavage		1
hvu-miR6210	Contig9951_s_at	5	-1	1	22	58	79	ACUCCUUGGUUAUCAACUUCGA	:.:::: : .::::::::	CUUAGGUUGCUUGCCAAGGAGA	Translation		1
hvu-miR6210	Contig10144_s_at	5	-1	1	22	237	258	ACUCCUUGGUUAUCAACUUCGA	: ::::.::.::::::	CCGCUCUCGAUAGCCGAGGAGU	Cleavage		1
hvu-miR6210	Contig9574_at	5	-1	1	22	164	185	ACUCCUUGGUUAUCAACUUCGA	::::: ::. ::::::::	GAGAAGUACAUGUCCAAGGAGG	Translation		1
hvu-miR6210	Contig6242_at	5	-1	1	22	33	54	ACUCCUUGGUUAUCAACUUCGA	:. : ::.:.:.:::::::	AGGGUGGUGGUGAUCAAGGAGA	Cleavage		1
hvu-miR6210	Contig9440_s_at	5	-1	1	22	26	47	ACUCCUUGGUUAUCAACUUCGA	: ::.:.:::::::::	AAGCCGAUGGUGACCAAGGAGG	Cleavage		1
hvu-miR6210	Contig10877_at	5	-1	1	22	235	256	ACUCCUUGGUUAUCAACUUCGA	: :.: :::: .:::.::::	ACCAGGGUGAUCGCCAGGGAGG	Translation		1
hvu-miR6210	Contig26136_at	5	-1	1	22	387	408	ACUCCUUGGUUAUCAACUUCGA	:: ::::.:.:..::::	CACUAGGUGAUGAUCGGGGAGC	Cleavage		1
hvu-miR6210	Contig2638_at	5	-1	1	22	107	128	ACUCCUUGGUUAUCAACUUCGA	::::: . ..::::::::	CACAAGUUCGAGGCCAAGGAGC	Cleavage		1
hvu-miR6210	Contig8056_at	5	-1	1	22	205	226	ACUCCUUGGUUAUCAACUUCGA	::: ::: .:.:::::.:	GGUAAGCUGAAGAUCAAGGGGA	Cleavage		1
hvu-miR6210	Contig14095_at	5	-1	1	22	374	395	ACUCCUUGGUUAUCAACUUCGA	.: :::.:.:::.. ::::	CAAGAUUUGGUGACCGGAGAGU	Cleavage		1
hvu-miR6210	Contig2718_s_at	5	-1	1	22	173	194	ACUCCUUGGUUAUCAACUUCGA	:. ::: :: ...::::::::	UUAAAGGAGAAGGUCAAGGAGU	Cleavage		1
hvu-miR6210	Contig14314_at	5	-1	1	22	520	541	ACUCCUUGGUUAUCAACUUCGA	::: : .:::::::::: :	CAGAACAUUGUAACCAAGGACU	Cleavage		1
hvu-miR6210	Contig4756_at	5	-1	1	22	161	182	ACUCCUUGGUUAUCAACUUCGA	:: ::::.::::::: :	AUAAACAUGAUGACCAAGGUGA	Cleavage		1
hvu-miR6211	Contig7664_at	5	-1	1	20	96	115	CAGAUCAAGACGCUCCGGCA	:::.::.::: .:::.: ::	UGCUGGGGCGGUUUGGUAUG	Translation		1
hvu-miR6211	Contig8299_at	5	-1	1	20	231	250	CAGAUCAAGACGCUCCGGCA	:: :::. :::::::::	GACCAGAGUUUCUUGAUCUC	Translation		1
hvu-miR6211	Contig9429_s_at	5	-1	1	20	392	411	CAGAUCAAGACGCUCCGGCA	:. :.:.::: :::::::	GACUUGGGUGUCCUGAUCUG	Cleavage		1
hvu-miR6211	Contig22558_at	5	-1	1	20	273	292	CAGAUCAAGACGCUCCGGCA	: : ::::::: ::.:::	AGGCAGAGCGUCAUGGUCUU	Cleavage		1
hvu-miR6212	Contig2932_at	5	-1	1	21	386	406	AUACAGUUUACAAUGCACGAU	:.::::::::.::::	UUGCCGUAUUGUAAAUUGUAA	Cleavage		1
hvu-miR6212	Contig6553_at	5	-1	1	21	383	403	AUACAGUUUACAAUGCACGAU	::.::::: :::::::	UCAAUGUAUUGUCAACUGUAG	Cleavage		1
hvu-miR6212	Contig8505_s_at	5	-1	1	21	96	115	AUACAGUUUACAAUGCACGAU	: ::::: :::::::.:: :	AGCGUGC-UUGUAAAUUGAAC	Cleavage		1
hvu-miR6212	Contig11984_at	5	-1	1	21	429	449	AUACAGUUUACAAUGCACGAU	: :: .:::::: :::::	GGCAUGGGUUGUAAUCUGUAA	Cleavage		1
hvu-miR6213	Contig12465_at	5	-1	1	21	237	257	ACAGAUUGCUACAGACUGGUC	:: :.: ::::::..:::: :	GAACGGGCUGUAGUGAUCUCU	Cleavage		1
hvu-miR6213	Contig5922_at	5	-1	1	21	213	233	ACAGAUUGCUACAGACUGGUC	.::.::.:: ::.:::.: :	UGCCGGUUUGGAGUAAUUUCU	Translation		1
hvu-miR6213	Contig12088_at	5	-1	1	21	432	452	ACAGAUUGCUACAGACUGGUC	:.. ::.:::::::.:. ::	AAUUUGUUUGUAGCAGUUAGU	Cleavage		1
hvu-miR6213	Contig2392_at	5	-1	1	21	384	403	ACAGAUUGCUACAGACUGGUC	: .:.::.: :::.:::::::	GCUCGGUUU-UAGUAAUCUGU	Cleavage		1
hvu-miR6213	Contig13174_at	5	-1	1	21	108	128	ACAGAUUGCUACAGACUGGUC	... :::: :: ::::::::	AGUUUGUCUUUACCAAUCUGU	Cleavage		1
hvu-miR6213	Contig5772_at	5	-1	1	21	522	542	ACAGAUUGCUACAGACUGGUC	:: ::: : :::...:::::	UACAAGUAUCUAGUGGUCUGU	Cleavage		1
hvu-miR6214	Contig11797_at	5	-1	1	20	119	138	CGACGACGACGAGCACGACA	:::::::::::: :::	AAUCGUGCUCGUCGGCGUAC	Cleavage		1
hvu-miR6214	Contig4690_at	5	-1	1	20	341	360	CGACGACGACGAGCACGACA	::::: ::::: :::::	GAACGUGCGCGUCGACGUCG	Cleavage		1
hvu-miR6214	Contig9230_s_at	5	-1	1	20	201	220	CGACGACGACGAGCACGACA	:::.:: :.::.::.::.:	UGUUGUUGUUGUUGUUGUUG	Cleavage		1
hvu-miR6214	Contig3908_at	5	-1	1	20	442	461	CGACGACGACGAGCACGACA	:: :. :::::::::::	GCGCGCGUACGUCGUCGUCG	Cleavage		1
hvu-miR6214	Contig7501_s_at	5	-1	1	20	274	293	CGACGACGACGAGCACGACA	::::: ::: ::::::::	UGUCGCCGUCGCCGUCGUCG	Cleavage		1
hvu-miR6214	Contig3054_s_at	5	-1	1	20	239	258	CGACGACGACGAGCACGACA	:::: : :::::: :: :::	UGUCUUCCUCGUCUUCAUCG	Cleavage		1
hvu-miR6214	Contig4900_at	5	-1	1	20	321	340	CGACGACGACGAGCACGACA	::: ::::::::::.:	UACCGUUGUCGUCGUCGUUG	Cleavage		1
hvu-miR6214	Contig3112_at	5	-1	1	20	64	83	CGACGACGACGAGCACGACA	::: :.::::.::.:: :	GAUCGCGUUCGUUGUUGUGG	Cleavage		1
hvu-miR6214	Contig6974_at	5	-1	1	20	56	75	CGACGACGACGAGCACGACA	:: ::::::::: :: ::	CCUCAUGCUCGUCGGCGACG	Cleavage		1
hvu-miR6214	Contig12522_at	5	-1	1	20	369	388	CGACGACGACGAGCACGACA	:: : ::::: .:::::::	UGCAGAGCUCGGUGUCGUCG	Cleavage		1
hvu-miR6214	Contig10730_at	5	-1	1	20	147	166	CGACGACGACGAGCACGACA	:: : .:::::: :::::	CUUCCUCUUCGUCGACGUCG	Cleavage		1
hvu-miR6214	Contig21083_at	5	-1	1	20	110	129	CGACGACGACGAGCACGACA	: :: ::::: :::: :::	CGCCGGGCUCGCCGUCCUCG	Cleavage		1
hvu-miR6214	Contig12286_s_at	5	-1	1	20	86	105	CGACGACGACGAGCACGACA	: :: : :::::::::::	CGGCGAGAACGUCGUCGUCG	Cleavage		1
hvu-miR6214	Contig11163_at	5	-1	1	20	18	37	CGACGACGACGAGCACGACA	: ::: :::::: :::::	CGGCGUCCUCGUCACCGUCG	Cleavage		1
hvu-miR6214	Contig10615_at	5	-1	1	20	282	301	CGACGACGACGAGCACGACA	: : : .:::::: :::::	GGCCCUCUUCGUCGACGUCG	Cleavage		1

## Sheet: pests
S7 Table. List of the highest scoring miRNAs associated with pests DEGs that were identified using psRNA target server.
miRNA_Acc.	Target_Acc.	Expectation	UPE$	miRNA_start	miRNA_end	Target_start	Target_end	miRNA_aligned_fragment	alignment	Target_aligned_fragment	Inhibition	Target_Desc.	Multiplicity
hvu-miR156a	EBro08_SQ007_C02_at	3.5	-1	1	21	383	403	UGACAGAAGAGAGUGAGCACA	: :::...:.::::.:::::	AGGGCUUGUUUUCUUUUGUCA	Cleavage		1
hvu-miR156b	EBro08_SQ007_C02_at	3.5	-1	1	21	383	403	UGACAGAAGAGAGUGAGCACA	: :::...:.::::.:::::	AGGGCUUGUUUUCUUUUGUCA	Cleavage		1
hvu-miR5049b	Contig4056_at	3.5	-1	1	21	398	418	AGUAUUUAGGUACAGAGGGAG	::::::: :: :::::::::	CUCCCUCGGUUCCUAAAUACA	Translation		1
hvu-miR5053	AF016328_at	3.5	-1	1	21	47	67	CGCAGCUGUAGUCGCCGGCGU	: :::::::::.:.:: :::	CCACCGGCGACUGCGGCGGCG	Cleavage		1
hvu-miR6192	Contig20829_at	3.5	-1	1	22	225	246	UAGGAGAGGGGGGAAGGGAUCU	:::: .:::::.:::::: ::	UGAUCAUUUCCCUCCUCUCGUA	Cleavage		1
hvu-miR6204	:Contig4490_s_at	3.5	-1	1	22	366	387	AGGAGAAUAAUUAGAGCUGUGA	:.:: ::::: .::.:::::::	UUACUGCUCUUGUUGUUCUCCU	Cleavage		1
hvu-miR6212	HVSMEm0015M15r2_s_at	3.5	-1	1	21	257	277	AUACAGUUUACAAUGCACGAU	::::..:::: ::.:::.:	GACGUGUGUUGUUAAUUGUGU	Cleavage		1
hvu-miR5052	Contig1580_x_at	4	-1	1	21	118	138	ACCGGCUGGACGGUAGGCAUA	: ::::.::::.. ::::::	AACGCCUGCCGUUUCGCCGGU	Cleavage		1
hvu-miR5052	Contig1568_x_at	4	-1	1	21	134	154	ACCGGCUGGACGGUAGGCAUA	: ::::.::::.. ::::::	AACGCCUGCCGUUUCGCCGGU	Cleavage		1
hvu-miR5053	Contig3947_s_at	4	-1	1	21	100	120	CGCAGCUGUAGUCGCCGGCGU	.: :::::::::.:.:. :::	GCACCGGCGACUGCGGUGGCG	Cleavage		1
hvu-miR5053	Contig1012_s_at	4	-1	1	21	156	176	CGCAGCUGUAGUCGCCGGCGU	: :.:::::::::.:.:: :	UCCCUGGCGACUACGGUUGGG	Cleavage		1
hvu-miR6214	Contig7047_at	4	-1	1	20	117	136	CGACGACGACGAGCACGACA	:::::::::::::::	CACGUUGCUCGUCGUCGUCG	Cleavage		1
hvu-miR156a	Contig10448_at	4.5	-1	1	21	459	479	UGACAGAAGAGAGUGAGCACA	::: ..:::::::.:: :.	GCUGCCUGCUCUCUUUUGACG	Cleavage		1
hvu-miR156b	Contig10448_at	4.5	-1	1	21	459	479	UGACAGAAGAGAGUGAGCACA	::: ..:::::::.:: :.	GCUGCCUGCUCUCUUUUGACG	Cleavage		1
hvu-miR444a	Contig1633_at	4.5	-1	1	21	336	356	UUGCUGCCUCAAGCUUGCUGC	::::::. :::::::.:.	AGAGCAAGUGAGAGGCAGUAG	Translation		1
hvu-miR444b	Contig2427_at	4.5	-1	1	21	228	248	UGCAGUUGCUGUCUCAAGCUU	.:: :::.::: :.:::::	CGGCGAGAGGCAGAAGCUGCA	Cleavage		1
hvu-miR444b	Contig1800_x_at	4.5	-1	1	21	404	424	UGCAGUUGCUGUCUCAAGCUU	::: :::. ::::.::::	UUGCUAAAGAUUGCAAUUGCA	Translation		1
hvu-miR5049e	Contig16375_at	4.5	-1	1	21	418	438	AAUUAUUUAGGUACAGAGGGA	..:: : :.::::::::: :	CUUCUAUAUGCCUAAAUAAGU	Cleavage		1
hvu-miR6209	Contig7239_s_at	4.5	-1	1	20	443	462	UGAGAUCAGAAAGAUGUGCG	.:::: :::.::.:.:::	UCUACAUGUUUUUGGUUUCA	Cleavage		1
hvu-miR1436	Contig24198_at	5	-1	1	21	309	329	ACAUUAUGGGACGGAGGGAGU	.:::.::. :.:: ::.:::	UUUCCUUCUCUUCCCUAGUGU	Cleavage		1
hvu-miR166a	Contig1642_at	5	-1	1	21	41	61	UCGGACCAGGCUUCAUUCCCC	:::.::::: :::: :.:	UUGGAGUGAAGACUGGCCUGC	Translation		1
hvu-miR166a	Contig1633_at	5	-1	1	21	21	41	UCGGACCAGGCUUCAUUCCCC	::: :: ::: ::::::.:	UGGGUAUUAAGACUGGUCUGC	Translation		1
hvu-miR166b	Contig1642_at	5	-1	1	21	41	61	UCGGACCAGGCUUCAUUCCCC	:::.::::: :::: :.:	UUGGAGUGAAGACUGGCCUGC	Translation		1
hvu-miR166b	Contig1633_at	5	-1	1	21	21	41	UCGGACCAGGCUUCAUUCCCC	::: :: ::: ::::::.:	UGGGUAUUAAGACUGGUCUGC	Translation		1
hvu-miR166c	Contig1642_at	5	-1	1	21	41	61	UCGGACCAGGCUUCAUUCCCC	:::.::::: :::: :.:	UUGGAGUGAAGACUGGCCUGC	Translation		1
hvu-miR166c	Contig1633_at	5	-1	1	21	21	41	UCGGACCAGGCUUCAUUCCCC	::: :: ::: ::::::.:	UGGGUAUUAAGACUGGUCUGC	Translation		1
hvu-miR168-3p	Contig2792_s_at	5	-1	1	24	55	78	GAUCCCGCCUUGCACCAAGUGAAU	::: :::.::::::: :	UACACGCUGGGGCAGGGCGGGAAC	Cleavage		1
hvu-miR171-3p	:Contig4490_s_at	5	-1	1	21	31	51	UGAUUGAGCCGUGCCAAUAUC	:. . :::..:::::::: ::	GGAGGUGGUGCGGCUCAAGCA	Cleavage		1
hvu-miR5052	Contig34_s_at	5	-1	1	21	132	152	ACCGGCUGGACGGUAGGCAUA	: :::.::: :. ::::::	CCUUCCUGCCGGCUCGCCGGU	Translation		1
hvu-miR5053	Contig15553_at	5	-1	1	21	89	109	CGCAGCUGUAGUCGCCGGCGU	.:::: :::::: :.:: :.:	GCGCCUGCGACUUCGGCGGUG	Cleavage		1
hvu-miR6176	Contig3947_s_at	5	-1	1	23	55	77	GAAGCUGUAGUGCAGCCGGCGUU	:::: : :::.:::::::	GGGGCCGCACGGACUGCAGCUUC	Cleavage		1
hvu-miR6180	Contig20622_at	5	-1	1	20	476	495	AGGGUGGAAGAAAGAGGGCG	.:.:::::::::..::	CAUGUUUUUUCUUCCAUUCU	Cleavage		1
hvu-miR6181	Contig4654_at	5	-1	1	23	54	76	UGCUCUUCAUGGACUGCGGCGCC	::.: .:::: ::: :::::::.	GGUGGUGCAGCCCAAGAAGAGCG	Cleavage		1
hvu-miR6182	Contig24328_at	5	-1	1	22	219	241	UGAGUGUGUGAUGGA-UGGCUUU	::.:::: ::.::::..::.:..	AAGGCCAAUCUAUCAUGCAUUUG	Cleavage		1
hvu-miR6182	Contig16375_at	5	-1	1	22	227	249	UGAGUGUGUGAUGGA-UGGCUUU	::.:::: ::.::::..::.:..	AAGGCCAAUCUAUCAUGCAUUUG	Cleavage		1
hvu-miR6182	Contig3635_s_at	5	-1	1	22	363	384	UGAGUGUGUGAUGGAUGGCUUU	: : .:::::: ::::.::::	ACAAUCAUCCAGGACACGCUCA	Translation		1
hvu-miR6183	EBro02_SQ007_I24_at	5	-1	1	22	6	27	UGAGCGAGUUGGCUGCAAGUUC	::::: : ...:::::::	UUUCUUGCUGAUGGCUCGCUCC	Cleavage		1
hvu-miR6185	Contig4075_at	5	-1	1	21	318	338	UCUGGCAGCGACGGGAACAUA	:::::..: ::::::.. :	GCUGUUCUUGCCGCUGCUGCA	Translation		1
hvu-miR6187	Contig20622_at	5	-1	1	21	436	456	UGAACAGGUUCGGCGACCUCA	:::: ::.:. ..::::.:	AAAGGUAGCUGGUUUUGUUUA	Cleavage		1
hvu-miR6188	HVSMEf0020J20f2_x_at	5	-1	1	22	2	23	GGUGGAUCGAUGAACCCGGCGA	:. ::::.. ::::.:.::	GAACUCGGUUUGGCGAUUCGCC	Translation		1
hvu-miR6189	Contig24198_at	5	-1	1	20	119	138	AGGUGAUGCUGUGGUGAUCU	.:: .::::.::.::.::	GGAGGGCCACGGCGUCGCCG	Cleavage		1
hvu-miR6190	HVSMEm0015M15r2_s_at	5	-1	1	21	216	236	CGAGGAAAGGAAGAAGCCAUG	..: ::::.: ::::: ::.:	UGUCGCUUUUGCCUUUACUUG	Translation		1
hvu-miR6192	Contig12685_at	5	-1	1	22	462	483	UAGGAGAGGGGGGAAGGGAUCU	:.:::.:.::.:.:.::	UUCCCUCUUUCUCCUUUUUCUC	Cleavage		1
hvu-miR6193	Contig4273_at	5	-1	1	23	175	197	CUCUGCCACCGGUCCAUGACGAC	: :: .:::::: :::::	CACAACUUGAGCCGGUGUCAGAG	Cleavage		1
hvu-miR6198	Contig19054_at	5	-1	1	22	282	303	GCUCUGUCUUGGAUGGUCAUUC	:..: :.::::::::: :	UUCAGGUCUUUCAAGACAGACC	Cleavage		1
hvu-miR6199	Contig1561_at	5	-1	1	23	356	378	CCACAGAAUUCUCACAGUGAUGG	:::::::.:::::::	UGGCACCUGUGAGGAUUCUGUCU	Cleavage		1
hvu-miR6199	Contig628_x_at	5	-1	1	23	277	299	CCACAGAAUUCUCACAGUGAUGG	:.: :::::::.::::	UGUAAAUUACGAGAAUUUUGUGC	Cleavage		1

## Sheet: fungi-pests
S7 Table. List of the highest scoring miRNAs associated with fungi-pests DEGs that were identified using psRNA target server.
miRNA_Acc.	Target_Acc.	Expectation	UPE$	miRNA_start	miRNA_end	Target_start	Target_end	miRNA_aligned_fragment	alignment	Target_aligned_fragment	Inhibition	Target_Desc.	Multiplicity
hvu-miR6193	Contig13967_at	2.5	-1	1	23	110	132	CUCUGCCACCGGUCCAUGACGAC	::: :: ::::: ::::::::::	GUCAUCUUGGACGGGUGGCAGAG	Translation		1
hvu-miR169	Contig7809_at	3	-1	1	21	382	402	AAGCCAAGGAUGAGUUGCCUG	.:::::..:::::::: :.::	UAGGCAGUUCAUCCUUCGUUU	Cleavage		1
hvu-miR5049c	Contig5405_at	3	-1	1	23	441	463	AGACAAUUAUUUUGGGACGGAGG	: : :::::::. ::::::::	UGUACUUCCCAAAGCAAUUGUCU	Cleavage		1
hvu-miR6192	Contig2080_at	3.5	-1	1	22	431	452	UAGGAGAGGGGGGAAGGGAUCU	:..:::.::.::::.:::	CCUCCUUUUCUCCUCUCUUCUA	Cleavage		1
hvu-miR6202	Contig16950_at	3.5	-1	1	20	323	342	UGAAGAUUUUAAGCAUUGAA	:.. :::::::::: ::::	AUUGUUGCUUAAAAUAUUCA	Cleavage		1
hvu-miR6204	Contig4490_s_at	3.5	-1	1	22	366	387	AGGAGAAUAAUUAGAGCUGUGA	:.:: ::::: .::.:::::::	UUACUGCUCUUGUUGUUCUCCU	Cleavage		1
hvu-miR444b	Contig733_at	4	-1	1	21	348	368	UGCAGUUGCUGUCUCAAGCUU	.: :::::.. :::.:::::	UGGGUUGAGGUUGCAGCUGCA	Translation		1
hvu-miR5049e	Contig2784_at	4	-1	1	21	159	179	AAUUAUUUAGGUACAGAGGGA	..::.:::::::: :::: :	CUUCUUUGUACCUAUAUAAAU	Cleavage		1
hvu-miR5049e	Contig1908_s_at	4	-1	1	21	470	490	AAUUAUUUAGGUACAGAGGGA	.:.:::::::.::: :::	CAGUUUUGUACCUGAAUUAUU	Cleavage		1
hvu-miR5050	Contig7399_s_at	4	-1	1	21	48	68	UUGAGGUCGUUCAACCAGCAA	:::::::::. ::.::.:	AAGCUGGUUGAGGGAUCUUAU	Cleavage		1
hvu-miR5051	Contig11516_at	4	-1	1	21	152	172	UUUGGCACCUUGAAACUGGGA	::.:::::::.: ::::.:	GCCUAGUUUCAGGAUGCCGAC	Cleavage		1
hvu-miR5051	HZ01H01u_at	4	-1	1	21	265	285	UUUGGCACCUUGAAACUGGGA	:::::::. ::::::..:	GACCAGUUUUUAGGUGCUGAU	Translation		1
hvu-miR6181	Contig7160_at	4	-1	1	23	60	82	UGCUCUUCAUGGACUGCGGCGCC	:.::::: .::::::: ::	CCUUCUGCAGUGUAUGAAGACCA	Cleavage		1
hvu-miR6182	Contig3321_at	4	-1	1	22	106	127	UGAGUGUGUGAUGGAUGGCUUU	::::::::::: :::..: ::	CAAGCCAUCCAUGACAUGCCCA	Translation		1
hvu-miR6190	Contig6800_s_at	4	-1	1	21	252	272	CGAGGAAAGGAAGAAGCCAUG	:::::::::: : :::.:.:	GAUGGCUUCUUACAUUCUUUG	Translation		2
hvu-miR6190	Contig6800_s_at	4	-1	1	21	360	380	CGAGGAAAGGAAGAAGCCAUG	: ::: :.::..:::.::::	CUUGGGCUUUUUUUUUUCUCG	Cleavage		2
hvu-miR6196	Contig7353_at	4	-1	1	21	411	431	AGGACGAGGAGAUGGAGAGGA	:: ::::::::::.: :::	GCCGAUCCAUCUCCUUGCCCU	Cleavage		1
hvu-miR6196	Contig1321_at	4	-1	1	21	356	375	AGGACGAGGAGAUGGAGAGGA	::::: .:.::::.:::.:	GGCUCUC-GUUUCCUUGUCUU	Cleavage		1
hvu-miR6197	HU08O22r_at	4	-1	1	21	268	288	UCUGUUCCUAAAUGUAAGACG	:: : :::::::::..::	UCUCAUUCAUUUAGGAGUAGC	Cleavage		1
hvu-miR6203	Contig1024_at	4	-1	1	22	429	450	AGACGAUUAAGAAGACCUGCAA	..:::.::::::.:.::.	CGUUGGGUUUUCUUAGUUGUUG	Cleavage		1
hvu-miR6209	Contig3523_at	4	-1	1	20	389	408	UGAGAUCAGAAAGAUGUGCG	:::.: :::::::::. .:	AGCAUACCUUUCUGAUUGUA	Cleavage		1
hvu-miR1436	Contig5728_at	4.5	-1	1	21	389	409	ACAUUAUGGGACGGAGGGAGU	:: :::::::. :::::: :	UCUGCCUCCGUUGCAUAAUUU	Cleavage		1
hvu-miR156a	Contig10448_at	4.5	-1	1	21	459	479	UGACAGAAGAGAGUGAGCACA	::: ..:::::::.:: :.	GCUGCCUGCUCUCUUUUGACG	Cleavage		1
hvu-miR156b	Contig10448_at	4.5	-1	1	21	459	479	UGACAGAAGAGAGUGAGCACA	::: ..:::::::.:: :.	GCUGCCUGCUCUCUUUUGACG	Cleavage		1
hvu-miR168-3p	Contig18044_at	4.5	-1	1	24	260	283	GAUCCCGCCUUGCACCAAGUGAAU	:::: : :::::::: .::	GAGGUCUUGAUUCAAGGCGGAGUC	Cleavage		1
hvu-miR444a	Contig7834_at	4.5	-1	1	21	351	371	UUGCUGCCUCAAGCUUGCUGC	:. :.:::::::.:::: :..	GUUGUAAGCUUGGGGCACCGG	Cleavage		1
hvu-miR444a	Contig1633_at	4.5	-1	1	21	336	356	UUGCUGCCUCAAGCUUGCUGC	::::::. :::::::.:.	AGAGCAAGUGAGAGGCAGUAG	Translation		1
hvu-miR5049b	Contig7786_at	4.5	-1	1	21	393	413	AGUAUUUAGGUACAGAGGGAG	::::::: :: .:::::::.	CUCCCUCCGUUUCUAAAUAUA	Translation		1
hvu-miR5050	Contig5763_s_at	4.5	-1	1	21	189	209	UUGAGGUCGUUCAACCAGCAA	:: :::.:::.:.::::	CGCCUACUUGGACGGCUUCAA	Cleavage		1
hvu-miR5053	Contig11001_at	4.5	-1	1	21	100	120	CGCAGCUGUAGUCGCCGGCGU	:::::: ::.::::.:: ::	ACGCCGCCGGCUACGGCCGCA	Cleavage		1
hvu-miR5053	HVSMEh0088I08r2_s_at	4.5	-1	1	21	160	180	CGCAGCUGUAGUCGCCGGCGU	..: :::::.:::..:: :.:	GUGGCGGCGGCUAUGGCGGUG	Cleavage		1
hvu-miR6179	Contig4312_s_at	4.5	-1	1	22	274	295	AACCAGUCGAGGCCAGGGGGUU	.:::::: ..:: :.:::::	UCUCCCCUGAUUUCCAUUGGUU	Cleavage		1
hvu-miR6181	Contig7645_at	4.5	-1	1	23	94	117	UGCUCUUCAUGGAC-UGCGGCGCC	:. :.::. :: :::::::::::	UGUACUGCGUGUACAUGAAGAGCA	Cleavage		1
hvu-miR6181	Contig6517_at	4.5	-1	1	23	265	287	UGCUCUUCAUGGACUGCGGCGCC	.::: .. ::::::::::: :	CCUGCCCUGUUCCAUGAAGAGGA	Cleavage		1
hvu-miR6192	Contig12543_at	4.5	-1	1	22	399	420	UAGGAGAGGGGGGAAGGGAUCU	::..::::....::::.:	UAUUCUUUUCCUUUUUCUCUUC	Cleavage		1
hvu-miR6192	Contig8567_at	4.5	-1	1	22	325	346	UAGGAGAGGGGGGAAGGGAUCU	:: : :. :::..:::::.::.	AGCUGCUCUCCUUCCUCUUCUG	Cleavage		1
hvu-miR6203	rbah54a21_s_at	4.5	-1	1	22	109	130	AGACGAUUAAGAAGACCUGCAA	..:: ::::::.. :::::	GCCUGGGCCUUCUUGGACGUCU	Cleavage		1
hvu-miR6204	Contig733_at	4.5	-1	1	22	560	581	AGGAGAAUAAUUAGAGCUGUGA	:...::.:::: ::. ::::::	UUGUAGUUCUAUUUGCUCUCCU	Translation		1
hvu-miR6209	Contig7239_s_at	4.5	-1	1	20	443	462	UGAGAUCAGAAAGAUGUGCG	.:::: :::.::.:.:::	UCUACAUGUUUUUGGUUUCA	Cleavage		1
hvu-miR1120	Contig4610_s_at	5	-1	1	24	490	513	ACAUUCUUAUAUUAUGGGACGGAG	:::. :. ::::::::: :	GCUUUUCCUUUGUUAUAAGAAUCU	Cleavage		1
hvu-miR156a	Contig6517_at	5	-1	1	21	448	468	UGACAGAAGAGAGUGAGCACA	::: .:.::::.:::.:	GAUGCGGCUUUUCUUUUGUUA	Cleavage		1
hvu-miR156a	Contig4333_at	5	-1	1	21	369	388	UGACAGAAGAGAGUGAGCACA	: ::: : ::::.:::: :::	UUUGC-CUCUCUUUUCUUUCA	Cleavage		1
hvu-miR156b	Contig6517_at	5	-1	1	21	448	468	UGACAGAAGAGAGUGAGCACA	::: .:.::::.:::.:	GAUGCGGCUUUUCUUUUGUUA	Cleavage		1
hvu-miR156b	Contig4333_at	5	-1	1	21	369	388	UGACAGAAGAGAGUGAGCACA	: ::: : ::::.:::: :::	UUUGC-CUCUCUUUUCUUUCA	Cleavage		1
hvu-miR159a	Contig21083_at	5	-1	1	21	227	247	UUUGGAUUGAAGGGAGCUCUG	::::.:.::::::.. :.	CCCAGCUUCUUUCAAUUUCAG	Cleavage		1
hvu-miR159b	Contig21083_at	5	-1	1	21	227	247	UUUGGAUUGAAGGGAGCUCUG	::::.:.::::::.. :.	CCCAGCUUCUUUCAAUUUCAG	Cleavage		1
hvu-miR166a	Contig1633_at	5	-1	1	21	21	41	UCGGACCAGGCUUCAUUCCCC	::: :: ::: ::::::.:	UGGGUAUUAAGACUGGUCUGC	Translation		1
hvu-miR166a	Contig2404_at	5	-1	1	21	350	370	UCGGACCAGGCUUCAUUCCCC	: :::.: .. .::::::.::	GAGGAGUAGGCUCUGGUCUGA	Translation		1
hvu-miR166b	Contig1633_at	5	-1	1	21	21	41	UCGGACCAGGCUUCAUUCCCC	::: :: ::: ::::::.:	UGGGUAUUAAGACUGGUCUGC	Translation		1
hvu-miR166b	Contig2404_at	5	-1	1	21	350	370	UCGGACCAGGCUUCAUUCCCC	: :::.: .. .::::::.::	GAGGAGUAGGCUCUGGUCUGA	Translation		1
hvu-miR166c	Contig1633_at	5	-1	1	21	21	41	UCGGACCAGGCUUCAUUCCCC	::: :: ::: ::::::.:	UGGGUAUUAAGACUGGUCUGC	Translation		1
hvu-miR166c	Contig2404_at	5	-1	1	21	350	370	UCGGACCAGGCUUCAUUCCCC	: :::.: .. .::::::.::	GAGGAGUAGGCUCUGGUCUGA	Translation		1
hvu-miR168-3p	Contig2792_s_at	5	-1	1	24	55	78	GAUCCCGCCUUGCACCAAGUGAAU	::: :::.::::::: :	UACACGCUGGGGCAGGGCGGGAAC	Cleavage		1
hvu-miR168-5p	Contig12572_at	5	-1	1	21	167	187	UCGCUUGGUGCAGAUCGGGAC	: ::: :::..: :.::::	UCCACGAGCUGUGCGAGGCGA	Cleavage		1
hvu-miR169	Contig9187_at	5	-1	1	21	151	171	AAGCCAAGGAUGAGUUGCCUG	:::: ::::.::::::	GCUACAACGCAUCUUUGGCUA	Cleavage		2
hvu-miR169	Contig9187_at	5	-1	1	21	224	244	AAGCCAAGGAUGAGUUGCCUG	::.::.. :::::::::	UGUCCAGCUUGCCCUUGGCUU	Translation		2
hvu-miR171-3p	Contig4490_s_at	5	-1	1	21	31	51	UGAUUGAGCCGUGCCAAUAUC	:. . :::..:::::::: ::	GGAGGUGGUGCGGCUCAAGCA	Cleavage		1
hvu-miR397a	rbaak22p05_s_at	5	-1	1	21	20	40	CCGUUGAGUGCAGCGUUGAUG	: ::: ::::::. .:.:::	GAACAAGGCUGCAUCUAGCGG	Cleavage		1
hvu-miR444a	Contig5242_at	5	-1	1	21	355	375	UUGCUGCCUCAAGCUUGCUGC	:: :::::::::: :.:	AAUUCAUGCUUGAGGCAUCGA	Cleavage		1
hvu-miR444a	HV_CEb0015P21f_s_at	5	-1	1	21	32	52	UUGCUGCCUCAAGCUUGCUGC	..: : :::: ::::.:::.	AUGGAAUGCUUCAGGCGGCAG	Translation		1
hvu-miR444a	Contig9640_at	5	-1	1	21	68	88	UUGCUGCCUCAAGCUUGCUGC	::.. ::::.:: :::::	CAAGUGCUCUUGGGGAAGCAA	Cleavage		1
hvu-miR444b	Contig7597_at	5	-1	1	21	405	425	UGCAGUUGCUGUCUCAAGCUU	.::. ::::::.::: ::::	GAGUCUGAGACGGCAUGUGCA	Cleavage		1
hvu-miR5048a	Contig6261_at	5	-1	1	22	174	195	UAUUUGCAGGUUUUAGGUCUAA	::: : :..::::::.: :	GCUGACAUCAGGCCUGCAGAGA	Cleavage		1
hvu-miR5048b	Contig6261_at	5	-1	1	22	174	195	UAUUUGCAGGUUUUAGGUCUAA	::: : :..::::::.: :	GCUGACAUCAGGCCUGCAGAGA	Cleavage		1
hvu-miR5049a	HVSMEh0088I08r2_s_at	5	-1	1	21	269	289	UCCUAAAUACUUGUUGUUGGG	::.:::.:: :::::::	UGAAAUAACGAGCUUUUAGGA	Cleavage		1
hvu-miR5049b	Contig11265_at	5	-1	1	21	367	387	AGUAUUUAGGUACAGAGGGAG	:..:. :::::::. :.::	GCCUUUUGGUACCUAGUUGCU	Cleavage		1
hvu-miR5049e	HVSMEb0010A16r2_at	5	-1	1	21	185	205	AAUUAUUUAGGUACAGAGGGA	:: :..::::::::::	GUGUACUCUGUCUAAAUAAUU	Cleavage		1
hvu-miR5050	Contig3523_at	5	-1	1	21	280	300	UUGAGGUCGUUCAACCAGCAA	:: .:: :::::::.. ::::	UUUUUGCUUGAACGGUGUCAA	Cleavage		1
hvu-miR5050	Contig624_at	5	-1	1	21	17	37	UUGAGGUCGUUCAACCAGCAA	:::::: .: :.::::::	CCUCUGGUUCGAGGGCCUCAA	Cleavage		1
hvu-miR5051	rbah53f17_s_at	5	-1	1	21	75	95	UUUGGCACCUUGAAACUGGGA	::...::::::: :::: .::	UCUUGGUUUCAAUGUGCGGAA	Cleavage		1
hvu-miR5053	Contig1285_s_at	5	-1	1	21	164	184	CGCAGCUGUAGUCGCCGGCGU	:::.::.::::::::	UCUGGUGCGGCUGCAGCUGCG	Cleavage		1
hvu-miR5053	Contig12545_at	5	-1	1	21	86	106	CGCAGCUGUAGUCGCCGGCGU	..: :::::.: ::.:: :::	GUGACGGCGGCGACGGCGGCG	Translation		1
hvu-miR6177	Contig4240_s_at	5	-1	1	22	483	504	UACCAUGGACAGAAGGCACUUA	: :::. :::: :::.:: ::	AAUGUGUAUUCUUUCCGUGUUA	Translation		1
hvu-miR6177	Contig14369_at	5	-1	1	22	213	234	UACCAUGGACAGAAGGCACUUA	..: : : ::::::: ::::.	AGGGAGGCGUCUGUCCUUGGUG	Cleavage		1
hvu-miR6180	Contig20622_at	5	-1	1	20	476	495	AGGGUGGAAGAAAGAGGGCG	.:.:::::::::..::	CAUGUUUUUUCUUCCAUUCU	Cleavage		1
hvu-miR6180	Contig10491_at	5	-1	1	20	489	508	AGGGUGGAAGAAAGAGGGCG	..::.::::::..:...:	UUUUCUUUUUCUUUUAUUUU	Cleavage		1
hvu-miR6180	Contig12506_at	5	-1	1	20	169	187	AGGGUGGAAGAAAGAGGGCG	:::: ::::::::. .::::	CGCCAUCUUUCUUU-GCCCU	Cleavage		1
hvu-miR6180	Contig7428_at	5	-1	1	20	253	272	AGGGUGGAAGAAAGAGGGCG	::: :.::::::.:: : :	AGCCAUUUUUCUUUCAGCGU	Cleavage		1
hvu-miR6181	target	5	-1	1	23	54	76	UGCUCUUCAUGGACUGCGGCGCC	::.: .:::: ::: :::::::.	GGUGGUGCAGCCCAAGAAGAGCG	Cleavage		1
hvu-miR6181	Contig17573_at	5	-1	1	23	170	192	UGCUCUUCAUGGACUGCGGCGCC	:.:: : :::.. :::::::.:	UGUGCAGAAGUUUCUGAAGAGUA	Translation		1
hvu-miR6181	EBma03_SQ001_K06_x_at	5	-1	1	23	120	142	UGCUCUUCAUGGACUGCGGCGCC	:: :.:::::::.:::	CCAGAGGCCCUUCAUGAAGGGCA	Cleavage		1
hvu-miR6182	Contig2404_at	5	-1	1	22	322	343	UGAGUGUGUGAUGGAUGGCUUU	: : ..:::. :::::::::	CACGGUGUCCGCCACACACUCC	Translation		1
hvu-miR6182	Contig9640_at	5	-1	1	22	493	514	UGAGUGUGUGAUGGAUGGCUUU	::: ::.::. :::..::.	GUUGCCUUCUAUUUCACGUUCG	Cleavage		1
hvu-miR6183	Contig5767_at	5	-1	1	22	371	392	UGAGCGAGUUGGCUGCAAGUUC	::. :::.:::.::::: : ::	GAGGUUGUAGCUAACUCUCCCA	Cleavage		1
hvu-miR6187	Contig20622_at	5	-1	1	21	436	456	UGAACAGGUUCGGCGACCUCA	:::: ::.:. ..::::.:	AAAGGUAGCUGGUUUUGUUUA	Cleavage		1
hvu-miR6188	Contig863_s_at	5	-1	1	22	134	155	GGUGGAUCGAUGAACCCGGCGA	::::: :.::::::..::	AAGCCGGUCGCGUCGAUCUGCC	Cleavage		1
hvu-miR6188	HVSMEf0020J20f2_x_at	5	-1	1	22	2	23	GGUGGAUCGAUGAACCCGGCGA	:. ::::.. ::::.:.::	GAACUCGGUUUGGCGAUUCGCC	Translation		1
hvu-miR6189	Contig9662_at	5	-1	1	20	162	181	AGGUGAUGCUGUGGUGAUCU	: ::::::: ::::.::	CCAACACCACAACAUCGCCA	Cleavage		1
hvu-miR6189	Contig10080_at	5	-1	1	20	19	38	AGGUGAUGCUGUGGUGAUCU	: ::: ::::: .:.:.::	UGUUCAGCACAGGGUUAUCU	Cleavage		1
hvu-miR6190	rbaal39o21_at	5	-1	1	21	198	218	CGAGGAAAGGAAGAAGCCAUG	:. ::::::: .. :::::::	CGGGGCUUCUCUUCUUCCUCG	Translation		1
hvu-miR6190	HVSMEh0088I08r2_s_at	5	-1	1	21	389	409	CGAGGAAAGGAAGAAGCCAUG	:::.:: ::.::: .::.:	UUUGGUUUGUUUCUUGUCUUG	Cleavage		1
hvu-miR6191	Contig1343_at	5	-1	1	20	486	505	UAGAUUUGUCUAGAUAUGAA	:::: : ::::::: .:.:.	UUCAGAACUAGACAUGUUUG	Cleavage		1
hvu-miR6191	Contig10506_at	5	-1	1	20	464	483	UAGAUUUGUCUAGAUAUGAA	::: :::: .:::::::.	CUCAAAUCUCUGCAAAUCUG	Translation		1
hvu-miR6192	Contig3112_at	5	-1	1	22	15	36	UAGGAGAGGGGGGAAGGGAUCU	:: :::::.:. ::::.::	CCAUGCCUUCUCUGCUCUUCUC	Cleavage		1
hvu-miR6192	Contig5290_at	5	-1	1	22	65	86	UAGGAGAGGGGGGAAGGGAUCU	::::::: :.::.::::	AUUUCCCUUCAACUCUUUCCUC	Translation		1
hvu-miR6192	Contig14916_at	5	-1	1	22	384	405	UAGGAGAGGGGGGAAGGGAUCU	.:.:: :. ..:::::.:::	UCGUUCCCUUGUUCCUCUUCUA	Cleavage		1
hvu-miR6193	Contig7399_s_at	5	-1	1	23	441	463	CUCUGCCACCGGUCCAUGACGAC	:. ::::::.:.:::: : ::	AUUCUCAUGGGCUGGUGCCUGAU	Cleavage		1
hvu-miR6193	Contig4412_at	5	-1	1	23	290	312	CUCUGCCACCGGUCCAUGACGAC	: ::.:: :::::::::	CUGAAGAAGGGCCAGUGGCAGAG	Translation		1
hvu-miR6196	HA08n04r_s_at	5	-1	1	21	459	479	AGGACGAGGAGAUGGAGAGGA	:.: :::::.:.::.::.:	UUCCGUCCAUUUUCUUGUUCC	Cleavage		1
hvu-miR6197	Contig13779_at	5	-1	1	21	440	460	UCUGUUCCUAAAUGUAAGACG	::::.::::: :::.::	AACCUUAUAUUUAAAAACGGA	Cleavage		1
hvu-miR6197	Contig1024_at	5	-1	1	21	242	262	UCUGUUCCUAAAUGUAAGACG	:: ::::: ::::.:::	ACUCACACAUUGAGGAGCAGU	Translation		1
hvu-miR6199	Contig628_x_at	5	-1	1	23	277	299	CCACAGAAUUCUCACAGUGAUGG	:.: :::::::.::::	UGUAAAUUACGAGAAUUUUGUGC	Cleavage		1
hvu-miR6202	Contig2828_at	5	-1	1	20	93	112	UGAAGAUUUUAAGCAUUGAA	:::: ::::.::. .:::	AUCAAGGCUUGAAGCUUUCC	Cleavage		1
hvu-miR6203	Contig1693_at	5	-1	1	22	166	187	AGACGAUUAAGAAGACCUGCAA	: .::: :::.:::.: :::	CUCUAGGACUUUUUAGUAGUCA	Cleavage		1
hvu-miR6205	Contig6183_at	5	-1	1	23	133	155	AGGAUGUUUGGAUACGUUUUAGU	..:: :.:.:::..::..:	CAGUGGACAUGUUCAAGUAUUUU	Cleavage		1
hvu-miR6210	Contig9951_s_at	5	-1	1	22	58	79	ACUCCUUGGUUAUCAACUUCGA	:.:::: : .::::::::	CUUAGGUUGCUUGCCAAGGAGA	Translation		1
hvu-miR6213	Contig22030_at	5	-1	1	21	406	426	ACAGAUUGCUACAGACUGGUC	:.::::::::.:. ::. ::	CAUCAGUCUGUGGUUAUUGGU	Cleavage		1
hvu-miR6213	Contig136_s_at	5	-1	1	21	384	404	ACAGAUUGCUACAGACUGGUC	::::::::.::: :::	UAGUUGUCUGUAGUAAUAUGU	Cleavage		1
hvu-miR6213	Contig3321_at	5	-1	1	21	391	410	ACAGAUUGCUACAGACUGGUC	:::: .::: :.:::::::	UCCCAGGUUGU-GUAAUCUGU	Translation		1
hvu-miR6214	rbaal39o21_at	5	-1	1	20	220	239	CGACGACGACGAGCACGACA	:::: ::.::.: .::::	GAUCGUCCUUGUUGGUGUCG	Cleavage		1
hvu-miR6214	Contig3112_at	5	-1	1	20	64	83	CGACGACGACGAGCACGACA	::: :.::::.::.:: :	GAUCGCGUUCGUUGUUGUGG	Cleavage		1
hvu-miR6214	Contig15537_at	5	-1	1	20	90	109	CGACGACGACGAGCACGACA	: : ::::.:::::: ::	CGCCAUGCUUGUCGUCCUCA	Cleavage		1
hvu-miR6214	Contig21083_at	5	-1	1	20	110	129	CGACGACGACGAGCACGACA	: :: ::::: :::: :::	CGCCGGGCUCGCCGUCCUCG	Cleavage		1

## Sheet: hormone
S7 Table. List of the highest scoring miRNAs associated with hormonal DEGs that were identified using psRNA target server.
miRNA_Acc.	Target_Acc.	Expectation	UPE$	miRNA_start	miRNA_end	Target_start	Target_end	miRNA_aligned_fragment	alignment	Target_aligned_fragment	Inhibition	Target_Desc.	Multiplicity
hvu-miR6184	Contig20770_at	3	-1	1	22	68	89	CGGCGUCGGAUCUGGCCGGCCU	::::::.:.:.:: :::::	GUCCCGGCCGGGUUCGCCGCCG	Cleavage		1
hvu-miR6184	HS05N06r_s_at	3	-1	1	22	240	261	CGGCGUCGGAUCUGGCCGGCCU	::::: :::::: .:::::	CCACCGGCAAGAUCCAGCGCCG	Cleavage		1
hvu-miR159a	Contig6382_s_at	3.5	-1	1	21	25	45	UUUGGAUUGAAGGGAGCUCUG	:.::: :::.::::: ::.::	CGGAGAUCCUUUCAACCCGAA	Cleavage		1
hvu-miR159b	Contig6382_s_at	3.5	-1	1	21	25	45	UUUGGAUUGAAGGGAGCUCUG	:.::: :::.::::: ::.::	CGGAGAUCCUUUCAACCCGAA	Cleavage		1
hvu-miR6180	Contig14398_s_at	3.5	-1	1	20	210	229	AGGGUGGAAGAAAGAGGGCG	::..: .:::.::::.::::	CGUUCCUUUUUUUCCGCCCU	Cleavage		1
hvu-miR6185	Contig21949_s_at	3.5	-1	1	21	215	235	UCUGGCAGCGACGGGAACAUA	: :::::.::::.::::.:	GAAGUUCCUGUCGUUGCCGGC	Cleavage		1
hvu-miR6192	Contig12810_at	3.5	-1	1	22	482	503	UAGGAGAGGGGGGAAGGGAUCU	:::.:::.:::::::. :.	AUCUCCUUUCUCCCCUCUUGUG	Cleavage		2
hvu-miR6192	Contig5108_s_at	3.5	-1	1	22	373	394	UAGGAGAGGGGGGAAGGGAUCU	::: :::::::::::.:	UAUCCCCCUCCCCCCUCUCUUU	Cleavage		1
hvu-miR6196	Contig8517_at	3.5	-1	1	21	481	501	AGGACGAGGAGAUGGAGAGGA	:: :.:::::::..::::..:	UCAUUUCCAUCUUUUCGUUUU	Cleavage		1
hvu-miR6214	Contig15811_at	3.5	-1	1	20	52	71	CGACGACGACGAGCACGACA	:::: : ::: :::::::::	UGUCUUCCUCCUCGUCGUCG	Translation		1
hvu-miR6214	Contig12913_at	3.5	-1	1	20	410	429	CGACGACGACGAGCACGACA	:::: ::::: :::::::	CGUCGCGCUCGCCGUCGUCC	Cleavage		1
hvu-miR6214	Contig24882_at	3.5	-1	1	20	244	263	CGACGACGACGAGCACGACA	:: :: ::::::::::::	AGUAUUGGUCGUCGUCGUCG	Cleavage		1
hvu-miR5048a	Contig17607_at	4	-1	1	22	516	537	UAUUUGCAGGUUUUAGGUCUAA	.:::::: :.::.:::::	CCUUGCCUAAACCUUGUAAAUA	Translation		1
hvu-miR5048b	Contig17607_at	4	-1	1	22	516	537	UAUUUGCAGGUUUUAGGUCUAA	.:::::: :.::.:::::	CCUUGCCUAAACCUUGUAAAUA	Translation		1
hvu-miR6181	Contig7538_at	4	-1	1	23	192	214	UGCUCUUCAUGGACUGCGGCGCC	: :.::::::::::.::	CCGAGCUCGGUCCAUGAAGGGCU	Cleavage		1
hvu-miR6184	Contig6382_s_at	4	-1	1	22	362	383	CGGCGUCGGAUCUGGCCGGCCU	::.:::.:::.::::. :.::	CGGUCGGUCAGGUCCGGGGUCG	Cleavage		1
hvu-miR6186	Contig3842_s_at	4	-1	1	21	407	427	CGAGGAAGGCGCUGAGAGAGA	: : ::::::: ::::.:::	CCACGCUCAGCGACUUCUUCG	Cleavage		1
hvu-miR6189	Contig19663_at	4	-1	1	20	113	132	AGGUGAUGCUGUGGUGAUCU	.:: ::::: :::::: :::	GGAACACCAGAGCAUCCCCU	Translation		1
hvu-miR6197	Contig10432_at	4	-1	1	21	453	473	UCUGUUCCUAAAUGUAAGACG	.::::::.:::: :: .::::	UGUCUUAUAUUUUGGUGCAGA	Cleavage		1
hvu-miR6210	Contig14187_at	4	-1	1	22	285	306	ACUCCUUGGUUAUCAACUUCGA	::: ::.::...::::::	CUCAAGAUGGUAGUUAAGGAGG	Cleavage		1
hvu-miR6212	HS09N08u_at	4	-1	1	21	385	405	AUACAGUUUACAAUGCACGAU	::: :: ::::::::::::	AUCAUGGCUUGUAAACUGUAA	Cleavage		1
hvu-miR6214	Contig13217_at	4	-1	1	20	88	107	CGACGACGACGAGCACGACA	:::: ::::: ::::: ::	CGUCGAGCUCGGCGUCGGCG	Cleavage		1
hvu-miR169	Contig3366_at	4.5	-1	1	21	31	51	AAGCCAAGGAUGAGUUGCCUG	:.:: :.::..::.:::: ::	CGGGAAGCUUGUCUUUGGAUU	Cleavage		1
hvu-miR399	HVSMEm0022L18r2_at	4.5	-1	1	21	67	87	UGCCAAAGGAGAUUUGCCCCG	: ::...::.:::::::: :	GGAGGUGGAUUUCCUUUGGAA	Cleavage		1
hvu-miR444a	Contig16432_at	4.5	-1	1	21	102	122	UUGCUGCCUCAAGCUUGCUGC	:: : : ::::::::::::.	GCUGAUAACUUGAGGCAGCAG	Cleavage		1
hvu-miR444b	Contig2427_at	4.5	-1	1	21	228	248	UGCAGUUGCUGUCUCAAGCUU	.:: :::.::: :.:::::	CGGCGAGAGGCAGAAGCUGCA	Cleavage		1
hvu-miR444b	Contig1800_x_at	4.5	-1	1	21	404	424	UGCAGUUGCUGUCUCAAGCUU	::: :::. ::::.::::	UUGCUAAAGAUUGCAAUUGCA	Translation		1
hvu-miR5048a	Contig68_at	4.5	-1	1	22	438	459	UAUUUGCAGGUUUUAGGUCUAA	:.:: .::.:: .::.:::::	AUGGAGUUAGAAGUUGUAAAUA	Translation		1
hvu-miR5048b	Contig68_at	4.5	-1	1	22	438	459	UAUUUGCAGGUUUUAGGUCUAA	:.:: .::.:: .::.:::::	AUGGAGUUAGAAGUUGUAAAUA	Translation		1
hvu-miR5050	Contig5763_s_at	4.5	-1	1	21	189	209	UUGAGGUCGUUCAACCAGCAA	:: :::.:::.:.::::	CGCCUACUUGGACGGCUUCAA	Cleavage		1
hvu-miR5053	Contig8262_at	4.5	-1	1	21	350	370	CGCAGCUGUAGUCGCCGGCGU	.: .:::::.::.:.::: ::	GCUUCGGCGGCUGCGGCUCCG	Cleavage		1
hvu-miR5053	Contig9093_at	4.5	-1	1	21	76	96	CGCAGCUGUAGUCGCCGGCGU	::::: ::::: :.:: :::	UCGCCGCCGACUCCGGCAGCG	Cleavage		1
hvu-miR5053	Contig12623_at	4.5	-1	1	21	200	220	CGCAGCUGUAGUCGCCGGCGU	:: ::::::: ::::: :.:	CCGACGGCGACGACAGCGGUG	Translation		1
hvu-miR6182	HS05N06r_s_at	4.5	-1	1	22	335	356	UGAGUGUGUGAUGGAUGGCUUU	:.:. .::::::.::: ::	CCCGUCGAUCAUCACGCACGCA	Cleavage		1
hvu-miR6183	Contig13746_at	4.5	-1	1	22	513	534	UGAGCGAGUUGGCUGCAAGUUC	:.:: ::::..:::.:::..	AAGCUGCCAGCUGACUUGCUUG	Cleavage		1
hvu-miR6184	Contig9093_at	4.5	-1	1	22	94	115	CGGCGUCGGAUCUGGCCGGCCU	:::::: :::::::.: :.	GCGCCGGCAAGAUCCGGCUCUA	Cleavage		2
hvu-miR6184	Contig9093_at	4.5	-1	1	22	309	330	CGGCGUCGGAUCUGGCCGGCCU	.: ::: ::.:: ::::::::	GGCCCGUCCGGAAGCGACGCCG	Translation		2
hvu-miR6184	EBpi05_SQ003_M06_at	4.5	-1	1	22	186	207	CGGCGUCGGAUCUGGCCGGCCU	: :::: ::. ::::::.::	GCGGCGGCGAGGGCCGACGUCG	Translation		1
hvu-miR6185	Contig11129_at	4.5	-1	1	21	109	129	UCUGGCAGCGACGGGAACAUA	::::::: ::::::. ::	CUCGUUCCCGGCGCUGCUCGA	Translation		1
hvu-miR6186	Contig12913_at	4.5	-1	1	21	196	216	CGAGGAAGGCGCUGAGAGAGA	::::::.::::::::	CCAAGGUCAGCGUCUUCCUCG	Cleavage		1
hvu-miR6189	Contig11641_at	4.5	-1	1	20	286	306	AGGUGAUGCUGUGGU-GAUCU	::::: : ::: :::::::::	AGAUCGAGCACUGCAUCACCU	Translation		1
hvu-miR6192	Contig12810_at	4.5	-1	1	22	191	212	UAGGAGAGGGGGGAAGGGAUCU	:. :::::::::.: :::	UCCCCUGUUCCCCCCUUUACUA	Cleavage		2
hvu-miR6195	HVSMEm0014K07r2_at	4.5	-1	1	21	74	94	UGAGUACGUAGUAGGGAUGAG	:.:::::::::.:::.	UGUUGCUCUACUACGUGCUCG	Cleavage		1
hvu-miR6208	Contig7857_s_at	4.5	-1	1	22	383	404	GUGCAUCAAGAUCGGCUCAUCU	::::.: ::::: :::::	GCCGGAGCUGCUCUUGCUGCAC	Cleavage		1
hvu-miR6209	Contig12441_at	4.5	-1	1	20	482	501	UGAGAUCAGAAAGAUGUGCG	.:.:::: ::.::::::.:	UGUACAUGAUUUUGAUCUUA	Cleavage		1
hvu-miR6209	Contig4366_at	4.5	-1	1	20	84	103	UGAGAUCAGAAAGAUGUGCG	.:::.: ::::::::::	UCAGCAUUUCUCUGAUCUCA	Translation		1
hvu-miR6209	Contig4153_at	4.5	-1	1	20	46	65	UGAGAUCAGAAAGAUGUGCG	::: :::::: ::::::	GGCAACUCUUUCAGAUCUCC	Cleavage		1
hvu-miR1120	basd0c03_s_at	5	-1	1	24	164	187	ACAUUCUUAUAUUAUGGGACGGAG	: :: .::::..:::.::.:: :	CCCCUGUCCAUGGUAUGAGGAUUU	Cleavage		1
hvu-miR1120	Contig4610_s_at	5	-1	1	24	490	513	ACAUUCUUAUAUUAUGGGACGGAG	:::. :. ::::::::: :	GCUUUUCCUUUGUUAUAAGAAUCU	Cleavage		1
hvu-miR1120	Contig8619_at	5	-1	1	24	431	454	ACAUUCUUAUAUUAUGGGACGGAG	: : :::::.:.: .::::	ACUGAUGCAAUAAUGUGAAGAUGU	Cleavage		1
hvu-miR159a	Contig9944_at	5	-1	1	21	424	444	UUUGGAUUGAAGGGAGCUCUG	::.: :.::::.:.:::	CUCAGUUGCUUUCAGUUCAAC	Cleavage		1
hvu-miR159b	Contig9944_at	5	-1	1	21	424	444	UUUGGAUUGAAGGGAGCUCUG	::.: :.::::.:.:::	CUCAGUUGCUUUCAGUUCAAC	Cleavage		1
hvu-miR166a	Contig6108_at	5	-1	1	21	88	108	UCGGACCAGGCUUCAUUCCCC	:: ::::::::: : :..::	AGGCAAUGAAGCCAGUUUUGA	Cleavage		1
hvu-miR166b	Contig6108_at	5	-1	1	21	88	108	UCGGACCAGGCUUCAUUCCCC	:: ::::::::: : :..::	AGGCAAUGAAGCCAGUUUUGA	Cleavage		1
hvu-miR166c	Contig6108_at	5	-1	1	21	88	108	UCGGACCAGGCUUCAUUCCCC	:: ::::::::: : :..::	AGGCAAUGAAGCCAGUUUUGA	Cleavage		1
hvu-miR168-5p	Contig12572_at	5	-1	1	21	167	187	UCGCUUGGUGCAGAUCGGGAC	: ::: :::..: :.::::	UCCACGAGCUGUGCGAGGCGA	Cleavage		1
hvu-miR171-3p	Contig11726_at	5	-1	1	21	116	136	UGAUUGAGCCGUGCCAAUAUC	: : :::...:: :::::::	AAAACUGGUGUGGAUCAAUCA	Cleavage		1
hvu-miR444a	Contig13096_at	5	-1	1	21	185	205	UUGCUGCCUCAAGCUUGCUGC	: :.. .:::::::.:..:	CAAACGGUUUUGAGGCGGUGA	Cleavage		1
hvu-miR444b	Contig8517_at	5	-1	1	21	225	245	UGCAGUUGCUGUCUCAAGCUU	::: ::: ::.:: .:::::	CAGCGUGAUACGGCUGCUGCA	Cleavage		1
hvu-miR5053	Contig16592_at	5	-1	1	21	221	241	CGCAGCUGUAGUCGCCGGCGU	.::. : ::.::.::::: ::	GCGUGGUCGGCUGCAGCUUCG	Cleavage		1
hvu-miR5053	Contig9371_at	5	-1	1	21	291	311	CGCAGCUGUAGUCGCCGGCGU	: :::.::: ::.:: :::	GAGGCGGUGACCACGGCGGCG	Translation		1
hvu-miR6180	Contig21949_s_at	5	-1	1	20	297	316	AGGGUGGAAGAAAGAGGGCG	...:.::::::....:::	UCUUUUUUUUCUUUUGUCCU	Cleavage		1
hvu-miR6181	Contig8371_at	5	-1	1	23	5	26	UGCUCUUCAUGGACUGCGGCGCC	::. :::::: :::::::.:	AUAGCUCCAGUCC-UGAAGAGUA	Translation		1
hvu-miR6182	Contig6797_at	5	-1	1	22	302	323	UGAGUGUGUGAUGGAUGGCUUU	: :::: :: :::..::: ::	CAUGCCACCCCUCAUGCACCCA	Cleavage		1
hvu-miR6185	Contig13975_at	5	-1	1	21	65	85	UCUGGCAGCGACGGGAACAUA	: ::.:::::::::.. :	GCAGCUCUCGUCGCUGCUGCA	Cleavage		1
hvu-miR6188	Contig863_s_at	5	-1	1	22	134	155	GGUGGAUCGAUGAACCCGGCGA	::::: :.::::::..::	AAGCCGGUCGCGUCGAUCUGCC	Cleavage		1
hvu-miR6190	Contig4453_at	5	-1	1	21	46	66	CGAGGAAAGGAAGAAGCCAUG	:: ::::::::: :::::	AAUUGCUUCUUCCGGUCCUCA	Cleavage		1
hvu-miR6192	HV_CEb0022F16r2_at	5	-1	1	22	154	175	UAGGAGAGGGGGGAAGGGAUCU	:: :::. :.:..:::: :::.	AGCUCCUCUUCUUCCUCGCCUG	Cleavage		1
hvu-miR6192	Contig6108_at	5	-1	1	22	317	338	UAGGAGAGGGGGGAAGGGAUCU	::.:::..:...:::..:	UAUUCUCUUUUCUUUUCUUUUC	Cleavage		1
hvu-miR6192	Contig24087_at	5	-1	1	22	420	441	UAGGAGAGGGGGGAAGGGAUCU	:::.::.: ...::::::	UUCUCCUUUUCAUUUUCUCCUU	Translation		1
hvu-miR6192	Contig14398_s_at	5	-1	1	22	214	235	UAGGAGAGGGGGGAAGGGAUCU	:...:::: ::::.::.:	CCUUUUUUUCCGCCCUUUCUUU	Translation		1
hvu-miR6192	Contig18153_at	5	-1	1	22	359	380	UAGGAGAGGGGGGAAGGGAUCU	:: :::::.:..:.:..:	AUUUCGCUUCCUCUUUUUUUUC	Cleavage		1
hvu-miR6193	Contig11234_at	5	-1	1	23	336	358	CUCUGCCACCGGUCCAUGACGAC	:: ::.:: .: ::: ::::::	AUCUUCGUGUGCAGGUAGCAGAG	Translation		1
hvu-miR6193	Contig7170_at	5	-1	1	23	133	155	CUCUGCCACCGGUCCAUGACGAC	:::::::::: :..:.:	ACUAAGAUGGACCGGUCGUGGGG	Cleavage		1
hvu-miR6193	Contig17311_at	5	-1	1	23	113	135	CUCUGCCACCGGUCCAUGACGAC	:::::.:: ::::::.:	GAAUGCAUGGGCCAUUGGCAGGG	Translation		1
hvu-miR6196	Contig12441_at	5	-1	1	21	230	251	AGGACGAGG-AGAUGGAGAGGA	.::.::::::: ::::::: :	CUCUUUCCAUCUACCUCGUCGU	Cleavage		1
hvu-miR6196	EBro08_SQ003_C14_at	5	-1	1	21	324	344	AGGACGAGGAGAUGGAGAGGA	:. ::::::.:..::::..	CCUCCUCCAUUUUUUCGUUUC	Cleavage		1
hvu-miR6196	Contig9314_at	5	-1	1	21	475	496	AGGACGAGGAGAUG-GAGAGGA	:. :::: ::::: ::::::.:	UUGUCUCGCAUCUGCUCGUCUU	Cleavage		1
hvu-miR6196	Contig9308_s_at	5	-1	1	21	368	388	AGGACGAGGAGAUGGAGAGGA	.::::::::::: . :::	AGUUCUCCAUCUCCCUCUCCC	Cleavage		1
hvu-miR6196	Contig16592_at	5	-1	1	21	291	311	AGGACGAGGAGAUGGAGAGGA	.: ::: . .::::::::.:	GUCGCUCAGGUUCCUCGUCUU	Cleavage		1
hvu-miR6210	Contig14095_at	5	-1	1	22	374	395	ACUCCUUGGUUAUCAACUUCGA	.: :::.:.:::.. ::::	CAAGAUUUGGUGACCGGAGAGU	Cleavage		1
hvu-miR6210	Contig6979_at	5	-1	1	22	162	183	ACUCCUUGGUUAUCAACUUCGA	::: ::.:.:::::::	UGCUAGUCCAUGAUCAAGGAGC	Cleavage		1
hvu-miR6212	Contig5809_at	5	-1	1	21	374	394	AUACAGUUUACAAUGCACGAU	.:::: :: ::::.: :::	GCUGUGCUUUCUAAAUUCUAU	Translation		1
hvu-miR6213	Contig12465_at	5	-1	1	21	237	257	ACAGAUUGCUACAGACUGGUC	:: :.: ::::::..:::: :	GAACGGGCUGUAGUGAUCUCU	Cleavage		1
hvu-miR6214	Contig17685_at	5	-1	1	20	91	110	CGACGACGACGAGCACGACA	::: .::::: ::::::	CCGCGUAUUCGUCAUCGUCG	Cleavage		1
