# Supplementary material for: Comparative meta-analysis of barely transcriptome: Pathogen type determines host preference
Source: PLoS One. 2025 Jun 30;20(6):e0320708. doi: 10.1371/journal.pone.0320708 (PMC12208424; doi:10.1371/journal.pone.0320708)
Supplement: S8 Table — (XLSX) [file pone.0320708.s009.xlsx]

## Sheet: fungi
S8 Table. List of known cis-acting elements fungal DEGs by Tomtom search against the JASPAR database.
Motif ID	Consensus motif	JASPAR ID	Class	p.value	E.value	q.value
motif1	TYTYYYTCTYYYTCTYYYTY	MA1404.1	BBR/BPC	4.31e-08	6.05e-05	6.85e-05
motif1	TYTYYYTCTYYYTCTYYYTY	MA1281.1	Other C4 zinc finger-type factors	5.42e-08	7.62e-05	6.85e-05
motif1	TYTYYYTCTYYYTCTYYYTY	MA1402.1	BBR/BPC	8.59e-08	0.000120576	6.85e-05
motif1	TYTYYYTCTYYYTCTYYYTY	MA1272.1	Other C4 zinc finger-type factors	1.13e-07	0.000158012	6.85e-05
motif1	TYTYYYTCTYYYTCTYYYTY	MA1277.1	Other C4 zinc finger-type factors	1.23e-07	0.000172769	6.85e-05
motif1	TYTYYYTCTYYYTCTYYYTY	MA1267.1	Other C4 zinc finger-type factors	3.62e-07	0.000508593	0.000163748
motif1	TYTYYYTCTYYYTCTYYYTY	MA1278.1	Other C4 zinc finger-type factors	4.12e-07	0.000578285	0.000163748
motif1	TYTYYYTCTYYYTCTYYYTY	MA1268.1	Other C4 zinc finger-type factors	5.39e-07	0.000756136	0.000187345
motif1	TYTYYYTCTYYYTCTYYYTY	MA1403.1	BBR/BPC	6.13e-07	0.000860853	0.000189592
motif1	TYTYYYTCTYYYTCTYYYTY	MA1279.1	Other C4 zinc finger-type factors	1.39e-06	0.00194957	0.000386431
motif1	TYTYYYTCTYYYTCTYYYTY	MA1274.1	Other C4 zinc finger-type factors	1.75e-06	0.00246392	0.000443984
motif1	TYTYYYTCTYYYTCTYYYTY	MA0528.1	C2H2 zinc finger factors	2.39e-06	0.00335215	0.000553701
motif1	TYTYYYTCTYYYTCTYYYTY	MA1416.1	C2H2 zinc finger factors	9.96e-06	0.013987	0.00213262
motif1	TYTYYYTCTYYYTCTYYYTY	MA1273.1	Other C4 zinc finger-type factors	3.07e-05	0.0430534	0.00609555
motif1	TYTYYYTCTYYYTCTYYYTY	MA0543.1	C2H2 zinc finger factors	4.58e-05	0.0643514	0.00850353
motif1	TYTYYYTCTYYYTCTYYYTY	MA0537.1	C2H2 zinc finger factors	5.52e-05	0.0775611	0.00960852
motif1	TYTYYYTCTYYYTCTYYYTY	MA0050.2	Tryptophan cluster factors	7.75e-05	0.108759	0.0126808
motif1	TYTYYYTCTYYYTCTYYYTY	MA1159.1	Tryptophan cluster factors	0.000179402	0.25188	0.0277367
motif1	TYTYYYTCTYYYTCTYYYTY	MA0687.1	Tryptophan cluster factors	0.000205308	0.288252	0.0286026
motif1	TYTYYYTCTYYYTCTYYYTY	MA1270.1	Other C4 zinc finger-type factors	0.000205558	0.288604	0.0286026
motif1	TYTYYYTCTYYYTCTYYYTY	MA1158.1	C2H2 zinc finger factors	0.000219114	0.307637	0.029037
motif1	TYTYYYTCTYYYTCTYYYTY	MA0277.1	C2H2 zinc finger factors	0.000236265	0.331716	0.0298866
motif1	TYTYYYTCTYYYTCTYYYTY	MA1156.1	C2H2 zinc finger factors	0.000247117	0.346952	0.0299002
motif1	TYTYYYTCTYYYTCTYYYTY	MA1157.1	C2H2 zinc finger factors	0.000352753	0.495266	0.0409034
motif1	TYTYYYTCTYYYTCTYYYTY	MA1381.1	C2H2 zinc finger factors	0.000416256	0.584424	0.0463362
motif1	TYTYYYTCTYYYTCTYYYTY	MA1371.1	C2H2 zinc finger factors	0.000501941	0.704725	0.0537254
motif1	TYTYYYTCTYYYTCTYYYTY	MA1160.1	C2H2 zinc finger factors	0.000560673	0.787185	0.0563507
motif1	TYTYYYTCTYYYTCTYYYTY	MA0080.4	Tryptophan cluster factors	0.000566966	0.796021	0.0563507
motif1	TYTYYYTCTYYYTCTYYYTY	MA1275.1	Other C4 zinc finger-type factors	0.000736658	1.03427	0.0706916
motif1	TYTYYYTCTYYYTCTYYYTY	MA1193.1	Tryptophan cluster factors	0.00121737	1.70919	0.112928
motif1	TYTYYYTCTYYYTCTYYYTY	MA0205.1	C2H2 zinc finger factors	0.00170795	2.39797	0.153325
motif1	TYTYYYTCTYYYTCTYYYTY	MA1374.1	C2H2 zinc finger factors	0.00185637	2.60634	0.161441
motif1	TYTYYYTCTYYYTCTYYYTY	MA0559.1	MADS box factors	0.00199641	2.80296	0.168359
motif1	TYTYYYTCTYYYTCTYYYTY	MA1370.1	C2H2 zinc finger factors	0.00247434	3.47398	0.19698
motif1	TYTYYYTCTYYYTCTYYYTY	MA0517.1	STAT domain factors::STAT domain factors	0.00247736	3.47822	0.19698
motif1	TYTYYYTCTYYYTCTYYYTY	MA1280.1	Other C4 zinc finger-type factors	0.00327608	4.59962	0.253251
motif1	TYTYYYTCTYYYTCTYYYTY	MA0036.3	Other C4 zinc finger-type factors	0.00340852	4.78557	0.256368
motif1	TYTYYYTCTYYYTCTYYYTY	MA0120.1	no	0.00350912	4.9268	0.256989
motif1	TYTYYYTCTYYYTCTYYYTY	MA1373.1	C2H2 zinc finger factors	0.0046925	6.58827	0.334842
motif1	TYTYYYTCTYYYTCTYYYTY	MA0377.1	Heat shock factors	0.00515174	7.23305	0.358421
motif1	TYTYYYTCTYYYTCTYYYTY	MA1071.1	Other C4 zinc finger-type factors	0.00616066	8.64956	0.418161
motif1	TYTYYYTCTYYYTCTYYYTY	MA1317.1	GCM domain factors	0.00668404	9.38439	0.442884
motif1	TYTYYYTCTYYYTCTYYYTY	MA0772.1	Tryptophan cluster factors	0.00703935	9.88325	0.455579
motif2	YYTYTCTYYYTCTYYHTYTYT	MA1404.1	BBR/BPC	1.81e-10	2.54e-07	5.04e-07
motif2	YYTYTCTYYYTCTYYHTYTYT	MA1402.1	BBR/BPC	2.11e-09	2.96e-06	2.94e-06
motif2	YYTYTCTYYYTCTYYHTYTYT	MA1403.1	BBR/BPC	3.6e-09	5.06e-06	3.35e-06
motif2	YYTYTCTYYYTCTYYHTYTYT	MA1268.1	Other C4 zinc finger-type factors	4.95e-08	6.95e-05	3.45e-05
motif2	YYTYTCTYYYTCTYYHTYTYT	MA1274.1	Other C4 zinc finger-type factors	1.51e-07	0.000212113	7.89e-05
motif2	YYTYTCTYYYTCTYYHTYTYT	MA1416.1	C2H2 zinc finger factors	1.7e-07	0.000238389	7.89e-05
motif2	YYTYTCTYYYTCTYYHTYTYT	MA1279.1	Other C4 zinc finger-type factors	3.04e-07	0.000426683	0.000120995
motif2	YYTYTCTYYYTCTYYHTYTYT	MA1281.1	Other C4 zinc finger-type factors	6.48e-07	0.000909815	0.000225747
motif2	YYTYTCTYYYTCTYYHTYTYT	MA1267.1	Other C4 zinc finger-type factors	1.92e-06	0.00269837	0.000554507
motif2	YYTYTCTYYYTCTYYHTYTYT	MA0050.2	Tryptophan cluster factors	1.99e-06	0.00279349	0.000554507
motif2	YYTYTCTYYYTCTYYHTYTYT	MA0543.1	C2H2 zinc finger factors	3.14e-06	0.00440866	0.00079556
motif2	YYTYTCTYYYTCTYYHTYTYT	MA1278.1	Other C4 zinc finger-type factors	1.03e-05	0.0144119	0.00219449
motif2	YYTYTCTYYYTCTYYHTYTYT	MA1277.1	Other C4 zinc finger-type factors	1.03e-05	0.0144119	0.00219449
motif2	YYTYTCTYYYTCTYYHTYTYT	MA1272.1	Other C4 zinc finger-type factors	1.1e-05	0.0154775	0.00219449
motif2	YYTYTCTYYYTCTYYHTYTYT	MA0528.1	C2H2 zinc finger factors	1.46e-05	0.0205333	0.00271723
motif2	YYTYTCTYYYTCTYYHTYTYT	MA1270.1	Other C4 zinc finger-type factors	2.51e-05	0.0352637	0.00437489
motif2	YYTYTCTYYYTCTYYHTYTYT	MA0537.1	C2H2 zinc finger factors	5.53e-05	0.0776713	0.00906924
motif2	YYTYTCTYYYTCTYYHTYTYT	MA1381.1	C2H2 zinc finger factors	0.000141031	0.198007	0.0218358
motif2	YYTYTCTYYYTCTYYHTYTYT	MA1273.1	Other C4 zinc finger-type factors	0.00020223	0.283931	0.0296632
motif2	YYTYTCTYYYTCTYYHTYTYT	MA1159.1	C2H2 zinc finger factors	0.000274427	0.385295	0.0382405
motif2	YYTYTCTYYYTCTYYHTYTYT	MA0277.1	C2H2 zinc finger factors	0.000376448	0.528533	0.0499588
motif2	YYTYTCTYYYTCTYYHTYTYT	MA1158.1	C2H2 zinc finger factors	0.00044302	0.622	0.0561213
motif2	YYTYTCTYYYTCTYYHTYTYT	MA0205.1	C2H2 zinc finger factors	0.000512669	0.719788	0.0615974
motif2	YYTYTCTYYYTCTYYHTYTYT	MA1156.1	C2H2 zinc finger factors	0.000559782	0.785933	0.0615974
motif2	YYTYTCTYYYTCTYYHTYTYT	MA1275.1	Other C4 zinc finger-type factors	0.000568552	0.798248	0.0615974
motif2	YYTYTCTYYYTCTYYHTYTYT	MA1193.1	Tryptophan cluster factors	0.000574658	0.806819	0.0615974
motif2	YYTYTCTYYYTCTYYHTYTYT	MA1157.1	C2H2 zinc finger factors	0.00062846	0.882357	0.0648695
motif2	YYTYTCTYYYTCTYYHTYTYT	MA0687.1	Tryptophan cluster factors	0.000984526	1.38227	0.0979932
motif2	YYTYTCTYYYTCTYYHTYTYT	MA0514.1	High-mobility group (HMG) domain factors	0.00155783	2.1872	0.148952
motif2	YYTYTCTYYYTCTYYHTYTYT	MA1284.1	Basic helix-loop-helix factors (bHLH)	0.00160339	2.25117	0.148952
motif2	YYTYTCTYYYTCTYYHTYTYT	MA1160.1	C2H2 zinc finger factors	0.0017179	2.41193	0.154441
motif2	YYTYTCTYYYTCTYYHTYTYT	MA0508.2	C2H2 zinc finger factors	0.0019741	2.77164	0.171928
motif2	YYTYTCTYYYTCTYYHTYTYT	MA0080.4	Tryptophan cluster factors	0.00296521	4.16315	0.250419
motif2	YYTYTCTYYYTCTYYHTYTYT	MA0149.1	Tryptophan cluster factors	0.00311905	4.37915	0.251177
motif2	YYTYTCTYYYTCTYYHTYTYT	MA0559.1	MADS box factors	0.00315444	4.42883	0.251177
motif2	YYTYTCTYYYTCTYYHTYTYT	MA1374.1	C2H2 zinc finger factors	0.00532584	7.47747	0.412299
motif2	YYTYTCTYYYTCTYYHTYTYT	MA0467.1	Homeo domain factors	0.00590784	8.29461	0.444994
motif2	YYTYTCTYYYTCTYYHTYTYT	MA1071.1	Other C4 zinc finger-type factors	0.00633852	8.89929	0.46487
motif2	YYTYTCTYYYTCTYYHTYTYT	MA0554.1	MADS box factors	0.0066643	9.35667	0.470015
motif2	YYTYTCTYYYTCTYYHTYTYT	MA0371.1	High-mobility group (HMG) domain factors	0.00679032	9.53361	0.470015
motif2	YYTYTCTYYYTCTYYHTYTYT	MA0296.1	Fork head/winged helix factors	0.00691462	9.70813	0.470015
motif 3	MAMAMMMAAAMMMAAAMWHA	MA1268.1	Other C4 zinc finger-type factors	1.5e-06	0.0021025	0.0033821
motif 3	MAMAMMMAAAMMMAAAMWHA	MA1160.1	C2H2 zinc finger factors	2.57e-06	0.00361217	0.0033821
motif 3	MAMAMMMAAAMMMAAAMWHA	MA1157.1	C2H2 zinc finger factors	4.49e-06	0.00630618	0.0033821
motif 3	MAMAMMMAAAMMMAAAMWHA	MA1158.1	C2H2 zinc finger factors	4.86e-06	0.00682024	0.0033821
motif 3	MAMAMMMAAAMMMAAAMWHA	MA1156.1	C2H2 zinc finger factors	9e-06	0.0126293	0.00423823
motif 3	MAMAMMMAAAMMMAAAMWHA	MA1274.1	Other C4 zinc finger-type factors	9.13e-06	0.0128201	0.00423823
motif 3	MAMAMMMAAAMMMAAAMWHA	MA1374.1	C2H2 zinc finger factors	1.2e-05	0.0168126	0.00476414
motif 3	MAMAMMMAAAMMMAAAMWHA	MA1159.1	C2H2 zinc finger factors	1.56e-05	0.0218992	0.00542982
motif 3	MAMAMMMAAAMMMAAAMWHA	MA1281.1	Other C4 zinc finger-type factors	3.15e-05	0.0442423	0.00928534
motif 3	MAMAMMMAAAMMMAAAMWHA	MA1125.1	C2H2 zinc finger factors	3.33e-05	0.0468114	0.00928534
motif 3	MAMAMMMAAAMMMAAAMWHA	MA1371.1	C2H2 zinc finger factors	7.18e-05	0.100755	0.0181685
motif 3	MAMAMMMAAAMMMAAAMWHA	MA1272.1	Other C4 zinc finger-type factors	0.000107678	0.15118	0.0249896
motif 3	MAMAMMMAAAMMMAAAMWHA	MA1267.1	Other C4 zinc finger-type factors	0.000151429	0.212606	0.0324398
motif 3	MAMAMMMAAAMMMAAAMWHA	MA0073.1	C2H2 zinc finger factors	0.000171405	0.240653	0.0340965
motif 3	MAMAMMMAAAMMMAAAMWHA	MA1370.1	C2H2 zinc finger factors	0.000206112	0.289382	0.0382671
motif 3	MAMAMMMAAAMMMAAAMWHA	MA1279.1	Other C4 zinc finger-type factors	0.000233824	0.328288	0.0383048
motif 3	MAMAMMMAAAMMMAAAMWHA	MA1277.1	Other C4 zinc finger-type factors	0.000233824	0.328288	0.0383048
motif 3	MAMAMMMAAAMMMAAAMWHA	MA0851.1	Fork head/winged helix factors	0.000340657	0.478283	0.0524642
motif 3	MAMAMMMAAAMMMAAAMWHA	MA1273.1	Other C4 zinc finger-type factors	0.000357934	0.50254	0.0524642
motif 3	MAMAMMMAAAMMMAAAMWHA	MA1278.1	Other C4 zinc finger-type factors	0.000462418	0.649235	0.06439
motif 3	MAMAMMMAAAMMMAAAMWHA	MA1205.1	MADS box factors	0.000669015	0.939297	0.0887217
motif 3	MAMAMMMAAAMMMAAAMWHA	MA0277.1	C2H2 zinc finger factors	0.000975953	1.37024	0.123543
motif 3	MAMAMMMAAAMMMAAAMWHA	MA0559.1	MADS box factors	0.00104011	1.46032	0.125941
motif 3	MAMAMMMAAAMMMAAAMWHA	MA0555.1	MADS box factors	0.0013658	1.91758	0.154785
motif 3	MAMAMMMAAAMMMAAAMWHA	MA0041.1	Fork head/winged helix factors	0.00138949	1.95085	0.154785
motif 3	MAMAMMMAAAMMMAAAMWHA	MA1270.1	Other C4 zinc finger-type factors	0.00163587	2.29676	0.171269
motif 3	MAMAMMMAAAMMMAAAMWHA	MA0554.1	MADS box factors	0.00166046	2.33128	0.171269
motif 3	MAMAMMMAAAMMMAAAMWHA	MA1373.1	C2H2 zinc finger factors	0.00177217	2.48813	0.176263
motif 3	MAMAMMMAAAMMMAAAMWHA	MA1191.1	Tryptophan cluster factors	0.00201676	2.83154	0.193674
motif 3	MAMAMMMAAAMMMAAAMWHA	MA0049.1	C2H2 zinc finger factors	0.00210935	2.96152	0.195812
motif 3	MAMAMMMAAAMMMAAAMWHA	MA1184.1	Tryptophan cluster factors	0.00221328	3.10745	0.198833
motif 3	MAMAMMMAAAMMMAAAMWHA	MA0757.1	Homeo domain factors	0.00328222	4.60824	0.285648
motif 3	MAMAMMMAAAMMMAAAMWHA	MA1367.1	Tryptophan cluster factors	0.00350086	4.91521	0.295443
motif 3	MAMAMMMAAAMMMAAAMWHA	MA0650.1	Homeo domain factors	0.00378783	5.31812	0.31026
motif 3	MAMAMMMAAAMMMAAAMWHA	MA1280.1	Other C4 zinc finger-type factors	0.00480895	6.75177	0.3627
motif 3	MAMAMMMAAAMMMAAAMWHA	MA0901.1	Homeo domain factors	0.00481758	6.76388	0.3627
motif 3	MAMAMMMAAAMMMAAAMWHA	MA0653.1	Tryptophan cluster factors	0.00481876	6.76554	0.3627
motif 3	MAMAMMMAAAMMMAAAMWHA	MA0940.1	MADS box factors	0.00510948	7.17371	0.374461
motif 3	MAMAMMMAAAMMMAAAMWHA	MA0538.1	Other C4 zinc finger-type factors	0.00576424	8.09299	0.402002
motif 3	MAMAMMMAAAMMMAAAMWHA	MA1214.1	Homeo domain factors	0.00577398	8.10666	0.402002
motif 4	MBCTCHMWTCNCTTYCGACGCCGCTCADCKCCGTCSDT	MA1231.1	AP2/EREBP	5.51e-05	0.0773633	0.15412
motif 4	MBCTCHMWTCNCTTYCGACGCCGCTCADCKCCGTCSDT	MA1239.1	AP2/EREBP	0.000735359	1.03244	0.35267
motif 4	MBCTCHMWTCNCTTYCGACGCCGCTCADCKCCGTCSDT	MA1252.1	AP2/EREBP	0.000837682	1.17611	0.35267
motif 4	MBCTCHMWTCNCTTYCGACGCCGCTCADCKCCGTCSDT	MA1247.1	AP2/EREBP	0.000893248	1.25412	0.35267
motif 4	MBCTCHMWTCNCTTYCGACGCCGCTCADCKCCGTCSDT	MA1240.1	AP2/EREBP	0.000985699	1.38392	0.35267
motif 4	MBCTCHMWTCNCTTYCGACGCCGCTCADCKCCGTCSDT	MA1221.1	AP2/EREBP	0.00101486	1.42486	0.35267
motif 4	MBCTCHMWTCNCTTYCGACGCCGCTCADCKCCGTCSDT	MA1242.1	AP2/EREBP	0.00110928	1.55743	0.35267
motif 4	MBCTCHMWTCNCTTYCGACGCCGCTCADCKCCGTCSDT	MA1264.1	AP2/EREBP	0.00122654	1.72207	0.35267
motif 4	MBCTCHMWTCNCTTYCGACGCCGCTCADCKCCGTCSDT	MA1228.1	AP2/EREBP	0.00134131	1.8832	0.35267
motif 4	MBCTCHMWTCNCTTYCGACGCCGCTCADCKCCGTCSDT	MA0992.1	AP2/EREBP	0.00142605	2.00218	0.35267
motif 4	MBCTCHMWTCNCTTYCGACGCCGCTCADCKCCGTCSDT	MA0975.1	AP2/EREBP	0.00156445	2.19649	0.35267
motif 4	MBCTCHMWTCNCTTYCGACGCCGCTCADCKCCGTCSDT	MA0979.1	AP2/EREBP	0.00171398	2.40643	0.35267
motif 4	MBCTCHMWTCNCTTYCGACGCCGCTCADCKCCGTCSDT	MA1049.1	AP2/EREBP	0.00171398	2.40643	0.35267
motif 4	MBCTCHMWTCNCTTYCGACGCCGCTCADCKCCGTCSDT	MA1262.1	AP2/EREBP	0.00184184	2.58594	0.35267
motif 4	MBCTCHMWTCNCTTYCGACGCCGCTCADCKCCGTCSDT	MA1245.1	AP2/EREBP	0.00189134	2.65544	0.35267
motif 4	MBCTCHMWTCNCTTYCGACGCCGCTCADCKCCGTCSDT	MA0431.1	C2H2 zinc finger factors	0.00212827	2.98809	0.372046
motif 4	MBCTCHMWTCNCTTYCGACGCCGCTCADCKCCGTCSDT	MA1225.1	AP2/EREBP	0.00240942	3.38283	0.396419
motif 4	MBCTCHMWTCNCTTYCGACGCCGCTCADCKCCGTCSDT	MA1000.2	AP2/EREBP	0.00271562	3.81274	0.4054
motif 4	MBCTCHMWTCNCTTYCGACGCCGCTCADCKCCGTCSDT	MA0504.1	Nuclear receptors with C4 zinc fingers	0.00288201	4.04634	0.4054
motif 4	MBCTCHMWTCNCTTYCGACGCCGCTCADCKCCGTCSDT	MA1034.1	AP2/EREBP	0.00289884	4.06997	0.4054
motif 4	MBCTCHMWTCNCTTYCGACGCCGCTCADCKCCGTCSDT	MA0528.1	C2H2 zinc finger factors	0.00336218	4.7205	0.429119
motif 4	MBCTCHMWTCNCTTYCGACGCCGCTCADCKCCGTCSDT	MA1266.1	AP2/EREBP	0.00344006	4.82984	0.429119
motif 4	MBCTCHMWTCNCTTYCGACGCCGCTCADCKCCGTCSDT	MA0783.1	Homeo domain factors	0.0035287	4.9543	0.429119
motif 4	MBCTCHMWTCNCTTYCGACGCCGCTCADCKCCGTCSDT	MA1009.1	B3	0.00437579	6.1436	0.509959
motif 4	MBCTCHMWTCNCTTYCGACGCCGCTCADCKCCGTCSDT	MA1005.1	AP2/EREBP	0.00474434	6.66106	0.530794
motif 4	MBCTCHMWTCNCTTYCGACGCCGCTCADCKCCGTCSDT	MA0999.1	no	0.00514266	7.22029	0.552282
motif 4	MBCTCHMWTCNCTTYCGACGCCGCTCADCKCCGTCSDT	MA0439.1	C6 zinc cluster factors	0.00533132	7.48517	0.552282
motif 4	MBCTCHMWTCNCTTYCGACGCCGCTCADCKCCGTCSDT	MA0782.1	Homeo domain factors	0.00593442	8.33192	0.577935
motif 4	MBCTCHMWTCNCTTYCGACGCCGCTCADCKCCGTCSDT	MA1233.1	AP2/EREBP	0.0059922	8.41306	0.577935
motif 4	MBCTCHMWTCNCTTYCGACGCCGCTCADCKCCGTCSDT	MA0976.1	AP2/EREBP	0.00652756	9.16469	0.594676
motif 4	MBCTCHMWTCNCTTYCGACGCCGCTCADCKCCGTCSDT	MA1004.1	AP2/EREBP	0.00706018	9.91249	0.594676
motif 4	MBCTCHMWTCNCTTYCGACGCCGCTCADCKCCGTCSDT	MA0998.1	AP2/EREBP	0.00708172	9.94274	0.594676
motif 5	TCSBCGGAAMYSAAGABCDGAGMGRTHGTTMGTGTACGGAT	MA1319.1	no	1.4e-06	0.00196296	0.00392457
motif 5	TCSBCGGAAMYSAAGABCDGAGMGRTHGTTMGTGTACGGAT	MA1057.1	C2H2 zinc finger factors	0.000129666	0.182051	0.145977
motif 5	TCSBCGGAAMYSAAGABCDGAGMGRTHGTTMGTGTACGGAT	MA1322.1	C2H2 zinc finger factors	0.000243134	0.34136	0.145977
motif 5	TCSBCGGAAMYSAAGABCDGAGMGRTHGTTMGTGTACGGAT	MA1056.1	C2H2 zinc finger factors	0.000249688	0.350562	0.145977
motif 5	TCSBCGGAAMYSAAGABCDGAGMGRTHGTTMGTGTACGGAT	MA0353.1	C6 zinc cluster factors	0.000351821	0.493957	0.145977
motif 5	TCSBCGGAAMYSAAGABCDGAGMGRTHGTTMGTGTACGGAT	MA1321.1	C2H2 zinc finger factors	0.000364027	0.511094	0.145977
motif 5	TCSBCGGAAMYSAAGABCDGAGMGRTHGTTMGTGTACGGAT	MA0586.2	C2H2 zinc finger factors	0.000696763	0.978256	0.24448
motif 5	TCSBCGGAAMYSAAGABCDGAGMGRTHGTTMGTGTACGGAT	MA0352.1	C6 zinc cluster factors	0.00103943	1.45936	0.291772
motif 5	TCSBCGGAAMYSAAGABCDGAGMGRTHGTTMGTGTACGGAT	MA1059.2	C2H2 zinc finger factors	0.00160022	2.24671	0.380422
motif 5	TCSBCGGAAMYSAAGABCDGAGMGRTHGTTMGTGTACGGAT	MA0359.1	Tryptophan cluster factors	0.00162629	2.28332	0.380422
motif 5	TCSBCGGAAMYSAAGABCDGAGMGRTHGTTMGTGTACGGAT	MA1058.1	C2H2 zinc finger factors	0.00246895	3.46641	0.533111
motif 5	TCSBCGGAAMYSAAGABCDGAGMGRTHGTTMGTGTACGGAT	MA0320.1	no	0.00342073	4.8027	0.685864
motif 5	TCSBCGGAAMYSAAGABCDGAGMGRTHGTTMGTGTACGGAT	MA0955.1	C2H2 zinc finger factors	0.0039586	5.55787	0.740794
motif 5	TCSBCGGAAMYSAAGABCDGAGMGRTHGTTMGTGTACGGAT	MA1320.1	C2H2 zinc finger factors	0.00607605	8.53077	0.999656
motif 6	GSSKGARRAGATRAKKMSWCGRCTCWWYTYCGATWMGATTYCGRTKRGA	MA0420.1	C6 zinc cluster factors	0.000679779	0.95441	0.986703
motif 6	GSSKGARRAGATRAKKMSWCGRCTCWWYTYCGATWMGATTYCGRTKRGA	MA1189.1	Tryptophan cluster factors	0.00070278	0.986703	0.986703
motif 6	GSSKGARRAGATRAKKMSWCGRCTCWWYTYCGATWMGATTYCGRTKRGA	MA1173.1	Tryptophan cluster factors	0.00226888	3.18551	1
motif 6	GSSKGARRAGATRAKKMSWCGRCTCWWYTYCGATWMGATTYCGRTKRGA	MA0652.1	Tryptophan cluster factors	0.00272277	3.82276	1
motif 6	GSSKGARRAGATRAKKMSWCGRCTCWWYTYCGATWMGATTYCGRTKRGA	MA1419.1	Tryptophan cluster factors	0.0027644	3.88122	1
motif 6	GSSKGARRAGATRAKKMSWCGRCTCWWYTYCGATWMGATTYCGRTKRGA	MA0296.1	Fork head/winged helix factors	0.00356262	5.00192	1
motif 6	GSSKGARRAGATRAKKMSWCGRCTCWWYTYCGATWMGATTYCGRTKRGA	MA1195.1	Tryptophan cluster factors	0.00358232	5.02958	1
motif 6	GSSKGARRAGATRAKKMSWCGRCTCWWYTYCGATWMGATTYCGRTKRGA	MA0289.1	Other C4 zinc finger-type factors	0.00402459	5.65053	1
motif 6	GSSKGARRAGATRAKKMSWCGRCTCWWYTYCGATWMGATTYCGRTKRGA	MA0300.1	Other C4 zinc finger-type factors	0.00408622	5.73705	1
motif 6	GSSKGARRAGATRAKKMSWCGRCTCWWYTYCGATWMGATTYCGRTKRGA	MA0309.1	Other C4 zinc finger-type factors	0.00408622	5.73705	1
motif 6	GSSKGARRAGATRAKKMSWCGRCTCWWYTYCGATWMGATTYCGRTKRGA	MA0583.1	B3	0.00427686	6.00471	1
motif 6	GSSKGARRAGATRAKKMSWCGRCTCWWYTYCGATWMGATTYCGRTKRGA	MA0653.1	Tryptophan cluster factors	0.00462033	6.48694	1
motif 6	GSSKGARRAGATRAKKMSWCGRCTCWWYTYCGATWMGATTYCGRTKRGA	MA0036.3	Other C4 zinc finger-type factors	0.00561475	7.88311	1
motif 7	TSMGATCCMTCAACGCSKTKKMRKKRMGRMKKMKCMKKASSTT	MA0573.1	Homeo domain factors	0.00226388	3.17849	1
motif 7	TSMGATCCMTCAACGCSKTKKMRKKRMGRMKKMKCMKKASSTT	MA0330.1	APSES-type DNA-binding domain	0.00289795	4.06872	1
motif 7	TSMGATCCMTCAACGCSKTKKMRKKRMGRMKKMKCMKKASSTT	MA0579.1	Tryptophan cluster factors	0.00421887	5.92329	1
motif 7	TSMGATCCMTCAACGCSKTKKMRKKRMGRMKKMKCMKKASSTT	MA0350.1	Tryptophan cluster factors	0.00439207	6.16647	1
motif 8	KTCGCCGGAGA	MA0344.1	High-mobility group (HMG) domain factors	0.000272661	0.382816	0.607985
motif 8	KTCGCCGGAGA	MA0283.1	C6 zinc cluster factors	0.000794822	1.11593	0.607985
motif 8	KTCGCCGGAGA	MA1266.1	AP2/EREBP	0.00149473	2.0986	0.607985
motif 8	KTCGCCGGAGA	MA0280.1	C6 zinc cluster factors	0.00173464	2.43544	0.607985
motif 8	KTCGCCGGAGA	MA0865.1	Fork head/winged helix factors	0.00225577	3.1671	0.607985
motif 8	KTCGCCGGAGA	MA0424.1	C6 zinc cluster factors	0.00272931	3.83195	0.607985
motif 8	KTCGCCGGAGA	MA0430.1	C6 zinc cluster factors	0.00310346	4.35726	0.607985
motif 8	KTCGCCGGAGA	MA1237.1	no	0.00341668	4.79701	0.607985
motif 8	KTCGCCGGAGA	MA1238.1	AP2/EREBP	0.00363553	5.10429	0.607985
motif 8	KTCGCCGGAGA	MA0432.1	C6 zinc cluster factors	0.00377577	5.30118	0.607985
motif 8	KTCGCCGGAGA	MA1263.1	AP2/EREBP	0.0039106	5.49049	0.607985
motif 8	KTCGCCGGAGA	MA0758.1	Fork head/winged helix factors	0.0039106	5.49049	0.607985
motif 8	KTCGCCGGAGA	MA0380.1	C6 zinc cluster factors	0.00429466	6.02971	0.607985
motif 8	KTCGCCGGAGA	MA0343.1	NDT80 domain factors	0.00439475	6.17022	0.607985
motif 8	KTCGCCGGAGA	MA1249.1	no	0.0049636	6.96889	0.607985
motif 8	KTCGCCGGAGA	MA1227.1	AP2/EREBP	0.00496965	6.97739	0.607985
motif 8	KTCGCCGGAGA	MA0412.1	C6 zinc cluster factors	0.00520432	7.30687	0.607985
motif 8	KTCGCCGGAGA	MA0736.1	C2H2 zinc finger factors	0.0053464	7.50634	0.607985
motif 8	KTCGCCGGAGA	MA1216.1	no	0.00553235	7.76742	0.607985
motif 8	KTCGCCGGAGA	MA0422.1	C6 zinc cluster factors	0.0059315	8.32783	0.607985
motif 8	KTCGCCGGAGA	MA0348.1	C6 zinc cluster factors	0.00647733	9.09417	0.607985
motif 8	KTCGCCGGAGA	MA0292.1	C6 zinc cluster factors	0.00700633	9.83689	0.607985
motif 9	TTAGGGTTTYT	MA0403.1	Tryptophan cluster factors	2.93e-05	0.0410698	0.0467081
motif 9	TTAGGGTTTYT	MA1353.1	Tryptophan cluster factors	3.33e-05	0.0467081	0.0467081
motif 9	TTAGGGTTTYT	MA1355.1	Tryptophan cluster factors	0.000160332	0.225106	0.150071
motif 9	TTAGGGTTTYT	MA1356.1	Tryptophan cluster factors	0.000643792	0.903883	0.446451
motif 9	TTAGGGTTTYT	MA1352.1	Tryptophan cluster factors	0.000794962	1.11613	0.446451
motif 9	TTAGGGTTTYT	MA1073.1	no	0.00107488	1.50913	0.503044
motif 9	TTAGGGTTTYT	MA0372.1	C2H2 zinc finger factors	0.00134011	1.88152	0.537576
motif 9	TTAGGGTTTYT	MA1354.1	Tryptophan cluster factors	0.00174366	2.4481	0.612024
motif 9	TTAGGGTTTYT	MA1030.1	Tryptophan cluster factors	0.00262698	3.68828	0.819618
motif 9	TTAGGGTTTYT	MA0343.1	NDT80 domain factors	0.00482625	6.77606	1
motif 9	TTAGGGTTTYT	MA0022.1	MA0022.1	0.00681292	9.56534	1
motif 9	TTAGGGTTTYT	MA1152.1	High-mobility group (HMG) domain factors	0.00710944	9.98165	1
motif 10	CCTTCCGATCACTGTTTGTCGTCTGTTTC	MA0944.1	B3	0.00247649	3.47699	0.995984
motif 10	CCTTCCGATCACTGTTTGTCGTCTGTTTC	MA1022.1	Other C4 zinc finger-type factors	0.00329185	4.62176	0.995984
motif 10	CCTTCCGATCACTGTTTGTCGTCTGTTTC	MA1415.1	C2H2 zinc finger factors	0.00442591	6.21397	0.995984
motif 10	CCTTCCGATCACTGTTTGTCGTCTGTTTC	MA1370.1	C2H2 zinc finger factors	0.00451751	6.34259	0.995984
motif 10	CCTTCCGATCACTGTTTGTCGTCTGTTTC	MA1158.1	C2H2 zinc finger factors	0.00456046	6.40289	0.995984
motif 10	CCTTCCGATCACTGTTTGTCGTCTGTTTC	MA1159.1	C2H2 zinc finger factors	0.00466117	6.54428	0.995984
motif 10	CCTTCCGATCACTGTTTGTCGTCTGTTTC	MA0038.1	C2H2 zinc finger factors	0.00468276	6.5746	0.995984
motif 10	CCTTCCGATCACTGTTTGTCGTCTGTTTC	MA0513.1	no	0.00472658	6.63612	0.995984
motif 10	CCTTCCGATCACTGTTTGTCGTCTGTTTC	MA1405.1	C2H2 zinc finger factors	0.00497298	6.98206	0.995984
motif 10	CCTTCCGATCACTGTTTGTCGTCTGTTTC	MA1156.1	C2H2 zinc finger factors	0.00503002	7.06215	0.995984
motif 10	CCTTCCGATCACTGTTTGTCGTCTGTTTC	MA1157.1	C2H2 zinc finger factors	0.00503002	7.06215	0.995984
motif 10	CCTTCCGATCACTGTTTGTCGTCTGTTTC	MA0547.1	Basic leucine zipper factors (bZIP)	0.00562701	7.90033	0.995984
motif 10	CCTTCCGATCACTGTTTGTCGTCTGTTTC	MA0943.1	B3	0.00573074	8.04596	0.995984
motif 10	CCTTCCGATCACTGTTTGTCGTCTGTTTC	MA1274.1	Other C4 zinc finger-type factors	0.00611491	8.58533	0.995984
motif 10	CCTTCCGATCACTGTTTGTCGTCTGTTTC	MA0002.2	Runt domain factors	0.00626237	8.79237	0.995984
motif 10	CCTTCCGATCACTGTTTGTCGTCTGTTTC	MA1275.1	Other C4 zinc finger-type factors	0.00626237	8.79237	0.995984
motif 10	CCTTCCGATCACTGTTTGTCGTCTGTTTC	MA1113.1	Homeo domain factors	0.00676445	9.49729	0.995984
motif 10	CCTTCCGATCACTGTTTGTCGTCTGTTTC	MA0987.1	Other C4 zinc finger-type factors	0.0070299	9.86998	0.995984
motif 10	CCTTCCGATCACTGTTTGTCGTCTGTTTC	MA1206.1	B3	0.0070299	9.86998	0.995984
motif 10	CCTTCCGATCACTGTTTGTCGTCTGTTTC	MA1371.1	C2H2 zinc finger factors	0.0070939	9.95984	0.995984
motif 11	TGTCAGATTTTTCGGACCAGTCTTCGAA	MA0294.1	C6 zinc cluster factors	0.000968011	1.35909	1
motif 11	TGTCAGATTTTTCGGACCAGTCTTCGAA	MA0972.1	Tryptophan cluster factors	0.00335183	4.70596	1
motif 11	TGTCAGATTTTTCGGACCAGTCTTCGAA	MA0911.1	Homeo domain factors	0.00384307	5.39567	1
motif 11	TGTCAGATTTTTCGGACCAGTCTTCGAA	MA0367.1	C6 zinc cluster factors	0.00410354	5.76137	1
motif 11	TGTCAGATTTTTCGGACCAGTCTTCGAA	MA0117.2	Basic leucine zipper factors (bZIP)	0.00487177	6.83996	1
motif 11	TGTCAGATTTTTCGGACCAGTCTTCGAA	MA0906.1	Homeo domain factors	0.00490792	6.89072	1
motif 11	TGTCAGATTTTTCGGACCAGTCTTCGAA	MA1141.1	Basic leucine zipper factors (bZIP)	0.0056675	7.95716	1

## Sheet: pests
S8 Table. List of known cis-acting elements pests DEGs by Tomtom search against the JASPAR database.
Motif ID	Consensus motif	JASPAR ID	Class	p.value	E.value	q.value
motif 1	AHRRAGADWYAGARARAGAGAGAGARADR	MA1404.1	BBR/BPC	5.49e-12	7.71e-09	1.53e-08
motif 1	AHRRAGADWYAGARARAGAGAGAGARADR	MA1403.1	BBR/BPC	2.86e-10	4.02e-07	3.42e-07
motif 1	AHRRAGADWYAGARARAGAGAGAGARADR	MA1402.1	BBR/BPC	3.68e-10	5.17e-07	3.42e-07
motif 1	AHRRAGADWYAGARARAGAGAGAGARADR	MA1416.1	C2H2 zinc finger factors	8.09e-09	1.14e-05	5.64e-06
motif 1	AHRRAGADWYAGARARAGAGAGAGARADR	MA1267.1	Other C4 zinc finger-type factors	1.13e-06	0.00158911	0.000631329
motif 1	AHRRAGADWYAGARARAGAGAGAGARADR	MA1268.1	Other C4 zinc finger-type factors	4.4e-06	0.00618061	0.00204622
motif 1	AHRRAGADWYAGARARAGAGAGAGARADR	MA0543.1	C2H2 zinc finger factors	1.55e-05	0.0217224	0.0061643
motif 1	AHRRAGADWYAGARARAGAGAGAGARADR	MA0537.1	C2H2 zinc finger factors	2.37e-05	0.0333335	0.00827683
motif 1	AHRRAGADWYAGARARAGAGAGAGARADR	MA1278.1	Other C4 zinc finger-type factors	6.06e-05	0.0851262	0.0163616
motif 1	AHRRAGADWYAGARARAGAGAGAGARADR	MA1281.1	Other C4 zinc finger-type factors	6.45e-05	0.0906035	0.0163616
motif 1	AHRRAGADWYAGARARAGAGAGAGARADR	MA0050.2	Tryptophan cluster factors	6.45e-05	0.0906035	0.0163616
motif 1	AHRRAGADWYAGARARAGAGAGAGARADR	MA1381.1	C2H2 zinc finger factors	0.000137223	0.192662	0.0318924
motif 1	AHRRAGADWYAGARARAGAGAGAGARADR	MA0205.1	C2H2 zinc finger factors	0.000179214	0.251616	0.0384475
motif 1	AHRRAGADWYAGARARAGAGAGAGARADR	MA1277.1	Other C4 zinc finger-type factors	0.000303886	0.426656	0.0529701
motif 1	AHRRAGADWYAGARARAGAGAGAGARADR	MA1279.1	Other C4 zinc finger-type factors	0.000303886	0.426656	0.0529701
motif 1	AHRRAGADWYAGARARAGAGAGAGARADR	MA1272.1	Other C4 zinc finger-type factors	0.000303886	0.426656	0.0529701
motif 1	AHRRAGADWYAGARARAGAGAGAGARADR	MA1156.1	C2H2 zinc finger factors	0.000418591	0.587702	0.0686722
motif 1	AHRRAGADWYAGARARAGAGAGAGARADR	MA1158.1	C2H2 zinc finger factors	0.000469513	0.659196	0.072747
motif 1	AHRRAGADWYAGARARAGAGAGAGARADR	MA1159.1	C2H2 zinc finger factors	0.000717344	1.00715	0.103033
motif 1	AHRRAGADWYAGARARAGAGAGAGARADR	MA1274.1	Other C4 zinc finger-type factors	0.000738864	1.03737	0.103033
motif 1	AHRRAGADWYAGARARAGAGAGAGARADR	MA1157.1	C2H2 zinc finger factors	0.000971157	1.3635	0.128976
motif 1	AHRRAGADWYAGARARAGAGAGAGARADR	MA1160.1	C2H2 zinc finger factors	0.00141695	1.9894	0.173427
motif 1	AHRRAGADWYAGARARAGAGAGAGARADR	MA0508.2	C2H2 zinc finger factors	0.00145626	2.04459	0.173427
motif 1	AHRRAGADWYAGARARAGAGAGAGARADR	MA1374.1	MA1374.1	0.00149241	2.09534	0.173427
motif 1	AHRRAGADWYAGARARAGAGAGAGARADR	MA1193.1	Tryptophan cluster factors	0.0018051	2.53436	0.201373
motif 1	AHRRAGADWYAGARARAGAGAGAGARADR	MA0528.1	C2H2 zinc finger factors	0.00221106	3.10432	0.227004
motif 1	AHRRAGADWYAGARARAGAGAGAGARADR	MA0277.1	C2H2 zinc finger factors	0.00221605	3.11134	0.227004
motif 1	AHRRAGADWYAGARARAGAGAGAGARADR	MA0687.1	Tryptophan cluster factors	0.00227903	3.19976	0.227004
motif 1	AHRRAGADWYAGARARAGAGAGAGARADR	MA0287.1	Copper-fist DNA-binding domain	0.00287396	4.03504	0.27639
motif 1	AHRRAGADWYAGARARAGAGAGAGARADR	MA1273.1	Other C4 zinc finger-type factors	0.00310264	4.35611	0.28138
motif 1	AHRRAGADWYAGARARAGAGAGAGARADR	MA1371.1	C2H2 zinc finger factors	0.00312763	4.39119	0.28138
motif 1	AHRRAGADWYAGARARAGAGAGAGARADR	MA1370.1	C2H2 zinc finger factors	0.00364666	5.11992	0.317823
motif 1	AHRRAGADWYAGARARAGAGAGAGARADR	MA0377.1	Heat shock factor	0.00419559	5.8906	0.354584
motif 1	AHRRAGADWYAGARARAGAGAGAGARADR	MA1275.1	Other C4 zinc finger-type factors	0.0050388	7.07447	0.413321
motif 1	AHRRAGADWYAGARARAGAGAGAGARADR	MA0296.1	Fork head/winged helix factors	0.00558953	7.84769	0.445396
motif 1	AHRRAGADWYAGARARAGAGAGAGARADR	MA1270.1	Other C4 zinc finger-type factors	0.00599898	8.42256	0.464745
motif 1	AHRRAGADWYAGARARAGAGAGAGARADR	MA1373.1	C2H2 zinc finger factors	0.00628057	8.81792	0.47341
motif 1	AHRRAGADWYAGARARAGAGAGAGARADR	MA0558.1	MADS box factors	0.00705759	9.90886	0.51798
motif 2	STCTTCTTCNTCTYTYYYYC	MA0543.1	C2H2 zinc finger factors	5.42e-05	0.0761447	0.151365
motif 2	STCTTCTTCNTCTYTYYYYC	MA0687.1	Tryptophan cluster factors	0.0001703	0.239102	0.198648
motif 2	STCTTCTTCNTCTYTYYYYC	MA1274.1	Other C4 zinc finger-type factors	0.000256282	0.35982	0.198648
motif 2	STCTTCTTCNTCTYTYYYYC	MA1416.1	C2H2 zinc finger factors	0.000284703	0.399723	0.198648
motif 2	STCTTCTTCNTCTYTYYYYC	MA1268.1	Other C4 zinc finger-type factors	0.000497922	0.699083	0.257312
motif 2	STCTTCTTCNTCTYTYYYYC	MA1404.1	BBR/BPC	0.000606457	0.851465	0.257312
motif 2	STCTTCTTCNTCTYTYYYYC	MA1159.1	C2H2 zinc finger factors	0.000645365	0.906092	0.257312
motif 2	STCTTCTTCNTCTYTYYYYC	MA1270.1	Other C4 zinc finger-type factors	0.000748099	1.05033	0.260989
motif 2	STCTTCTTCNTCTYTYYYYC	MA0080.4	Tryptophan cluster factors	0.000954305	1.33984	0.267842
motif 2	STCTTCTTCNTCTYTYYYYC	MA1402.1	BBR/BPC	0.000959679	1.34739	0.267842
motif 2	STCTTCTTCNTCTYTYYYYC	MA0036.3	Other C4 zinc finger-type factors	0.00113775	1.5974	0.2693
motif 2	STCTTCTTCNTCTYTYYYYC	MA1281.1	Other C4 zinc finger-type factors	0.00120716	1.69486	0.2693
motif 2	STCTTCTTCNTCTYTYYYYC	MA1158.1	C2H2 zinc finger factors	0.00125437	1.76114	0.2693
motif 2	STCTTCTTCNTCTYTYYYYC	MA1156.1	C2H2 zinc finger factors	0.00163447	2.2948	0.284892
motif 2	STCTTCTTCNTCTYTYYYYC	MA1157.1	C2H2 zinc finger factors	0.00163447	2.2948	0.284892
motif 2	STCTTCTTCNTCTYTYYYYC	MA0537.1	C2H2 zinc finger factors	0.00165633	2.32549	0.284892
motif 2	STCTTCTTCNTCTYTYYYYC	MA0205.1	C2H2 zinc finger factors	0.00173531	2.43637	0.284892
motif 2	STCTTCTTCNTCTYTYYYYC	MA1277.1	Other C4 zinc finger-type factors	0.00196311	2.7562	0.303046
motif 2	STCTTCTTCNTCTYTYYYYC	MA1317.1	GCM domain factors	0.00213591	2.99882	0.303046
motif 2	STCTTCTTCNTCTYTYYYYC	MA1160.1	C2H2 zinc finger factors	0.00220021	3.0891	0.303046
motif 2	STCTTCTTCNTCTYTYYYYC	MA1279.1	Other C4 zinc finger-type factors	0.00244494	3.43269	0.303046
motif 2	STCTTCTTCNTCTYTYYYYC	MA1273.1	Other C4 zinc finger-type factors	0.00247609	3.47643	0.303046
motif 2	STCTTCTTCNTCTYTYYYYC	MA1371.1	C2H2 zinc finger factors	0.00249737	3.50631	0.303046
motif 2	STCTTCTTCNTCTYTYYYYC	MA1311.1	GCM domain factors	0.0028052	3.9385	0.315419
motif 2	STCTTCTTCNTCTYTYYYYC	MA0528.1	C2H2 zinc finger factors	0.00282536	3.96681	0.315419
motif 2	STCTTCTTCNTCTYTYYYYC	MA0482.1	Other C4 zinc finger-type factors	0.00322199	4.52368	0.34164
motif 2	STCTTCTTCNTCTYTYYYYC	MA1315.1	GCM domain factors	0.00330506	4.64031	0.34164
motif 2	STCTTCTTCNTCTYTYYYYC	MA1381.1	C2H2 zinc finger factors	0.00346526	4.86522	0.345407
motif 2	STCTTCTTCNTCTYTYYYYC	MA1267.1	Other C4 zinc finger-type factors	0.00361345	5.07328	0.347758
motif 2	STCTTCTTCNTCTYTYYYYC	MA1313.1	GCM domain factors	0.0037508	5.26612	0.348944
motif 2	STCTTCTTCNTCTYTYYYYC	MA1403.1	BBR/BPC	0.00419858	5.89481	0.378002
motif 2	STCTTCTTCNTCTYTYYYYC	MA0035.3	Other C4 zinc finger-type factors	0.00524359	7.362	0.446791
motif 2	STCTTCTTCNTCTYTYYYYC	MA1374.1	C2H2 zinc finger factors	0.00528282	7.41707	0.446791
motif 2	STCTTCTTCNTCTYTYYYYC	MA1272.1	Other C4 zinc finger-type factors	0.00570588	8.01105	0.468378
motif 2	STCTTCTTCNTCTYTYYYYC	MA1303.1	GCM domain factors	0.00696969	9.78545	0.555774
motif 3	CYCHHMWMAGCTYYYWYYTTT	MA0537.1	C2H2 zinc finger factors	7.71e-05	0.10824	0.21648
motif 3	CYCHHMWMAGCTYYYWYYTTT	MA0528.1	C2H2 zinc finger factors	0.0016224	2.27785	1
motif 3	CYCHHMWMAGCTYYYWYYTTT	MA0665.1	Basic helix-loop-helix factors (bHLH)	0.00504841	7.08797	1
motif 3	CYCHHMWMAGCTYYYWYYTTT	MA1273.1	Other C4 zinc finger-type factors	0.00533942	7.49654	1
motif 3	CYCHHMWMAGCTYYYWYYTTT	MA0277.1	C2H2 zinc finger factors	0.00674945	9.47623	1
motif 4	CMCYAACCCCYYCTCSCACWC	MA0528.1	C2H2 zinc finger factors	0.000396754	0.557043	0.338936
motif 4	CMCYAACCCCYYCTCSCACWC	MA0073.1	C2H2 zinc finger factors	0.000524419	0.736284	0.338936
motif 4	CMCYAACCCCYYCTCSCACWC	MA0576.1	Tryptophan cluster factors	0.000580647	0.815228	0.338936
motif 4	CMCYAACCCCYYCTCSCACWC	MA0743.1	C2H2 zinc finger factors	0.000588692	0.826524	0.338936
motif 4	CMCYAACCCCYYCTCSCACWC	MA1248.1	AP2/EREBP	0.000769223	1.07999	0.338936
motif 4	CMCYAACCCCYYCTCSCACWC	MA0753.1	C2H2 zinc finger factors	0.000825103	1.15845	0.338936
motif 4	CMCYAACCCCYYCTCSCACWC	MA1402.1	BBR/BPC	0.000846732	1.18881	0.338936
motif 4	CMCYAACCCCYYCTCSCACWC	MA1404.1	BBR/BPC	0.00126259	1.77267	0.400475
motif 4	CMCYAACCCCYYCTCSCACWC	MA1352.1	Tryptophan cluster factors	0.00128632	1.80599	0.400475
motif 4	CMCYAACCCCYYCTCSCACWC	MA0516.1	C2H2 zinc finger factors	0.00175534	2.4645	0.491849
motif 4	CMCYAACCCCYYCTCSCACWC	MA0553.1	AP2/EREBP	0.00209408	2.94009	0.495506
motif 4	CMCYAACCCCYYCTCSCACWC	MA0341.1	C2H2 zinc finger factors	0.00223609	3.13947	0.495506
motif 4	CMCYAACCCCYYCTCSCACWC	MA1356.1	Tryptophan cluster factors	0.00248682	3.4915	0.495506
motif 4	CMCYAACCCCYYCTCSCACWC	MA1039.1	Tryptophan cluster factors	0.00270045	3.79143	0.495506
motif 4	CMCYAACCCCYYCTCSCACWC	MA0648.1	Homeo domain factors	0.00279511	3.92434	0.495506
motif 4	CMCYAACCCCYYCTCSCACWC	MA1232.1	AP2/EREBP	0.00282943	3.97252	0.495506
motif 4	CMCYAACCCCYYCTCSCACWC	MA1403.1	BBR/BPC	0.00303955	4.26753	0.500992
motif 4	CMCYAACCCCYYCTCSCACWC	MA0452.2	C2H2 zinc finger factors	0.00328822	4.61666	0.511867
motif 4	CMCYAACCCCYYCTCSCACWC	MA1354.1	Tryptophan cluster factors	0.00433846	6.0912	0.609254
motif 4	CMCYAACCCCYYCTCSCACWC	MA0891.1	Homeo domain factors	0.00434869	6.10557	0.609254
motif 4	CMCYAACCCCYYCTCSCACWC	MA0714.1	Homeo domain factors	0.00504479	7.08289	0.631398
motif 4	CMCYAACCCCYYCTCSCACWC	MA0342.1	C2H2 zinc finger factors	0.00514451	7.2229	0.631398
motif 4	CMCYAACCCCYYCTCSCACWC	MA0744.1	C2H2 zinc finger factors	0.00518276	7.2766	0.631398
motif 4	CMCYAACCCCYYCTCSCACWC	MA0470.1	Fork head/winged helix factors	0.00550458	7.72842	0.633706
motif 4	CMCYAACCCCYYCTCSCACWC	MA1227.1	AP2/EREBP	0.00565403	7.93826	0.633706
motif 4	CMCYAACCCCYYCTCSCACWC	MA0079.3	C2H2 zinc finger factors	0.00666675	9.36011	0.691863
motif 4	CMCYAACCCCYYCTCSCACWC	MA0467.1	Homeo domain factors	0.00666675	9.36011	0.691863
motif 5	CGTCAGCCRCSWGMCAC	MA0580.1	Basic helix-loop-helix factors (bHLH)	0.000127387	0.178852	0.350846
motif 5	CGTCAGCCRCSWGMCAC	MA1068.1	Basic leucine zipper factors (bZIP)	0.000818044	1.14853	0.498494
motif 5	CGTCAGCCRCSWGMCAC	MA1359.1	Basic helix-loop-helix factors (bHLH)	0.00134499	1.88837	0.498494
motif 5	CGTCAGCCRCSWGMCAC	MA0155.1	C2H2 zinc finger factors	0.0015749	2.21115	0.498494
motif 5	CGTCAGCCRCSWGMCAC	MA0560.1	Basic helix-loop-helix factors (bHLH)	0.00164983	2.31637	0.498494
motif 5	CGTCAGCCRCSWGMCAC	MA0999.1	not available	0.00177931	2.49815	0.498494
motif 5	CGTCAGCCRCSWGMCAC	MA0449.1	Zipper-type	0.00191436	2.68776	0.498494
motif 5	CGTCAGCCRCSWGMCAC	MA1360.1	Basic helix-loop-helix factors (bHLH)	0.00198592	2.78822	0.498494
motif 5	CGTCAGCCRCSWGMCAC	MA0632.1	Basic helix-loop-helix factors (bHLH)	0.00221962	3.11635	0.498494
motif 5	CGTCAGCCRCSWGMCAC	MA0561.1	Basic helix-loop-helix factors (bHLH)	0.00244888	3.43822	0.498494
motif 5	CGTCAGCCRCSWGMCAC	MA0093.2	Basic helix-loop-helix factors (bHLH)	0.0026495	3.7199	0.498494
motif 5	CGTCAGCCRCSWGMCAC	MA0821.1	Basic helix-loop-helix factors (bHLH)	0.00326685	4.58666	0.498494
motif 5	CGTCAGCCRCSWGMCAC	MA0822.1	Basic helix-loop-helix factors (bHLH)	0.00326685	4.58666	0.498494
motif 5	CGTCAGCCRCSWGMCAC	MA0096.1	Basic leucine zipper factors (bZIP)	0.00327022	4.5914	0.498494
motif 5	CGTCAGCCRCSWGMCAC	MA0960.1	Basic helix-loop-helix factors (bHLH)	0.00361774	5.0793	0.498494
motif 5	CGTCAGCCRCSWGMCAC	MA0636.1	Basic helix-loop-helix factors (bHLH)	0.00361774	5.0793	0.498494
motif 5	CGTCAGCCRCSWGMCAC	MA0513.1	not available	0.00424051	5.95368	0.498494
motif 5	CGTCAGCCRCSWGMCAC	MA0544.1	Tryptophan cluster factors	0.0045181	6.34342	0.498494
motif 5	CGTCAGCCRCSWGMCAC	MA0975.1	AP2/EREBP	0.00455686	6.39783	0.498494
motif 5	CGTCAGCCRCSWGMCAC	MA0992.1	AP2/EREBP	0.00455686	6.39783	0.498494
motif 5	CGTCAGCCRCSWGMCAC	MA0823.1	Basic leucine zipper factors (bZIP)	0.0047059	6.60709	0.498494
motif 5	CGTCAGCCRCSWGMCAC	MA1074.1	Basic helix-loop-helix factors (bHLH)	0.00496265	6.96757	0.506221
motif 5	CGTCAGCCRCSWGMCAC	MA0605.1	Basic leucine zipper factors (bZIP)	0.00585293	8.21752	0.575713
motif 5	CGTCAGCCRCSWGMCAC	MA0964.1	Basic leucine zipper factors (bZIP)	0.00608953	8.5497	0.578331
motif 5	CGTCAGCCRCSWGMCAC	MA0567.1	AP2/EREBP	0.00684022	9.60366	0.623001
motif 6	GGAAGGMSGTGAMGG	MA1242.1	AP2/EREBP	9.59e-05	0.134627	0.261584
motif 6	GGAAGGMSGTGAMGG	MA1266.1	AP2/EREBP	0.000187181	0.262803	0.261584
motif 6	GGAAGGMSGTGAMGG	MA1250.1	AP2/EREBP	0.00105282	1.47816	0.442365
motif 6	GGAAGGMSGTGAMGG	MA0324.1	C6 zinc cluster factors	0.00132291	1.85736	0.442365
motif 6	GGAAGGMSGTGAMGG	MA1258.1	AP2/EREBP	0.00149555	2.09976	0.442365
motif 6	GGAAGGMSGTGAMGG	MA1246.1	AP2/EREBP	0.00179456	2.51956	0.442365
motif 6	GGAAGGMSGTGAMGG	MA1222.1	AP2/EREBP	0.00211465	2.96897	0.442365
motif 6	GGAAGGMSGTGAMGG	MA1257.1	AP2/EREBP	0.00214981	3.01833	0.442365
motif 6	GGAAGGMSGTGAMGG	MA1224.1	not available	0.00233226	3.2745	0.442365
motif 6	GGAAGGMSGTGAMGG	MA1264.1	AP2/EREBP	0.00236841	3.32524	0.442365
motif 6	GGAAGGMSGTGAMGG	MA1221.1	AP2/EREBP	0.00250617	3.51866	0.442365
motif 6	GGAAGGMSGTGAMGG	MA1247.1	AP2/EREBP	0.00250617	3.51866	0.442365
motif 6	GGAAGGMSGTGAMGG	MA1252.1	AP2/EREBP	0.00250617	3.51866	0.442365
motif 6	GGAAGGMSGTGAMGG	MA1382.1	GCM domain factors	0.00250617	3.51866	0.442365
motif 6	GGAAGGMSGTGAMGG	MA1025.1	Basic helix-loop-helix factors (bHLH)	0.00264905	3.71927	0.442365
motif 6	GGAAGGMSGTGAMGG	MA1216.1	not available	0.0026881	3.77409	0.442365
motif 6	GGAAGGMSGTGAMGG	MA0281.1	Basic helix-loop-helix factors (bHLH)	0.00269062	3.77763	0.442365
motif 6	GGAAGGMSGTGAMGG	MA1245.1	AP2/EREBP	0.00296842	4.16767	0.460926
motif 6	GGAAGGMSGTGAMGG	MA1239.1	AP2/EREBP	0.00342473	4.80832	0.479604
motif 6	GGAAGGMSGTGAMGG	MA1240.1	AP2/EREBP	0.0034319	4.81839	0.479604
motif 6	GGAAGGMSGTGAMGG	MA1217.1	not available	0.00393164	5.52002	0.511757
motif 6	GGAAGGMSGTGAMGG	MA1232.1	AP2/EREBP	0.00420973	5.91046	0.511757
motif 6	GGAAGGMSGTGAMGG	MA0149.1	Tryptophan cluster factors	0.00421128	5.91263	0.511757
motif 6	GGAAGGMSGTGAMGG	MA1236.1	AP2/EREBP	0.0047565	6.67813	0.514185
motif 6	GGAAGGMSGTGAMGG	MA1263.1	AP2/EREBP	0.00487018	6.83773	0.514185
motif 6	GGAAGGMSGTGAMGG	MA0617.1	not available	0.00487153	6.83963	0.514185
motif 6	GGAAGGMSGTGAMGG	MA1228.1	AP2/EREBP	0.00497071	6.97887	0.514185
motif 6	GGAAGGMSGTGAMGG	MA1234.1	AP2/EREBP	0.0051511	7.23214	0.514185
motif 6	GGAAGGMSGTGAMGG	MA0528.1	C2H2 zinc finger factors	0.00535189	7.51405	0.514593
motif 6	GGAAGGMSGTGAMGG	MA1248.1	AP2/EREBP	0.00552341	7.75487	0.514593
motif 6	GGAAGGMSGTGAMGG	MA1243.1	AP2/EREBP	0.0058394	8.19852	0.526483
motif 6	GGAAGGMSGTGAMGG	MA1225.1	AP2/EREBP	0.00611107	8.57994	0.532883
motif 6	GGAAGGMSGTGAMGG	MA1255.1	not available	0.00644943	9.05499	0.532883
motif 6	GGAAGGMSGTGAMGG	MA1233.1	AP2/EREBP	0.00648236	9.10123	0.532883
motif 6	GGAAGGMSGTGAMGG	MA0016.1	Nuclear receptors with C4 zinc fingers	0.00703921	9.88305	0.562126
motif 7	CYCASACATCGCC	MA0608.1	Basic leucine zipper factors (bZIP)	0.00507351	7.12321	1
motif 7	CYCASACATCGCC	MA0591.1	Basic leucine zipper factors (bZIP)	0.00598162	8.39819	1
motif 7	CYCASACATCGCC	MA1260.1	AP2/EREBP	0.0065555	9.20392	1
motif 7	CYCASACATCGCC	MA0803.1	T-Box factors	0.00663505	9.31561	1
motif 7	CYCASACATCGCC	MA0805.1	T-Box factors	0.00663505	9.31561	1
motif 8	GATTCGATTCCDAAACCGRMG	MA0652.1	Tryptophan cluster factors	0.000527413	0.740487	1
motif 8	GATTCGATTCCDAAACCGRMG	MA1420.1	Tryptophan cluster factors	0.000782315	1.09837	1
motif 8	GATTCGATTCCDAAACCGRMG	MA1419.1	Tryptophan cluster factors	0.00136236	1.91275	1
motif 8	GATTCGATTCCDAAACCGRMG	MA0653.1	Tryptophan cluster factors	0.00162836	2.28622	1
motif 8	GATTCGATTCCDAAACCGRMG	MA1324.1	Other C4 zinc finger-type factors	0.00238426	3.3475	1
motif 8	GATTCGATTCCDAAACCGRMG	MA1189.1	Tryptophan cluster factors	0.0030727	4.31407	1
motif 8	GATTCGATTCCDAAACCGRMG	MA0418.1	Basic leucine zipper factors (bZIP)	0.00344511	4.83694	1
motif 8	GATTCGATTCCDAAACCGRMG	MA1203.1	MADS box factors	0.00363606	5.10502	1
motif 8	GATTCGATTCCDAAACCGRMG	MA0479.1	Fork head/winged helix factors	0.00471277	6.61673	1
motif 8	GATTCGATTCCDAAACCGRMG	MA1418.1	Tryptophan cluster factors	0.00575974	8.08668	1
motif 9	CWGCWSMGGCGAWGAWCRGGT	MA0283.1	C6 zinc cluster factors	0.00198301	2.78415	1
motif 9	CWGCWSMGGCGAWGAWCRGGT	MA1196.1	Tryptophan cluster factors	0.00214258	3.00819	1
motif 10	CACCAACC	MA1039.1	Tryptophan cluster factors	3.05e-05	0.0428205	0.0855503
motif 10	CACCAACC	MA0576.1	Tryptophan cluster factors	0.000317019	0.445094	0.348452
motif 10	CACCAACC	MA0574.1	Tryptophan cluster factors	0.000372672	0.523232	0.348452
motif 10	CACCAACC	MA1036.1	Tryptophan cluster factors	0.00081408	1.14297	0.500284
motif 10	CACCAACC	MA1107.1	C2H2 zinc finger factors	0.000972438	1.3653	0.500284
motif 10	CACCAACC	MA1023.1	AP2/EREBP	0.00119712	1.68075	0.500284
motif 10	CACCAACC	MA1007.1	AP2/EREBP	0.00124847	1.75285	0.500284
motif 10	CACCAACC	MA1041.1	Tryptophan cluster factors	0.00154142	2.16415	0.540464
motif 10	CACCAACC	MA1040.1	Tryptophan cluster factors	0.0022249	3.12375	0.693432
motif 10	CACCAACC	MA1008.1	AP2/EREBP	0.00251098	3.52542	0.704336
motif 10	CACCAACC	MA1263.1	AP2/EREBP	0.0027972	3.92727	0.713292
motif 10	CACCAACC	MA0986.1	AP2/EREBP	0.00307606	4.31879	0.719035
motif 10	CACCAACC	MA0996.1	not available	0.00387483	5.44026	0.778454
motif 10	CACCAACC	MA0313.1	Heteromeric CCAAT-binding factors	0.00417723	5.86484	0.778454
motif 10	CACCAACC	MA1202.1	MADS box factors	0.0044704	6.27644	0.778454
motif 10	CACCAACC	MA1038.1	Tryptophan cluster factors	0.00452924	6.35906	0.778454
motif 10	CACCAACC	MA0739.1	C2H2 zinc finger factors	0.00471786	6.62388	0.778454
motif 10	CACCAACC	MA0193.1	Homeo domain factors	0.00564865	7.93071	0.840244
motif 10	CACCAACC	MA1048.1	AP2/EREBP	0.00569144	7.99078	0.840244
motif 10	CACCAACC	MA1234.1	AP2/EREBP	0.00622548	8.74058	0.873132
motif 11	ATCATATTCTDHMWCCADCCAAAABAAA	MA0611.1	Homeo domain factors	0.00158543	2.22595	1
motif 11	ATCATATTCTDHMWCCADCCAAAABAAA	MA0030.1	Fork head/winged helix factors	0.0042081	5.90817	1
motif 11	ATCATATTCTDHMWCCADCCAAAABAAA	MA1388.1	Tryptophan cluster factors	0.00459449	6.45067	1
motif 11	ATCATATTCTDHMWCCADCCAAAABAAA	MA0650.1	Homeo domain factors	0.00485837	6.82116	1
motif 11	ATCATATTCTDHMWCCADCCAAAABAAA	MA1167.1	Tryptophan cluster factors	0.00558987	7.84817	1

## Sheet: fungal-pests
S8 Table. List of known cis-acting elements fungal-pests DEGs by Tomtom search against the JASPAR database.
Motif ID	Consensus motif	JASPAR ID	Class	p.value	E.value	q.value
motif 1	YTTYYTCTYYYTCTYTYTCTY	MA1404.1	BBR/BPC	1.04e-08	1.46e-05	2.89e-05
motif 1	YTTYYTCTYYYTCTYTYTCTY	MA1402.1	BBR/BPC	2.82e-08	3.96e-05	3.92e-05
motif 1	YTTYYTCTYYYTCTYTYTCTY	MA1268.1	Other C4 zinc finger-type factors	7.05e-08	9.9e-05	6.54e-05
motif 1	YTTYYTCTYYYTCTYTYTCTY	MA1403.1	BBR/BPC	1.83e-07	0.000256479	0.000127094
motif 1	YTTYYTCTYYYTCTYTYTCTY	MA1279.1	Other C4 zinc finger-type factors	5.89e-07	0.000827545	0.000328061
motif 1	YTTYYTCTYYYTCTYTYTCTY	MA1267.1	Other C4 zinc finger-type factors	1.11e-06	0.00155634	0.000514145
motif 1	YTTYYTCTYYYTCTYTYTCTY	MA1281.1	Other C4 zinc finger-type factors	1.72e-06	0.00241171	0.000682905
motif 1	YTTYYTCTYYYTCTYTYTCTY	MA1416.1	C2H2 zinc finger factors	2.11e-06	0.00296279	0.000734081
motif 1	YTTYYTCTYYYTCTYTYTCTY	MA1278.1	Other C4 zinc finger-type factors	2.67e-06	0.00375107	0.000826125
motif 1	YTTYYTCTYYYTCTYTYTCTY	MA1274.1	Other C4 zinc finger-type factors	3.09e-06	0.00433689	0.000859629
motif 1	YTTYYTCTYYYTCTYTYTCTY	MA1272.1	Other C4 zinc finger-type factors	8.29e-06	0.0116403	0.00177482
motif 1	YTTYYTCTYYYTCTYTYTCTY	MA1277.1	Other C4 zinc finger-type factors	8.29e-06	0.0116403	0.00177482
motif 1	YTTYYTCTYYYTCTYTYTCTY	MA0528.1	C2H2 zinc finger factors	8.29e-06	0.0116403	0.00177482
motif 1	YTTYYTCTYYYTCTYTYTCTY	MA0050.2	Tryptophan cluster factors	9.51e-06	0.0133509	0.00189023
motif 1	YTTYYTCTYYYTCTYTYTCTY	MA1270.1	Other C4 zinc finger-type factors	2.67e-05	0.037486	0.00495348
motif 1	YTTYYTCTYYYTCTYTYTCTY	MA1381.1	C2H2 zinc finger factors	4.12e-05	0.0578171	0.00716257
motif 1	YTTYYTCTYYYTCTYTYTCTY	MA0537.1	C2H2 zinc finger factors	7.49e-05	0.105206	0.0115851
motif 1	YTTYYTCTYYYTCTYTYTCTY	MA0543.1	C2H2 zinc finger factors	7.66e-05	0.107482	0.0115851
motif 1	YTTYYTCTYYYTCTYTYTCTY	MA1156.1	C2H2 zinc finger factors	7.91e-05	0.111051	0.0115851
motif 1	YTTYYTCTYYYTCTYTYTCTY	MA1158.1	C2H2 zinc finger factors	8.96e-05	0.125737	0.0124614
motif 1	YTTYYTCTYYYTCTYTYTCTY	MA1160.1	C2H2 zinc finger factors	0.000114519	0.160785	0.0151761
motif 1	YTTYYTCTYYYTCTYTYTCTY	MA1273.1	Other C4 zinc finger-type factors	0.000128771	0.180795	0.0162891
motif 1	YTTYYTCTYYYTCTYTYTCTY	MA0205.1	C2H2 zinc finger factors	0.000153829	0.215977	0.0179729
motif 1	YTTYYTCTYYYTCTYTYTCTY	MA1157.1	C2H2 zinc finger factors	0.000154999	0.217618	0.0179729
motif 1	YTTYYTCTYYYTCTYTYTCTY	MA1159.1	C2H2 zinc finger factors	0.000245755	0.345041	0.0273566
motif 1	YTTYYTCTYYYTCTYTYTCTY	MA1371.1	C2H2 zinc finger factors	0.00061217	0.859486	0.0634786
motif 1	YTTYYTCTYYYTCTYTYTCTY	MA0687.1	Tryptophan cluster factors	0.000615873	0.864685	0.0634786
motif 1	YTTYYTCTYYYTCTYTYTCTY	MA0277.1	C2H2 zinc finger factors	0.000815515	1.14498	0.0810538
motif 1	YTTYYTCTYYYTCTYTYTCTY	MA1374.1	C2H2 zinc finger factors	0.00101901	1.43069	0.0977867
motif 1	YTTYYTCTYYYTCTYTYTCTY	MA1275.1	Other C4 zinc finger-type factors	0.001209	1.69744	0.112152
motif 1	YTTYYTCTYYYTCTYTYTCTY	MA1193.1	Tryptophan cluster factors	0.00156908	2.20298	0.140858
motif 1	YTTYYTCTYYYTCTYTYTCTY	MA0080.4	Tryptophan cluster factors	0.00203559	2.85797	0.177027
motif 1	YTTYYTCTYYYTCTYTYTCTY	MA0036.3	Other C4 zinc finger-type factors	0.00241366	3.38878	0.201331
motif 1	YTTYYTCTYYYTCTYTYTCTY	MA0559.1	MADS box factors	0.00245974	3.45348	0.201331
motif 1	YTTYYTCTYYYTCTYTYTCTY	MA0035.3	MADS box factors	0.00347477	4.87858	0.276286
motif 1	YTTYYTCTYYYTCTYTYTCTY	MA0149.1	Other C4 zinc finger-type factors	0.00377116	5.29471	0.286145
motif 1	YTTYYTCTYYYTCTYTYTCTY	MA1370.1	C2H2 zinc finger factors	0.00380441	5.34139	0.286145
motif 1	YTTYYTCTYYYTCTYTYTCTY	MA0120.1	no	0.00401073	5.63107	0.293724
motif 1	YTTYYTCTYYYTCTYTYTCTY	MA0482.1	Other C4 zinc finger-type factors	0.00494167	6.9381	0.352621
motif 1	YTTYYTCTYYYTCTYTYTCTY	MA0508.2	C2H2 zinc finger factors	0.00557694	7.83003	0.386429
motif 1	YTTYYTCTYYYTCTYTYTCTY	MA1280.1	Other C4 zinc finger-type factors	0.00573818	8.0564	0.386429
motif 1	YTTYYTCTYYYTCTYTYTCTY	MA1284.1	Basic helix-loop-helix factors (bHLH)	0.00583203	8.18817	0.386429
motif 1	YTTYYTCTYYYTCTYTYTCTY	MA0517.1	STAT domain factors::STAT domain factors	0.00597231	8.38512	0.386522
motif 1	YTTYYTCTYYYTCTYTYTCTY	MA0296.1	Fork head/winged helix factors	0.00654999	9.19619	0.414274
motif 1	YTTYYTCTYYYTCTYTYTCTY	MA0442.2	High-mobility group (HMG) domain factors	0.00695304	9.76206	0.429993
motif 2	TCTTCTTCTYC	MA1278.1	Other C4 zinc finger-type factors	0.00176206	2.47393	1
motif 2	TCTTCTTCTYC	MA0559.1	MADS box factors	0.00176338	2.47578	1
motif 2	TCTTCTTCTYC	MA0537.1	C2H2 zinc finger factors	0.00210393	2.95392	1
motif 2	TCTTCTTCTYC	MA0528.1	C2H2 zinc finger factors	0.00236123	3.31517	1
motif 2	TCTTCTTCTYC	MA0277.1	C2H2 zinc finger factors	0.00250432	3.51606	1
motif 2	TCTTCTTCTYC	MA0127.1	no	0.00282887	3.97173	1
motif 2	TCTTCTTCTYC	MA1277.1	Other C4 zinc finger-type factors	0.00382646	5.37235	1
motif 2	TCTTCTTCTYC	MA0120.1	no	0.00383578	5.38543	1
motif 2	TCTTCTTCTYC	MA1268.1	Other C4 zinc finger-type factors	0.00383849	5.38924	1
motif 2	TCTTCTTCTYC	MA1196.1	Tryptophan cluster factors	0.0043624	6.12481	1
motif 2	TCTTCTTCTYC	MA1279.1	Other C4 zinc finger-type factors	0.00466224	6.54579	1
motif 2	TCTTCTTCTYC	MA0543.1	C2H2 zinc finger factors	0.00494718	6.94583	1
motif 2	TCTTCTTCTYC	MA1166.1	Tryptophan cluster factors	0.00676657	9.50026	1
motif 2	TCTTCTTCTYC	MA1272.1	Other C4 zinc finger-type factors	0.00684584	9.61156	1
motif 3	TTTAGGGTTTY	MA1353.1	Tryptophan cluster factors	4.8e-06	0.00673914	0.0134783
motif 3	TTTAGGGTTTY	MA0403.1	Tryptophan cluster factors	1.9e-05	0.0266902	0.0266902
motif 3	TTTAGGGTTTY	MA1356.1	Tryptophan cluster factors	3.29e-05	0.0462114	0.0284174
motif 3	TTTAGGGTTTY	MA1352.1	Tryptophan cluster factors	4.05e-05	0.0568348	0.0284174
motif 3	TTTAGGGTTTY	MA1354.1	Tryptophan cluster factors	8.55e-05	0.120048	0.0480194
motif 3	TTTAGGGTTTY	MA1355.1	Tryptophan cluster factors	0.000212772	0.298732	0.0995774
motif 3	TTTAGGGTTTY	MA1030.1	Tryptophan cluster factors	0.000532886	0.748172	0.213763
motif 3	TTTAGGGTTTY	MA0306.1	C2H2 zinc finger factors	0.000740157	1.03918	0.235708
motif 3	TTTAGGGTTTY	MA0372.1	C2H2 zinc finger factors	0.000755474	1.06069	0.235708
motif 3	TTTAGGGTTTY	MA1073.1	no	0.0012109	1.7001	0.34002
motif 3	TTTAGGGTTTY	MA0684.1	Runt domain factors	0.00161355	2.26542	0.411894
motif 3	TTTAGGGTTTY	MA0407.1	C6 zinc cluster factors	0.00498643	7.00094	1
motif 3	TTTAGGGTTTY	MA0465.1	Homeo domain factors	0.00614744	8.63101	1
motif 3	TTTAGGGTTTY	MA0511.2	Runt domain factors	0.00661888	9.2929	1
motif 4	WTYTSTTTBNYTTTBTYTTTTTTYKYYT	MA1268.1	Other C4 zinc finger-type factors	1.79e-09	2.51e-06	3.25e-06
motif 4	WTYTSTTTBNYTTTBTYTTTTTTYKYYT	MA1267.1	Other C4 zinc finger-type factors	2.34e-09	3.29e-06	3.25e-06
motif 4	WTYTSTTTBNYTTTBTYTTTTTTYKYYT	MA1274.1	Other C4 zinc finger-type factors	4.58e-08	6.43e-05	4.24e-05
motif 4	WTYTSTTTBNYTTTBTYTTTTTTYKYYT	MA1281.1	Other C4 zinc finger-type factors	1.03e-07	0.000144188	7.13e-05
motif 4	WTYTSTTTBNYTTTBTYTTTTTTYKYYT	MA1279.1	Other C4 zinc finger-type factors	1.21e-06	0.00170176	0.000672917
motif 4	WTYTSTTTBNYTTTBTYTTTTTTYKYYT	MA1272.1	Other C4 zinc finger-type factors	1.53e-06	0.00214233	0.00070594
motif 4	WTYTSTTTBNYTTTBTYTTTTTTYKYYT	MA1158.1	C2H2 zinc finger factors	1.78e-06	0.00250012	0.00070615
motif 4	WTYTSTTTBNYTTTBTYTTTTTTYKYYT	MA1278.1	Other C4 zinc finger-type factors	2.07e-06	0.00289977	0.00071665
motif 4	WTYTSTTTBNYTTTBTYTTTTTTYKYYT	MA1277.1	Other C4 zinc finger-type factors	2.4e-06	0.00336767	0.000739811
motif 4	WTYTSTTTBNYTTTBTYTTTTTTYKYYT	MA1157.1	C2H2 zinc finger factors	3.3e-06	0.00463808	0.000917004
motif 4	WTYTSTTTBNYTTTBTYTTTTTTYKYYT	MA1273.1	Other C4 zinc finger-type factors	3.85e-06	0.00540746	0.000958452
motif 4	WTYTSTTTBNYTTTBTYTTTTTTYKYYT	MA1156.1	C2H2 zinc finger factors	4.14e-06	0.00581726	0.000958452
motif 4	WTYTSTTTBNYTTTBTYTTTTTTYKYYT	MA1160.1	C2H2 zinc finger factors	7.48e-06	0.0105029	0.00159735
motif 4	WTYTSTTTBNYTTTBTYTTTTTTYKYYT	MA1159.1	C2H2 zinc finger factors	1.03e-05	0.0145194	0.00205048
motif 4	WTYTSTTTBNYTTTBTYTTTTTTYKYYT	MA1270.1	Other C4 zinc finger-type factors	2.17e-05	0.0304008	0.00400707
motif 4	WTYTSTTTBNYTTTBTYTTTTTTYKYYT	MA0442.2	High-mobility group (HMG) domain factors	4.98e-05	0.0699823	0.00814427
motif 4	WTYTSTTTBNYTTTBTYTTTTTTYKYYT	MA1374.1	C2H2 zinc finger factors	4.99e-05	0.0700274	0.00814427
motif 4	WTYTSTTTBNYTTTBTYTTTTTTYKYYT	MA1371.1	C2H2 zinc finger factors	0.000170381	0.239215	0.0262754
motif 4	WTYTSTTTBNYTTTBTYTTTTTTYKYYT	MA1404.1	BBR/BPC	0.000206874	0.290451	0.030224
motif 4	WTYTSTTTBNYTTTBTYTTTTTTYKYYT	MA0543.1	C2H2 zinc finger factors	0.000228695	0.321088	0.0317415
motif 4	WTYTSTTTBNYTTTBTYTTTTTTYKYYT	MA1125.1	C2H2 zinc finger factors	0.000257647	0.361737	0.034057
motif 4	WTYTSTTTBNYTTTBTYTTTTTTYKYYT	MA1317.1	GCM domain factors	0.000276817	0.38865	0.0349277
motif 4	WTYTSTTTBNYTTTBTYTTTTTTYKYYT	MA0050.2	Tryptophan cluster factors	0.000315842	0.443442	0.0356104
motif 4	WTYTSTTTBNYTTTBTYTTTTTTYKYYT	MA0851.1	Fork head/winged helix factors	0.000334696	0.469913	0.0356104
motif 4	WTYTSTTTBNYTTTBTYTTTTTTYKYYT	MA1370.1	C2H2 zinc finger factors	0.00033958	0.476771	0.0356104
motif 4	WTYTSTTTBNYTTTBTYTTTTTTYKYYT	MA0277.1	C2H2 zinc finger factors	0.000340355	0.477858	0.0356104
motif 4	WTYTSTTTBNYTTTBTYTTTTTTYKYYT	MA0537.1	C2H2 zinc finger factors	0.00034637	0.486303	0.0356104
motif 4	WTYTSTTTBNYTTTBTYTTTTTTYKYYT	MA0514.1	High-mobility group (HMG) domain factors	0.000394649	0.554087	0.0391249
motif 4	WTYTSTTTBNYTTTBTYTTTTTTYKYYT	MA0559.1	MADS box factors	0.000676609	0.949959	0.0605255
motif 4	WTYTSTTTBNYTTTBTYTTTTTTYKYYT	MA1402.1	BBR/BPC	0.000686872	0.964369	0.0605255
motif 4	WTYTSTTTBNYTTTBTYTTTTTTYKYYT	MA1403.1	BBR/BPC	0.000690191	0.969028	0.0605255
motif 4	WTYTSTTTBNYTTTBTYTTTTTTYKYYT	MA1307.1	GCM domain factors	0.00069773	0.979613	0.0605255
motif 4	WTYTSTTTBNYTTTBTYTTTTTTYKYYT	MA0523.1	High-mobility group (HMG) domain factors	0.000969228	1.3608	0.0815291
motif 4	WTYTSTTTBNYTTTBTYTTTTTTYKYYT	MA0515.1	High-mobility group (HMG) domain factors	0.00113808	1.59787	0.0929172
motif 4	WTYTSTTTBNYTTTBTYTTTTTTYKYYT	MA1373.1	C2H2 zinc finger factors	0.0013226	1.85693	0.104896
motif 4	WTYTSTTTBNYTTTBTYTTTTTTYKYYT	MA1315.1	GCM domain factors	0.00157614	2.2129	0.121533
motif 4	WTYTSTTTBNYTTTBTYTTTTTTYKYYT	MA1152.1	High-mobility group (HMG) domain factors	0.00163348	2.29341	0.12255
motif 4	WTYTSTTTBNYTTTBTYTTTTTTYKYYT	MA1416.1	C2H2 zinc finger factors	0.00193002	2.70975	0.140987
motif 4	WTYTSTTTBNYTTTBTYTTTTTTYKYYT	MA1300.1	GCM domain factors	0.00224262	3.14863	0.159332
motif 4	WTYTSTTTBNYTTTBTYTTTTTTYKYYT	MA0445.1	High-mobility group (HMG) domain factors	0.00229595	3.22352	0.159332
motif 4	WTYTSTTTBNYTTTBTYTTTTTTYKYYT	MA0049.1	C2H2 zinc finger factors	0.00324156	4.55114	0.219467
motif 4	WTYTSTTTBNYTTTBTYTTTTTTYKYYT	MA1304.1	GCM domain factors	0.00404219	5.67523	0.267158
motif 4	WTYTSTTTBNYTTTBTYTTTTTTYKYYT	MA0757.1	Homeo domain factors	0.00420077	5.89788	0.271182
motif 4	WTYTSTTTBNYTTTBTYTTTTTTYKYYT	MA0940.1	MADS box factors	0.00482128	6.76907	0.299443
motif 4	WTYTSTTTBNYTTTBTYTTTTTTYKYYT	MA0459.1	Nuclear receptors with C4 zinc fingers	0.00485429	6.81543	0.299443
motif 4	WTYTSTTTBNYTTTBTYTTTTTTYKYYT	MA0120.1	no	0.00497645	6.98693	0.300305
motif 4	WTYTSTTTBNYTTTBTYTTTTTTYKYYT	MA1104.1	Other C4 zinc finger-type factors	0.00514444	7.2228	0.301277
motif 4	WTYTSTTTBNYTTTBTYTTTTTTYKYYT	MA0554.1	MADS box factors	0.00520962	7.31431	0.301277
motif 4	WTYTSTTTBNYTTTBTYTTTTTTYKYYT	MA0377.1	Heat shock factors	0.00572243	8.03429	0.317696
motif 4	WTYTSTTTBNYTTTBTYTTTTTTYKYYT	MA0558.1	MADS box factors	0.00572243	8.03429	0.317696
motif 4	WTYTSTTTBNYTTTBTYTTTTTTYKYYT	MA0045.1	no	0.00592478	8.3184	0.32248
motif 4	WTYTSTTTBNYTTTBTYTTTTTTYKYYT	MA1365.1	Tryptophan cluster factors	0.0062092	8.71771	0.331461
motif 4	WTYTSTTTBNYTTTBTYTTTTTTYKYYT	MA0768.1	High-mobility group (HMG) domain factors	0.00696976	9.78554	0.365041
motif 5	CCGAAAGTAATGACGCTGAGCCACAACACCACGCGCCTTATCTCACGCGC	MA1382.1	GCM domain factors	0.000675666	0.948635	0.642561
motif 5	CCGAAAGTAATGACGCTGAGCCACAACACCACGCGCCTTATCTCACGCGC	MA0482.1	Other C4 zinc finger-type factors	0.000932334	1.309	0.642561
motif 5	CCGAAAGTAATGACGCTGAGCCACAACACCACGCGCCTTATCTCACGCGC	MA1154.1	C2H2 zinc finger factors	0.00125429	1.76103	0.642561
motif 5	CCGAAAGTAATGACGCTGAGCCACAACACCACGCGCCTTATCTCACGCGC	MA0058.3	Basic helix-loop-helix factors (bHLH)	0.00165893	2.32914	0.642561
motif 5	CCGAAAGTAATGACGCTGAGCCACAACACCACGCGCCTTATCTCACGCGC	MA0579.1	Tryptophan cluster factors	0.00174294	2.44709	0.642561
motif 5	CCGAAAGTAATGACGCTGAGCCACAACACCACGCGCCTTATCTCACGCGC	MA0037.3	Other C4 zinc finger-type factors	0.00211093	2.96374	0.642561
motif 5	CCGAAAGTAATGACGCTGAGCCACAACACCACGCGCCTTATCTCACGCGC	MA0962.1	Basic helix-loop-helix factors (bHLH)	0.00211093	2.96374	0.642561
motif 5	CCGAAAGTAATGACGCTGAGCCACAACACCACGCGCCTTATCTCACGCGC	MA0825.1	Basic helix-loop-helix factors (bHLH)	0.00224516	3.15221	0.642561
motif 5	CCGAAAGTAATGACGCTGAGCCACAACACCACGCGCCTTATCTCACGCGC	MA1197.1	CAMTA	0.00224967	3.15854	0.642561
motif 5	CCGAAAGTAATGACGCTGAGCCACAACACCACGCGCCTTATCTCACGCGC	MA0350.1	Tryptophan cluster factors	0.00229075	3.21621	0.642561
motif 5	CCGAAAGTAATGACGCTGAGCCACAACACCACGCGCCTTATCTCACGCGC	MA0766.1	Other C4 zinc finger-type factors	0.00287256	4.03308	0.710644
motif 5	CCGAAAGTAATGACGCTGAGCCACAACACCACGCGCCTTATCTCACGCGC	MA1021.1	Basic helix-loop-helix factors (bHLH)	0.00304016	4.26839	0.710644
motif 5	CCGAAAGTAATGACGCTGAGCCACAACACCACGCGCCTTATCTCACGCGC	MA0281.1	Basic helix-loop-helix factors (bHLH)	0.00374689	5.26063	0.761661
motif 5	CCGAAAGTAATGACGCTGAGCCACAACACCACGCGCCTTATCTCACGCGC	MA0285.1	C2H2 zinc finger factors	0.00406066	5.70117	0.761661
motif 5	CCGAAAGTAATGACGCTGAGCCACAACACCACGCGCCTTATCTCACGCGC	MA0334.1	C2H2 zinc finger factors	0.00407302	5.71852	0.761661
motif 5	CCGAAAGTAATGACGCTGAGCCACAACACCACGCGCCTTATCTCACGCGC	MA1074.1	Basic helix-loop-helix factors (bHLH)	0.00488541	6.85912	0.808016
motif 5	CCGAAAGTAATGACGCTGAGCCACAACACCACGCGCCTTATCTCACGCGC	MA0657.1	C2H2 zinc finger factors	0.00489702	6.87542	0.808016
motif 5	CCGAAAGTAATGACGCTGAGCCACAACACCACGCGCCTTATCTCACGCGC	MA0638.1	Basic leucine zipper factors (bZIP)	0.00592582	8.31985	0.923448
motif 5	CCGAAAGTAATGACGCTGAGCCACAACACCACGCGCCTTATCTCACGCGC	MA1026.2	Homeo domain factors	0.00651802	9.15131	0.962275
motif 6	RCYGMHCTCTCTCBMYCKGMAYBMATCTTYCTYTYTHTBAATCTCTCYA	MA1403.1	BBR/BPC	1.03e-07	0.000144622	0.000270614
motif 6	RCYGMHCTCTCTCBMYCKGMAYBMATCTTYCTYTYTHTBAATCTCTCYA	MA1402.1	BBR/BPC	2.12e-07	0.000297588	0.000270614
motif 6	RCYGMHCTCTCTCBMYCKGMAYBMATCTTYCTYTYTHTBAATCTCTCYA	MA1404.1	BBR/BPC	2.89e-07	0.00040606	0.000270614
motif 6	RCYGMHCTCTCTCBMYCKGMAYBMATCTTYCTYTYTHTBAATCTCTCYA	MA1416.1	C2H2 zinc finger factors	4.24e-05	0.0595297	0.0297546
motif 6	RCYGMHCTCTCTCBMYCKGMAYBMATCTTYCTYTYTHTBAATCTCTCYA	MA1381.1	C2H2 zinc finger factors	0.000127346	0.178794	0.071493
motif 6	RCYGMHCTCTCTCBMYCKGMAYBMATCTTYCTYTYTHTBAATCTCTCYA	MA1278.1	Other C4 zinc finger-type factors	0.000728925	1.02341	0.34102
motif 6	RCYGMHCTCTCTCBMYCKGMAYBMATCTTYCTYTYTHTBAATCTCTCYA	MA1272.1	Other C4 zinc finger-type factors	0.00113379	1.59185	0.414365
motif 6	RCYGMHCTCTCTCBMYCKGMAYBMATCTTYCTYTYTHTBAATCTCTCYA	MA0537.1	C2H2 zinc finger factors	0.00130784	1.83621	0.414365
motif 6	RCYGMHCTCTCTCBMYCKGMAYBMATCTTYCTYTYTHTBAATCTCTCYA	MA0205.1	C2H2 zinc finger factors	0.00132855	1.86528	0.414365
motif 6	RCYGMHCTCTCTCBMYCKGMAYBMATCTTYCTYTYTHTBAATCTCTCYA	MA0543.1	C2H2 zinc finger factors	0.0018595	2.61074	0.521472
motif 6	RCYGMHCTCTCTCBMYCKGMAYBMATCTTYCTYTYTHTBAATCTCTCYA	MA1281.1	Other C4 zinc finger-type factors	0.0020435	2.86908	0.521472
motif 6	RCYGMHCTCTCTCBMYCKGMAYBMATCTTYCTYTYTHTBAATCTCTCYA	MA1267.1	Other C4 zinc finger-type factors	0.00306526	4.30362	0.690617
motif 6	RCYGMHCTCTCTCBMYCKGMAYBMATCTTYCTYTYTHTBAATCTCTCYA	MA0277.1	C2H2 zinc finger factors	0.0033757	4.73948	0.690617
motif 6	RCYGMHCTCTCTCBMYCKGMAYBMATCTTYCTYTYTHTBAATCTCTCYA	MA0371.1	High-mobility group (HMG) domain factors	0.00344443	4.83598	0.690617
motif 6	RCYGMHCTCTCTCBMYCKGMAYBMATCTTYCTYTYTHTBAATCTCTCYA	MA1159.1	C2H2 zinc finger factors	0.00402734	5.65439	0.753659
motif 6	RCYGMHCTCTCTCBMYCKGMAYBMATCTTYCTYTYTHTBAATCTCTCYA	MA0564.1	B3	0.00554525	7.78553	0.953644
motif 6	RCYGMHCTCTCTCBMYCKGMAYBMATCTTYCTYTYTHTBAATCTCTCYA	MA1279.1	Other C4 zinc finger-type factors	0.00594217	8.3428	0.953644
motif 6	RCYGMHCTCTCTCBMYCKGMAYBMATCTTYCTYTYTHTBAATCTCTCYA	MA0687.1	Tryptophan cluster factors	0.0061152	8.58575	0.953644
motif 6	RCYGMHCTCTCTCBMYCKGMAYBMATCTTYCTYTYTHTBAATCTCTCYA	MA0471.1	Fork head/winged helix factors	0.00666732	9.36092	0.966856
motif 6	RCYGMHCTCTCTCBMYCKGMAYBMATCTTYCTYTYTHTBAATCTCTCYA	MA0255.1	no	0.0068888	9.67188	0.966856
motif 7	ATYTTTTTSAYWTSWCTTTGCMAATTMTTGAGAATTCHTTCAAGTT	MA1215.1	Homeo domain factors	0.00160362	2.25148	1
motif 7	ATYTTTTTSAYWTSWCTTTGCMAATTMTTGAGAATTCHTTCAAGTT	MA0953.1	Homeo domain factors	0.00168405	2.3644	1
motif 7	ATYTTTTTSAYWTSWCTTTGCMAATTMTTGAGAATTCHTTCAAGTT	MA0274.1	Basic leucine zipper factors (bZIP)	0.0019061	2.67616	1
motif 7	ATYTTTTTSAYWTSWCTTTGCMAATTMTTGAGAATTCHTTCAAGTT	MA0952.1	Homeo domain factors	0.00211258	2.96606	1
motif 7	ATYTTTTTSAYWTSWCTTTGCMAATTMTTGAGAATTCHTTCAAGTT	MA1104.1	Other C4 zinc finger-type factors	0.00363324	5.10107	1
motif 7	ATYTTTTTSAYWTSWCTTTGCMAATTMTTGAGAATTCHTTCAAGTT	MA1214.1	Homeo domain factors	0.00366569	5.14663	1
motif 7	ATYTTTTTSAYWTSWCTTTGCMAATTMTTGAGAATTCHTTCAAGTT	MA1209.1	Homeo domain factors	0.00384973	5.40502	1
motif 7	ATYTTTTTSAYWTSWCTTTGCMAATTMTTGAGAATTCHTTCAAGTT	MA1212.1	Homeo domain factors	0.00384973	5.40502	1
motif 7	ATYTTTTTSAYWTSWCTTTGCMAATTMTTGAGAATTCHTTCAAGTT	MA0197.2	Homeo domain factors	0.00451087	6.33327	1
motif 7	ATYTTTTTSAYWTSWCTTTGCMAATTMTTGAGAATTCHTTCAAGTT	MA0008.2	Homeo domain factors	0.00558317	7.83877	1
motif 7	ATYTTTTTSAYWTSWCTTTGCMAATTMTTGAGAATTCHTTCAAGTT	MA1281.1	Other C4 zinc finger-type factors	0.0057888	8.12747	1
motif 7	ATYTTTTTSAYWTSWCTTTGCMAATTMTTGAGAATTCHTTCAAGTT	MA0110.2	Homeo domain factors	0.00624408	8.76669	1
motif 7	ATYTTTTTSAYWTSWCTTTGCMAATTMTTGAGAATTCHTTCAAGTT	MA1211.1	Homeo domain factors	0.00704763	9.89488	1
motif 8	CVCYMYYTCMTCCWCCGCCRY	MA1222.1	AP2/EREBP	2.47e-07	0.000347096	0.000601302
motif 8	CVCYMYYTCMTCCWCCGCCRY	MA1221.1	AP2/EREBP	1.06e-06	0.00148755	0.000601302
motif 8	CVCYMYYTCMTCCWCCGCCRY	MA1233.1	AP2/EREBP	1.08e-06	0.00151516	0.000601302
motif 8	CVCYMYYTCMTCCWCCGCCRY	MA1247.1	AP2/EREBP	1.16e-06	0.00163192	0.000601302
motif 8	CVCYMYYTCMTCCWCCGCCRY	MA1232.1	AP2/EREBP	1.25e-06	0.00175702	0.000601302
motif 8	CVCYMYYTCMTCCWCCGCCRY	MA1231.1	AP2/EREBP	1.53e-06	0.00214836	0.000601302
motif 8	CVCYMYYTCMTCCWCCGCCRY	MA1250.1	AP2/EREBP	1.53e-06	0.00214836	0.000601302
motif 8	CVCYMYYTCMTCCWCCGCCRY	MA1245.1	AP2/EREBP	1.83e-06	0.00257443	0.000615092
motif 8	CVCYMYYTCMTCCWCCGCCRY	MA0528.1	C2H2 zinc finger factors	2.01e-06	0.00282552	0.000615092
motif 8	CVCYMYYTCMTCCWCCGCCRY	MA1252.1	AP2/EREBP	3.4e-06	0.00478004	0.000936517
motif 8	CVCYMYYTCMTCCWCCGCCRY	MA1240.1	AP2/EREBP	4.33e-06	0.00608195	0.000945576
motif 8	CVCYMYYTCMTCCWCCGCCRY	MA1225.1	AP2/EREBP	4.41e-06	0.00619053	0.000945576
motif 8	CVCYMYYTCMTCCWCCGCCRY	MA1219.1	AP2/EREBP	4.8e-06	0.00674201	0.000945576
motif 8	CVCYMYYTCMTCCWCCGCCRY	MA1248.1	AP2/EREBP	5.22e-06	0.00732643	0.000945576
motif 8	CVCYMYYTCMTCCWCCGCCRY	MA1264.1	AP2/EREBP	5.23e-06	0.00733954	0.000945576
motif 8	CVCYMYYTCMTCCWCCGCCRY	MA1262.1	AP2/EREBP	5.69e-06	0.00798528	0.000945576
motif 8	CVCYMYYTCMTCCWCCGCCRY	MA1000.2	AP2/EREBP	6.19e-06	0.00868729	0.000945576
motif 8	CVCYMYYTCMTCCWCCGCCRY	MA1238.1	AP2/EREBP	6.19e-06	0.00868729	0.000945576
motif 8	CVCYMYYTCMTCCWCCGCCRY	MA1242.1	AP2/EREBP	9.6e-06	0.0134795	0.00133083
motif 8	CVCYMYYTCMTCCWCCGCCRY	MA1239.1	AP2/EREBP	9.68e-06	0.0135852	0.00133083
motif 8	CVCYMYYTCMTCCWCCGCCRY	MA1228.1	AP2/EREBP	1.16e-05	0.0163359	0.00152409
motif 8	CVCYMYYTCMTCCWCCGCCRY	MA1216.1	no	1.51e-05	0.0211496	0.00188349
motif 8	CVCYMYYTCMTCCWCCGCCRY	MA1237.1	no	2.08e-05	0.0292438	0.00242095
motif 8	CVCYMYYTCMTCCWCCGCCRY	MA1257.1	AP2/EREBP	2.11e-05	0.029656	0.00242095
motif 8	CVCYMYYTCMTCCWCCGCCRY	MA1227.1	AP2/EREBP	2.4e-05	0.0336669	0.00263844
motif 8	CVCYMYYTCMTCCWCCGCCRY	MA1244.1	AP2/EREBP	3.66e-05	0.0513481	0.00386933
motif 8	CVCYMYYTCMTCCWCCGCCRY	MA1258.1	AP2/EREBP	5.71e-05	0.0801005	0.00581241
motif 8	CVCYMYYTCMTCCWCCGCCRY	MA1246.1	AP2/EREBP	7.71e-05	0.108211	0.00757175
motif 8	CVCYMYYTCMTCCWCCGCCRY	MA1236.1	AP2/EREBP	9.97e-05	0.139983	0.00945719
motif 8	CVCYMYYTCMTCCWCCGCCRY	MA1243.1	AP2/EREBP	0.000129647	0.182024	0.0118875
motif 8	CVCYMYYTCMTCCWCCGCCRY	MA0998.1	AP2/EREBP	0.00014695	0.206318	0.0130395
motif 8	CVCYMYYTCMTCCWCCGCCRY	MA1260.1	AP2/EREBP	0.000185041	0.259797	0.0159063
motif 8	CVCYMYYTCMTCCWCCGCCRY	MA1254.1	no	0.00021421	0.300751	0.0178557
motif 8	CVCYMYYTCMTCCWCCGCCRY	MA1265.1	AP2/EREBP	0.000227548	0.319478	0.0184097
motif 8	CVCYMYYTCMTCCWCCGCCRY	MA0992.1	AP2/EREBP	0.000242868	0.340987	0.0190878
motif 8	CVCYMYYTCMTCCWCCGCCRY	MA1255.1	no	0.000262339	0.368324	0.0200453
motif 8	CVCYMYYTCMTCCWCCGCCRY	MA1226.1	AP2/EREBP	0.000320468	0.449936	0.0233248
motif 8	CVCYMYYTCMTCCWCCGCCRY	MA1256.1	AP2/EREBP	0.000324738	0.455933	0.0233248
motif 8	CVCYMYYTCMTCCWCCGCCRY	MA1005.1	AP2/EREBP	0.000330698	0.464299	0.0233248
motif 8	CVCYMYYTCMTCCWCCGCCRY	MA0975.1	AP2/EREBP	0.000367425	0.515865	0.0252674
motif 8	CVCYMYYTCMTCCWCCGCCRY	MA1376.1	AP2/EREBP	0.000399054	0.560272	0.0267731
motif 8	CVCYMYYTCMTCCWCCGCCRY	MA0516.1	C2H2 zinc finger factors	0.000474656	0.666416	0.0310872
motif 8	CVCYMYYTCMTCCWCCGCCRY	MA0997.1	AP2/EREBP	0.000499244	0.700938	0.0319371
motif 8	CVCYMYYTCMTCCWCCGCCRY	MA0995.1	AP2/EREBP	0.000551743	0.774647	0.0342631
motif 8	CVCYMYYTCMTCCWCCGCCRY	MA1034.1	AP2/EREBP	0.000560515	0.786963	0.0342631
motif 8	CVCYMYYTCMTCCWCCGCCRY	MA0999.1	no	0.000621721	0.872896	0.0363873
motif 8	CVCYMYYTCMTCCWCCGCCRY	MA1004.1	AP2/EREBP	0.000621721	0.872896	0.0363873
motif 8	CVCYMYYTCMTCCWCCGCCRY	MA1263.1	AP2/EREBP	0.000639949	0.898488	0.0366738
motif 8	CVCYMYYTCMTCCWCCGCCRY	MA0567.1	AP2/EREBP	0.000688672	0.966895	0.0386605
motif 8	CVCYMYYTCMTCCWCCGCCRY	MA0283.1	C6 zinc cluster factors	0.000761974	1.06981	0.04192
motif 8	CVCYMYYTCMTCCWCCGCCRY	MA1266.1	AP2/EREBP	0.000789552	1.10853	0.0425855
motif 8	CVCYMYYTCMTCCWCCGCCRY	MA1251.1	AP2/EREBP	0.000840328	1.17982	0.0444526
motif 8	CVCYMYYTCMTCCWCCGCCRY	MA1229.1	AP2/EREBP	0.000951561	1.33599	0.0484724
motif 8	CVCYMYYTCMTCCWCCGCCRY	MA1261.1	AP2/EREBP	0.000951561	1.33599	0.0484724
motif 8	CVCYMYYTCMTCCWCCGCCRY	MA1002.1	no	0.00111953	1.57181	0.0559916
motif 8	CVCYMYYTCMTCCWCCGCCRY	MA1001.1	AP2/EREBP	0.00205186	2.88081	0.100519
motif 8	CVCYMYYTCMTCCWCCGCCRY	MA1220.1	AP2/EREBP	0.00208292	2.92442	0.100519
motif 8	CVCYMYYTCMTCCWCCGCCRY	MA0057.1	no	0.00220775	3.09968	0.104013
motif 8	CVCYMYYTCMTCCWCCGCCRY	MA0976.1	AP2/EREBP	0.00223095	3.13225	0.104013
motif 8	CVCYMYYTCMTCCWCCGCCRY	MA0079.3	C2H2 zinc finger factors	0.00297767	4.18065	0.136514
motif 8	CVCYMYYTCMTCCWCCGCCRY	MA1253.1	AP2/EREBP	0.00305474	4.28885	0.137751
motif 8	CVCYMYYTCMTCCWCCGCCRY	MA1049.1	AP2/EREBP	0.00331151	4.64936	0.143391
motif 8	CVCYMYYTCMTCCWCCGCCRY	MA1052.1	no	0.00331151	4.64936	0.143391
motif 8	CVCYMYYTCMTCCWCCGCCRY	MA0285.1	C2H2 zinc finger factors	0.00336434	4.72354	0.143391
motif 8	CVCYMYYTCMTCCWCCGCCRY	MA0994.1	AP2/EREBP	0.00338831	4.75719	0.143391
motif 8	CVCYMYYTCMTCCWCCGCCRY	MA0986.1	AP2/EREBP	0.00385943	5.41864	0.157712
motif 8	CVCYMYYTCMTCCWCCGCCRY	MA1053.1	AP2/EREBP	0.00385943	5.41864	0.157712
motif 8	CVCYMYYTCMTCCWCCGCCRY	MA1224.1	no	0.00389872	5.4738	0.157712
motif 8	CVCYMYYTCMTCCWCCGCCRY	MA1217.1	no	0.00414168	5.81492	0.165112
motif 8	CVCYMYYTCMTCCWCCGCCRY	MA0993.1	AP2/EREBP	0.00446677	6.27134	0.175528
motif 8	CVCYMYYTCMTCCWCCGCCRY	MA0996.1	no	0.00484107	6.79687	0.187558
motif 8	CVCYMYYTCMTCCWCCGCCRY	MA0980.1	AP2/EREBP	0.0052163	7.32369	0.199288
motif 8	CVCYMYYTCMTCCWCCGCCRY	MA1051.1	AP2/EREBP	0.00604996	8.49414	0.227972
motif 8	CVCYMYYTCMTCCWCCGCCRY	MA1241.1	AP2/EREBP	0.0069831	9.80427	0.259578
motif 9	AGMGWBAGAGWSAGAGARARR	MA1404.1	BBR/BPC	7.09e-13	9.96e-10	1.99e-09
motif 9	AGMGWBAGAGWSAGAGARARR	MA1403.1	BBR/BPC	2.09e-12	2.93e-09	2.93e-09
motif 9	AGMGWBAGAGWSAGAGARARR	MA1402.1	BBR/BPC	8.86e-12	1.24e-08	8.29e-09
motif 9	AGMGWBAGAGWSAGAGARARR	MA1416.1	C2H2 zinc finger factors	6.91e-10	9.71e-07	4.85e-07
motif 9	AGMGWBAGAGWSAGAGARARR	MA0543.1	C2H2 zinc finger factors	1.07e-05	0.0150117	0.00600467
motif 9	AGMGWBAGAGWSAGAGARARR	MA0205.1	C2H2 zinc finger factors	3.46e-05	0.0485479	0.0161826
motif 9	AGMGWBAGAGWSAGAGARARR	MA0050.2	Tryptophan cluster factors	0.000107361	0.150735	0.0430673
motif 9	AGMGWBAGAGWSAGAGARARR	MA1381.1	C2H2 zinc finger factors	0.000499182	0.700852	0.175213
motif 9	AGMGWBAGAGWSAGAGARARR	MA0537.1	C2H2 zinc finger factors	0.00179953	2.52654	0.561454
motif 9	AGMGWBAGAGWSAGAGARARR	MA1268.1	Other C4 zinc finger-type factors	0.00577049	8.10176	1
motif 9	AGMGWBAGAGWSAGAGARARR	MA0508.2	C2H2 zinc finger factors	0.00579746	8.13964	1
motif 10	GTGGTGGYGGGAGAWTYGTGACGTRTC	MA1255.1	no	0.000186732	0.262172	0.268316
motif 10	GTGGTGGYGGGAGAWTYGTGACGTRTC	MA0129.1	Basic leucine zipper factors (bZIP)	0.000253031	0.355255	0.268316
motif 10	GTGGTGGYGGGAGAWTYGTGACGTRTC	MA1242.1	AP2/EREBP	0.00039692	0.557276	0.268316
motif 10	GTGGTGGYGGGAGAWTYGTGACGTRTC	MA0604.1	Basic leucine zipper factors (bZIP)	0.000417157	0.585688	0.268316
motif 10	GTGGTGGYGGGAGAWTYGTGACGTRTC	MA0373.1	C2H2 zinc finger factors	0.000483215	0.678434	0.268316
motif 10	GTGGTGGYGGGAGAWTYGTGACGTRTC	MA1226.1	AP2/EREBP	0.000578931	0.812819	0.268316
motif 10	GTGGTGGYGGGAGAWTYGTGACGTRTC	MA0758.1	Fork head/winged helix factors	0.000699903	0.982663	0.278042
motif 10	GTGGTGGYGGGAGAWTYGTGACGTRTC	MA0588.1	Basic leucine zipper factors (bZIP)	0.000908763	1.2759	0.279989
motif 10	GTGGTGGYGGGAGAWTYGTGACGTRTC	MA0073.1	C2H2 zinc finger factors	0.0009616	1.35009	0.279989
motif 10	GTGGTGGYGGGAGAWTYGTGACGTRTC	MA0935.1	GCM domain factors	0.00100686	1.41363	0.279989
motif 10	GTGGTGGYGGGAGAWTYGTGACGTRTC	MA1047.1	Basic leucine zipper factors (bZIP)	0.0014467	2.03117	0.325509
motif 10	GTGGTGGYGGGAGAWTYGTGACGTRTC	MA0995.1	AP2/EREBP	0.0014554	2.04339	0.325509
motif 10	GTGGTGGYGGGAGAWTYGTGACGTRTC	MA0865.1	Fork head/winged helix factors	0.00157023	2.20461	0.325509
motif 10	GTGGTGGYGGGAGAWTYGTGACGTRTC	MA1349.1	Basic leucine zipper factors (bZIP)	0.00175407	2.46271	0.325509
motif 10	GTGGTGGYGGGAGAWTYGTGACGTRTC	MA0997.1	AP2/EREBP	0.00175583	2.46519	0.325509
motif 10	GTGGTGGYGGGAGAWTYGTGACGTRTC	MA0937.1	GCM domain factors	0.00194295	2.7279	0.328287
motif 10	GTGGTGGYGGGAGAWTYGTGACGTRTC	MA1000.2	AP2/EREBP	0.00209252	2.9379	0.328287
motif 10	GTGGTGGYGGGAGAWTYGTGACGTRTC	MA1351.1	Basic leucine zipper factors (bZIP)	0.00235144	3.30143	0.328287
motif 10	GTGGTGGYGGGAGAWTYGTGACGTRTC	MA0753.1	C2H2 zinc finger factors	0.00236109	3.31497	0.328287
motif 10	GTGGTGGYGGGAGAWTYGTGACGTRTC	MA0998.1	AP2/EREBP	0.00236109	3.31497	0.328287
motif 10	GTGGTGGYGGGAGAWTYGTGACGTRTC	MA1344.1	Basic leucine zipper factors (bZIP)	0.00249203	3.49881	0.329994
motif 10	GTGGTGGYGGGAGAWTYGTGACGTRTC	MA0096.1	Basic leucine zipper factors (bZIP)	0.0027994	3.93036	0.342709
motif 10	GTGGTGGYGGGAGAWTYGTGACGTRTC	MA0992.1	AP2/EREBP	0.00294635	4.13667	0.342709
motif 10	GTGGTGGYGGGAGAWTYGTGACGTRTC	MA1143.1	Basic leucine zipper factors (bZIP)	0.00302027	4.24046	0.342709
motif 10	GTGGTGGYGGGAGAWTYGTGACGTRTC	MA1338.1	Basic leucine zipper factors (bZIP)	0.00313775	4.4054	0.342709
motif 10	GTGGTGGYGGGAGAWTYGTGACGTRTC	MA0999.1	no	0.00330488	4.64006	0.342709
motif 10	GTGGTGGYGGGAGAWTYGTGACGTRTC	MA1345.1	Basic leucine zipper factors (bZIP)	0.00332751	4.67182	0.342709
motif 10	GTGGTGGYGGGAGAWTYGTGACGTRTC	MA1002.1	no	0.00354218	4.97321	0.35179
motif 10	GTGGTGGYGGGAGAWTYGTGACGTRTC	MA0541.1	Fork head/winged helix factors	0.00416549	5.84835	0.399429
motif 10	GTGGTGGYGGGAGAWTYGTGACGTRTC	MA0410.1	C6 zinc cluster factors	0.00457722	6.42641	0.410592
motif 10	GTGGTGGYGGGAGAWTYGTGACGTRTC	MA1005.1	AP2/EREBP	0.00457722	6.42641	0.410592
motif 10	GTGGTGGYGGGAGAWTYGTGACGTRTC	MA1340.1	Basic leucine zipper factors (bZIP	0.00549929	7.721	0.456207
motif 10	GTGGTGGYGGGAGAWTYGTGACGTRTC	MA0975.1	AP2/EREBP	0.00554647	7.78725	0.456207
motif 10	GTGGTGGYGGGAGAWTYGTGACGTRTC	MA1347.1	no	0.00580949	8.15653	0.456207
motif 10	GTGGTGGYGGGAGAWTYGTGACGTRTC	MA1350.1	Basic leucine zipper factors (bZIP)	0.00618599	8.68513	0.456207
motif 10	GTGGTGGYGGGAGAWTYGTGACGTRTC	MA0636.1	Basic helix-loop-helix factors (bHLH)	0.0063019	8.84787	0.456207
motif 10	GTGGTGGYGGGAGAWTYGTGACGTRTC	MA0936.1	GCM domain factors	0.00660573	9.27445	0.456207
motif 10	GTGGTGGYGGGAGAWTYGTGACGTRTC	MA1334.1	Basic leucine zipper factors (bZIP)	0.00683949	9.60264	0.456207
motif 10	GTGGTGGYGGGAGAWTYGTGACGTRTC	MA1339.1	Basic leucine zipper factors (bZIP)	0.0069658	9.77998	0.456207
motif 10	GTGGTGGYGGGAGAWTYGTGACGTRTC	MA0079.3	C2H2 zinc finger factors	0.0070137	9.84724	0.456207
motif 11	CTCCGKGCGGTCSAAG	MA0456.1	C2H2 zinc finger factors	0.00131719	1.84933	1
motif 11	CTCCGKGCGGTCSAAG	MA1055.1	C2H2 zinc finger factors	0.00156164	2.19254	1
motif 11	CTCCGKGCGGTCSAAG	MA0734.1	C2H2 zinc finger factors	0.00196871	2.76407	1
motif 11	CTCCGKGCGGTCSAAG	MA1056.1	C2H2 zinc finger factors	0.00427418	6.00095	1
motif 11	CTCCGKGCGGTCSAAG	MA1242.1	AP2/EREBP	0.00563096	7.90587	1

## Sheet: hormone
S8 Table. List of known cis-acting elements hormonal DEGs by Tomtom search against the JASPAR database.
Motif ID	Consensus motif	JASPAR ID	Class	p.value	E.value	q.value
motif1	AGAAAAAGAAAAAGAAAAAGA	MA1268.1	C2H2 zinc finger factors	2.64029e-09	3.70697e-06	7.33709e-06
motif1	AGAAAAAGAAAAAGAAAAAGA	MA1281.1	C2H2 zinc finger factors	2.25365e-08	3.16412e-05	1.58701e-05
motif1	AGAAAAAGAAAAAGAAAAAGA	MA1274.1	C2H2 zinc finger factors	2.25365e-08	3.16412e-05	1.58701e-05
motif1	AGAAAAAGAAAAAGAAAAAGA	MA1267.1	C2H2 zinc finger factors	2.28437e-08	3.20726e-05	1.58701e-05
motif1	AGAAAAAGAAAAAGAAAAAGA	MA1272.1	C2H2 zinc finger factors	6.47914e-08	9.09671e-05	3.60097e-05
motif1	AGAAAAAGAAAAAGAAAAAGA	MA1277.1	C2H2 zinc finger factors	1.5021e-07	0.000210895	6.95698e-05
motif1	AGAAAAAGAAAAAGAAAAAGA	MA1279.1	C2H2 zinc finger factors	2.2593e-07	0.000317206	8.96908e-05
motif1	AGAAAAAGAAAAAGAAAAAGA	MA1278.1	C2H2 zinc finger factors	2.87553e-07	0.000403724	9.98849e-05
motif1	AGAAAAAGAAAAAGAAAAAGA	MA1404.1	Other	1.89703e-06	0.00266344	0.00058574
motif1	AGAAAAAGAAAAAGAAAAAGA	MA1273.1	C2H2 zinc finger factors	4.1256e-06	0.00579234	0.00114646
motif1	AGAAAAAGAAAAAGAAAAAGA	MA1158.1	C2H2 zinc finger factors	8.60459e-06	0.0120808	0.00217375
motif1	AGAAAAAGAAAAAGAAAAAGA	MA1156.1	C2H2 zinc finger factors	1.3039e-05	0.0183068	0.0030195
motif1	AGAAAAAGAAAAAGAAAAAGA	MA1157.1	C2H2 zinc finger factors	1.49466e-05	0.020985	0.003195
motif1	AGAAAAAGAAAAAGAAAAAGA	MA1403.1	Other	1.75459e-05	0.0246344	0.00348272
motif1	AGAAAAAGAAAAAGAAAAAGA	MA1160.1	C2H2 zinc finger factors	2.55567e-05	0.0358816	0.00473463
motif1	AGAAAAAGAAAAAGAAAAAGA	MA1402.1	Other	2.77359e-05	0.0389412	0.00481719
motif1	AGAAAAAGAAAAAGAAAAAGA	MA0528.1	C2H2 zinc finger factors	3.15002e-05	0.0442263	0.00514916
motif7	AAAAAAAAAAAAAAAAAATCA	MA1268.1	C2H2 zinc finger factors	9.24707e-09	1.29829e-05	1.70059e-05
motif7	AAAAAAAAAAAAAAAAAATCA	MA1274.1	C2H2 zinc finger factors	1.22349e-08	1.71778e-05	1.70059e-05
motif7	AAAAAAAAAAAAAAAAAATCA	MA1281.1	C2H2 zinc finger factors	3.57828e-08	5.02391e-05	3.31575e-05
motif7	AAAAAAAAAAAAAAAAAATCA	MA1267.1	C2H2 zinc finger factors	1.56976e-07	0.000220395	0.000109095
motif7	AAAAAAAAAAAAAAAAAATCA	MA1272.1	C2H2 zinc finger factors	2.44433e-07	0.000343183	0.0001359
motif7	AAAAAAAAAAAAAAAAAATCA	MA1277.1	C2H2 zinc finger factors	5.78167e-07	0.000811746	0.000267874
motif7	AAAAAAAAAAAAAAAAAATCA	MA1278.1	C2H2 zinc finger factors	9.12125e-07	0.00128062	0.000362231
motif7	AAAAAAAAAAAAAAAAAATCA	MA1279.1	C2H2 zinc finger factors	1.91015e-06	0.00268185	0.000663754
motif7	AAAAAAAAAAAAAAAAAATCA	MA1273.1	C2H2 zinc finger factors	2.93649e-06	0.00412283	0.000907016
motif7	AAAAAAAAAAAAAAAAAATCA	MA1159.1	C2H2 zinc finger factors	9.20266e-06	0.0129205	0.00255825
motif7	AAAAAAAAAAAAAAAAAATCA	MA1158.1	C2H2 zinc finger factors	1.4923e-05	0.0209519	0.00377132
motif7	AAAAAAAAAAAAAAAAAATCA	MA1156.1	C2H2 zinc finger factors	2.07934e-05	0.0291939	0.00481696
motif7	AAAAAAAAAAAAAAAAAATCA	MA1157.1	C2H2 zinc finger factors	2.37043e-05	0.0332808	0.00506889
motif11	GAAGATCGGACATAAAACTTGCTGACGTGACACCCATACCTTTGTGTCTG	MA1350.1	Basic leucine zipper factors (bZIP)	1.45131e-05	0.0203763	0.0248071
motif11	GAAGATCGGACATAAAACTTGCTGACGTGACACCCATACCTTTGTGTCTG	MA1339.1	Basic leucine zipper factors (bZIP)	1.7764e-05	0.0249407	0.0248071
motif11	GAAGATCGGACATAAAACTTGCTGACGTGACACCCATACCTTTGTGTCTG	MA1417.1	Basic leucine zipper factors (bZIP)	3.00278e-05	0.0421591	0.0279555
