# Supplementary material for: Comparative meta-analysis of barely transcriptome: Pathogen type determines host preference
Source: PLoS One. 2025 Jun 30;20(6):e0320708. doi: 10.1371/journal.pone.0320708 (PMC12208424; doi:10.1371/journal.pone.0320708)
Supplement: S9 Table — (XLSX) [file pone.0320708.s010.xlsx]

## Sheet: fungi
S9 Table. Significant GO term enriched by GOMO analysis for fungal DEGs.
Motif_Identifier	GO_Term_Identifier	GOMo_Score	p-value	q-value
CCTTCCGATCACTGTTTGTCGTCTGTTTC	GO:0006468	0.01927	7.955e-06	0.03
CCTTCCGATCACTGTTTGTCGTCTGTTTC	GO:0007169	0.02654	2.705e-05	0.04333
CCTTCCGATCACTGTTTGTCGTCTGTTTC	GO:0004674	0.02829	3.447e-05	0.04333
GSSKGARRAGATRAKKMSWCGRCTCWWYTYCGATWMGATTYCGRTKRGA	GO:0005739	0.01029	5.304e-07	0.002
GSSKGARRAGATRAKKMSWCGRCTCWWYTYCGATWMGATTYCGRTKRGA	GO:0009507	0.01516	2.121e-06	0.004
KTCGCCGGAGA	GO:0009507	9.869e-05	2.652e-07	0.0009978
KTCGCCGGAGA	GO:0000166	0.01682	4.773e-06	0.00898
KTCGCCGGAGA	GO:0005739	0.02471	2.89e-05	0.03343
KTCGCCGGAGA	GO:0008026	0.02594	3.553e-05	0.03343
MBCTCHMWTCNCTTYCGACGCCGCTCADCKCCGTCSDT	GO:0009507	2.111e-06	2.652e-07	0.0002486
MBCTCHMWTCNCTTYCGACGCCGCTCADCKCCGTCSDT	GO:0005634	0.0002719	2.652e-07	0.0002486
MBCTCHMWTCNCTTYCGACGCCGCTCADCKCCGTCSDT	GO:0003677	0.005156	2.652e-07	0.0002486
MBCTCHMWTCNCTTYCGACGCCGCTCADCKCCGTCSDT	GO:0003700	0.005561	2.652e-07	0.0002486
MBCTCHMWTCNCTTYCGACGCCGCTCADCKCCGTCSDT	GO:0009535	0.01618	2.917e-06	0.002188
MBCTCHMWTCNCTTYCGACGCCGCTCADCKCCGTCSDT	GO:0005737	0.02228	1.565e-05	0.009778
MBCTCHMWTCNCTTYCGACGCCGCTCADCKCCGTCSDT	GO:0005739	0.02391	2.121e-05	0.01136
MBCTCHMWTCNCTTYCGACGCCGCTCADCKCCGTCSDT	GO:0005524	0.02803	4.429e-05	0.02076
MBCTCHMWTCNCTTYCGACGCCGCTCADCKCCGTCSDT	GO:0003723	0.03026	6.338e-05	0.02641
MBCTCHMWTCNCTTYCGACGCCGCTCADCKCCGTCSDT	GO:0048366	0.03124	7.133e-05	0.02675
MBCTCHMWTCNCTTYCGACGCCGCTCADCKCCGTCSDT	GO:0005886	0.03378	9.838e-05	0.03354
MBCTCHMWTCNCTTYCGACGCCGCTCADCKCCGTCSDT	GO:0010051	0.03776	0.0001512	0.04723
MBCTCHMWTCNCTTYCGACGCCGCTCADCKCCGTCSDT	GO:0008094	0.03905	0.000171	0.04934
TCSBCGGAAMYSAAGABCDGAGMGRTHGTTMGTGTACGGAT	GO:0005739	0.006196	2.652e-07	0.001
TCSBCGGAAMYSAAGABCDGAGMGRTHGTTMGTGTACGGAT	GO:0009507	0.01119	1.061e-06	0.002
TTAGGGTTTYT	GO:0003735	7.315e-17	2.652e-07	6.575e-05
TTAGGGTTTYT	GO:0006412	4.278e-16	2.652e-07	6.575e-05
TTAGGGTTTYT	GO:0005840	9.924e-11	2.652e-07	6.575e-05
TTAGGGTTTYT	GO:0022625	1.907e-10	2.652e-07	6.575e-05
TTAGGGTTTYT	GO:0022627	1.247e-08	2.652e-07	6.575e-05
TTAGGGTTTYT	GO:0022626	1.682e-08	2.652e-07	6.575e-05
TTAGGGTTTYT	GO:0005730	2.058e-07	2.652e-07	6.575e-05
TTAGGGTTTYT	GO:0003723	6.043e-07	2.652e-07	6.575e-05
TTAGGGTTTYT	GO:0042254	5.559e-06	2.652e-07	6.575e-05
TTAGGGTTTYT	GO:0000166	0.001185	2.652e-07	6.575e-05
TTAGGGTTTYT	GO:0005634	0.001289	2.652e-07	6.575e-05
TTAGGGTTTYT	GO:0015934	0.004008	2.652e-07	6.575e-05
TTAGGGTTTYT	GO:0005739	0.004408	2.652e-07	6.575e-05
TTAGGGTTTYT	GO:0005732	0.006717	2.652e-07	6.575e-05
TTAGGGTTTYT	GO:0008026	0.007322	2.652e-07	6.575e-05
TTAGGGTTTYT	GO:0080008	0.0109	7.955e-07	0.0001849
TTAGGGTTTYT	GO:0005852	0.01351	2.121e-06	0.0004641
TTAGGGTTTYT	GO:0003743	0.01456	2.387e-06	0.0004672
TTAGGGTTTYT	GO:0000398	0.01459	2.387e-06	0.0004672
TTAGGGTTTYT	GO:0003676	0.01761	5.569e-06	0.001036
TTAGGGTTTYT	GO:0008380	0.0206	1.379e-05	0.002442
TTAGGGTTTYT	GO:0006626	0.02816	5.436e-05	0.00919
TTAGGGTTTYT	GO:0009910	0.02876	5.967e-05	0.009648
TTAGGGTTTYT	GO:0005622	0.03003	6.895e-05	0.01068
TTAGGGTTTYT	GO:0005834	0.03091	7.717e-05	0.01148
TTAGGGTTTYT	GO:0008180	0.03251	9.414e-05	0.01347
TTAGGGTTTYT	GO:0005643	0.04267	0.0003089	0.04174
TTAGGGTTTYT	GO:0000914	0.04284	0.0003142	0.04174
TYTYYYTCTYYYTCTYYYTY	GO:0003700	1.616e-10	2.652e-07	7.018e-05
TYTYYYTCTYYYTCTYYYTY	GO:0005634	2.745e-07	2.652e-07	7.018e-05
TYTYYYTCTYYYTCTYYYTY	GO:0005886	4.093e-06	2.652e-07	7.018e-05
TYTYYYTCTYYYTCTYYYTY	GO:0003677	7.988e-06	2.652e-07	7.018e-05
TYTYYYTCTYYYTCTYYYTY	GO:0004674	4.69e-05	2.652e-07	7.018e-05
TYTYYYTCTYYYTCTYYYTY	GO:0006468	0.0001339	2.652e-07	7.018e-05
TYTYYYTCTYYYTCTYYYTY	GO:0007169	0.0001776	2.652e-07	7.018e-05
TYTYYYTCTYYYTCTYYYTY	GO:0045449	0.0002031	2.652e-07	7.018e-05
TYTYYYTCTYYYTCTYYYTY	GO:0006355	0.0002153	2.652e-07	7.018e-05
TYTYYYTCTYYYTCTYYYTY	GO:0005515	0.0002681	2.652e-07	7.018e-05
TYTYYYTCTYYYTCTYYYTY	GO:0016301	0.0003649	2.652e-07	7.018e-05
TYTYYYTCTYYYTCTYYYTY	GO:0048366	0.005864	2.652e-07	7.018e-05
TYTYYYTCTYYYTCTYYYTY	GO:0003723	0.008248	2.652e-07	7.018e-05
TYTYYYTCTYYYTCTYYYTY	GO:0005524	0.009076	2.652e-07	7.018e-05
TYTYYYTCTYYYTCTYYYTY	GO:0009908	0.01011	7.955e-07	0.0001965
TYTYYYTCTYYYTCTYYYTY	GO:0009507	0.01064	1.061e-06	0.0002312
TYTYYYTCTYYYTCTYYYTY	GO:0004672	0.01212	1.061e-06	0.0002312
TYTYYYTCTYYYTCTYYYTY	GO:0016563	0.01472	2.121e-06	0.0004137
TYTYYYTCTYYYTCTYYYTY	GO:0005737	0.01473	2.121e-06	0.0004137
TYTYYYTCTYYYTCTYYYTY	GO:0009944	0.02059	9.547e-06	0.001769
TYTYYYTCTYYYTCTYYYTY	GO:0043565	0.02163	1.299e-05	0.002293
TYTYYYTCTYYYTCTYYYTY	GO:0007623	0.02193	1.379e-05	0.002322
TYTYYYTCTYYYTCTYYYTY	GO:0048481	0.0233	1.962e-05	0.003161
TYTYYYTCTYYYTCTYYYTY	GO:0006511	0.02653	3.5e-05	0.005404
TYTYYYTCTYYYTCTYYYTY	GO:0010154	0.02979	5.993e-05	0.008882
TYTYYYTCTYYYTCTYYYTY	GO:0048367	0.03164	7.637e-05	0.01088
TYTYYYTCTYYYTCTYYYTY	GO:0003777	0.03675	0.0001416	0.01943
TYTYYYTCTYYYTCTYYYTY	GO:0004842	0.03765	0.0001554	0.02056
TYTYYYTCTYYYTCTYYYTY	GO:0010051	0.03911	0.0001856	0.02312
TYTYYYTCTYYYTCTYYYTY	GO:0045941	0.03926	0.0001872	0.02312
TYTYYYTCTYYYTCTYYYTY	GO:0004722	0.04365	0.0002853	0.0341
TYTYYYTCTYYYTCTYYYTY	GO:0009965	0.04567	0.0003461	0.04007
TYTYYYTCTYYYTCTYYYTY	GO:0007010	0.047	0.0003954	0.04439
TYTYYYTCTYYYTCTYYYTY	GO:0004712	0.04767	0.0004216	0.0457
TYTYYYTCTYYYTCTYYYTY	GO:0010599	0.04795	0.0004317	0.0457
YYTYTCTYYYTCTYYHTYTYT	GO:0003700	2.043e-13	2.652e-07	5.739e-05
YYTYTCTYYYTCTYYHTYTYT	GO:0005634	6.426e-08	2.652e-07	5.739e-05
YYTYTCTYYYTCTYYHTYTYT	GO:0003677	3.6e-07	2.652e-07	5.739e-05
YYTYTCTYYYTCTYYHTYTYT	GO:0005886	1.021e-06	2.652e-07	5.739e-05
YYTYTCTYYYTCTYYHTYTYT	GO:0045449	1.081e-05	2.652e-07	5.739e-05
YYTYTCTYYYTCTYYHTYTYT	GO:0005515	2.074e-05	2.652e-07	5.739e-05
YYTYTCTYYYTCTYYHTYTYT	GO:0006355	8.443e-05	2.652e-07	5.739e-05
YYTYTCTYYYTCTYYHTYTYT	GO:0004674	0.0001541	2.652e-07	5.739e-05
YYTYTCTYYYTCTYYHTYTYT	GO:0007169	0.0003462	2.652e-07	5.739e-05
YYTYTCTYYYTCTYYHTYTYT	GO:0006468	0.0003986	2.652e-07	5.739e-05
YYTYTCTYYYTCTYYHTYTYT	GO:0016301	0.001317	2.652e-07	5.739e-05
YYTYTCTYYYTCTYYHTYTYT	GO:0048366	0.002929	2.652e-07	5.739e-05
YYTYTCTYYYTCTYYHTYTYT	GO:0005524	0.004859	2.652e-07	5.739e-05
YYTYTCTYYYTCTYYHTYTYT	GO:0007623	0.00655	2.652e-07	5.739e-05
YYTYTCTYYYTCTYYHTYTYT	GO:0009908	0.006718	2.652e-07	5.739e-05
YYTYTCTYYYTCTYYHTYTYT	GO:0009944	0.009891	2.652e-07	5.739e-05
YYTYTCTYYYTCTYYHTYTYT	GO:0016563	0.01007	2.652e-07	5.739e-05
YYTYTCTYYYTCTYYHTYTYT	GO:0005737	0.01172	5.304e-07	0.0001084
YYTYTCTYYYTCTYYHTYTYT	GO:0048481	0.01392	1.326e-06	0.0002568
YYTYTCTYYYTCTYYHTYTYT	GO:0004842	0.01489	1.591e-06	0.0002927
YYTYTCTYYYTCTYYHTYTYT	GO:0043565	0.01724	4.243e-06	0.0007434
YYTYTCTYYYTCTYYHTYTYT	GO:0003777	0.01807	5.038e-06	0.0008426
YYTYTCTYYYTCTYYHTYTYT	GO:0009965	0.01956	7.16e-06	0.001145
YYTYTCTYYYTCTYYHTYTYT	GO:0008270	0.02149	1.273e-05	0.001951
YYTYTCTYYYTCTYYHTYTYT	GO:0003676	0.02332	1.803e-05	0.002654
YYTYTCTYYYTCTYYHTYTYT	GO:0035196	0.02509	2.572e-05	0.00364
YYTYTCTYYYTCTYYHTYTYT	GO:0009744	0.02553	2.837e-05	0.003866
YYTYTCTYYYTCTYYHTYTYT	GO:0048364	0.02613	3.182e-05	0.004181
YYTYTCTYYYTCTYYHTYTYT	GO:0010158	0.02655	3.447e-05	0.004374
YYTYTCTYYYTCTYYHTYTYT	GO:0004672	0.02691	3.606e-05	0.004423
YYTYTCTYYYTCTYYHTYTYT	GO:0010154	0.02767	4.137e-05	0.00491
YYTYTCTYYYTCTYYHTYTYT	GO:0046658	0.02784	4.296e-05	0.004939
YYTYTCTYYYTCTYYHTYTYT	GO:0009733	0.02803	4.482e-05	0.004964
YYTYTCTYYYTCTYYHTYTYT	GO:0048367	0.02814	4.588e-05	0.004964
YYTYTCTYYYTCTYYHTYTYT	GO:0010599	0.03057	6.417e-05	0.006645
YYTYTCTYYYTCTYYHTYTYT	GO:0000151	0.03094	6.683e-05	0.006645
YYTYTCTYYYTCTYYHTYTYT	GO:0003723	0.03098	6.683e-05	0.006645
YYTYTCTYYYTCTYYHTYTYT	GO:0004722	0.03182	7.292e-05	0.007061
YYTYTCTYYYTCTYYHTYTYT	GO:0010050	0.03327	8.645e-05	0.008155
YYTYTCTYYYTCTYYHTYTYT	GO:0006511	0.03636	0.0001321	0.01215
YYTYTCTYYYTCTYYHTYTYT	GO:0048440	0.04408	0.0002904	0.02606
YYTYTCTYYYTCTYYHTYTYT	GO:0009507	0.04439	0.000301	0.02637
YYTYTCTYYYTCTYYHTYTYT	GO:0010072	0.04674	0.0003771	0.03226
YYTYTCTYYYTCTYYHTYTYT	GO:0016481	0.04842	0.0004452	0.03723
YYTYTCTYYYTCTYYHTYTYT	GO:0010051	0.04925	0.0004773	0.03826
YYTYTCTYYYTCTYYHTYTYT	GO:0048827	0.04927	0.0004784	0.03826
YYTYTCTYYYTCTYYHTYTYT	GO:0010267	0.04995	0.0005038	0.03944
YYTYTCTYYYTCTYYHTYTYT	GO:0009911	0.05262	0.0006226	0.04753
YYTYTCTYYYTCTYYHTYTYT	GO:0048479	0.05279	0.000633	0.04753

## Sheet: pests
S9 Table. Significant GO term enriched by GOMO analysis for pests DEGs.
Motif_Identifier	GO_Term_Identifier	GOMo_Score	p-value	q-value
AHRRAGADWYAGARARAGAGAGAGARADR	GO:0003700	4.529e-12	2.652e-07	6.542e-05
AHRRAGADWYAGARARAGAGAGAGARADR	GO:0005634	7.103e-07	2.652e-07	6.542e-05
AHRRAGADWYAGARARAGAGAGAGARADR	GO:0003677	2.626e-06	2.652e-07	6.542e-05
AHRRAGADWYAGARARAGAGAGAGARADR	GO:0005886	1.195e-05	2.652e-07	6.542e-05
AHRRAGADWYAGARARAGAGAGAGARADR	GO:0045449	7.723e-05	2.652e-07	6.542e-05
AHRRAGADWYAGARARAGAGAGAGARADR	GO:0004674	0.0002309	2.652e-07	6.542e-05
AHRRAGADWYAGARARAGAGAGAGARADR	GO:0016301	0.0004294	2.652e-07	6.542e-05
AHRRAGADWYAGARARAGAGAGAGARADR	GO:0006468	0.0005135	2.652e-07	6.542e-05
AHRRAGADWYAGARARAGAGAGAGARADR	GO:0006355	0.000686	2.652e-07	6.542e-05
AHRRAGADWYAGARARAGAGAGAGARADR	GO:0007169	0.0009708	2.652e-07	6.542e-05
AHRRAGADWYAGARARAGAGAGAGARADR	GO:0005515	0.001093	2.652e-07	6.542e-05
AHRRAGADWYAGARARAGAGAGAGARADR	GO:0048366	0.006354	2.652e-07	6.542e-05
AHRRAGADWYAGARARAGAGAGAGARADR	GO:0009944	0.00734	2.652e-07	6.542e-05
AHRRAGADWYAGARARAGAGAGAGARADR	GO:0004672	0.008356	2.652e-07	6.542e-05
AHRRAGADWYAGARARAGAGAGAGARADR	GO:0007623	0.00882	2.652e-07	6.542e-05
AHRRAGADWYAGARARAGAGAGAGARADR	GO:0005737	0.01113	7.955e-07	0.000184
AHRRAGADWYAGARARAGAGAGAGARADR	GO:0016563	0.01124	1.061e-06	0.0002309
AHRRAGADWYAGARARAGAGAGAGARADR	GO:0003777	0.01174	1.326e-06	0.0002726
AHRRAGADWYAGARARAGAGAGAGARADR	GO:0009908	0.01575	3.447e-06	0.0006714
AHRRAGADWYAGARARAGAGAGAGARADR	GO:0005524	0.01723	5.834e-06	0.001079
AHRRAGADWYAGARARAGAGAGAGARADR	GO:0043565	0.02178	1.485e-05	0.002617
AHRRAGADWYAGARARAGAGAGAGARADR	GO:0008270	0.02294	1.777e-05	0.002989
AHRRAGADWYAGARARAGAGAGAGARADR	GO:0048481	0.02377	2.387e-05	0.00384
AHRRAGADWYAGARARAGAGAGAGARADR	GO:0010051	0.02882	5.012e-05	0.007615
AHRRAGADWYAGARARAGAGAGAGARADR	GO:0009741	0.02886	5.145e-05	0.007615
AHRRAGADWYAGARARAGAGAGAGARADR	GO:0009965	0.03056	6.577e-05	0.00936
AHRRAGADWYAGARARAGAGAGAGARADR	GO:0010158	0.03094	7.027e-05	0.009631
AHRRAGADWYAGARARAGAGAGAGARADR	GO:0000151	0.03404	0.0001042	0.01377
AHRRAGADWYAGARARAGAGAGAGARADR	GO:0009749	0.03622	0.0001358	0.01733
AHRRAGADWYAGARARAGAGAGAGARADR	GO:0048367	0.03712	0.0001533	0.01891
AHRRAGADWYAGARARAGAGAGAGARADR	GO:0004712	0.0379	0.0001676	0.02001
AHRRAGADWYAGARARAGAGAGAGARADR	GO:0009734	0.04226	0.0002625	0.02953
AHRRAGADWYAGARARAGAGAGAGARADR	GO:0048364	0.04228	0.0002633	0.02953
AHRRAGADWYAGARARAGAGAGAGARADR	GO:0004722	0.04373	0.0003012	0.03279
AHRRAGADWYAGARARAGAGAGAGARADR	GO:0009740	0.0443	0.0003182	0.03353
AHRRAGADWYAGARARAGAGAGAGARADR	GO:0010254	0.04466	0.0003262	0.03353
AHRRAGADWYAGARARAGAGAGAGARADR	GO:0048479	0.04736	0.0004134	0.04135
AHRRAGADWYAGARARAGAGAGAGARADR	GO:0005829	0.04773	0.000428	0.04168
CACCAACC	GO:0009699	0.01833	5.834e-06	0.022
CGTCAGCCRCSWGMCAC	GO:0009507	0.0005761	2.652e-07	0.001
CGTCAGCCRCSWGMCAC	GO:0005739	0.01302	2.387e-06	0.0045
CGTCAGCCRCSWGMCAC	GO:0009570	0.01723	5.834e-06	0.007333
CMCYAACCCCYYCTCSCACWC	GO:0003700	0.0001345	2.652e-07	0.0001988
CMCYAACCCCYYCTCSCACWC	GO:0009507	0.0003694	2.652e-07	0.0001988
CMCYAACCCCYYCTCSCACWC	GO:0003677	0.007067	2.652e-07	0.0001988
CMCYAACCCCYYCTCSCACWC	GO:0045449	0.007565	2.652e-07	0.0001988
CMCYAACCCCYYCTCSCACWC	GO:0003777	0.008811	2.652e-07	0.0001988
CMCYAACCCCYYCTCSCACWC	GO:0005634	0.01324	1.591e-06	0.0009941
CMCYAACCCCYYCTCSCACWC	GO:0006355	0.0176	6.364e-06	0.003408
CWGCWSMGGCGAWGAWCRGGT	GO:0009507	0.0001407	2.652e-07	0.0004993
CWGCWSMGGCGAWGAWCRGGT	GO:0005739	0.01028	2.652e-07	0.0004993
CWGCWSMGGCGAWGAWCRGGT	GO:0009941	0.01147	5.304e-07	0.0006658
CWGCWSMGGCGAWGAWCRGGT	GO:0009570	0.01489	1.326e-06	0.001248
CWGCWSMGGCGAWGAWCRGGT	GO:0006412	0.02581	2.228e-05	0.01398
CWGCWSMGGCGAWGAWCRGGT	GO:0003735	0.02594	2.228e-05	0.01398
CYCASACATCGCC	GO:0009507	0.0002839	2.652e-07	0.001
CYCHHMWMAGCTYYYWYYTTT	GO:0003700	3.819e-05	2.652e-07	0.0004986
CYCHHMWMAGCTYYYWYYTTT	GO:0005886	0.001699	2.652e-07	0.0004986
CYCHHMWMAGCTYYYWYYTTT	GO:0003677	0.008474	5.304e-07	0.0004986
CYCHHMWMAGCTYYYWYYTTT	GO:0045449	0.00868	5.304e-07	0.0004986
CYCHHMWMAGCTYYYWYYTTT	GO:0005634	0.0112	1.326e-06	0.0009973
CYCHHMWMAGCTYYYWYYTTT	GO:0006468	0.02328	1.962e-05	0.0123
CYCHHMWMAGCTYYYWYYTTT	GO:0006355	0.02882	4.906e-05	0.02636
CYCHHMWMAGCTYYYWYYTTT	GO:0016301	0.03161	6.948e-05	0.03266
GGAAGGMSGTGAMGG	GO:0009507	4.944e-08	2.652e-07	0.0005
GGAAGGMSGTGAMGG	GO:0009570	0.01024	2.652e-07	0.0005
GGAAGGMSGTGAMGG	GO:0005739	0.01532	2.652e-06	0.003333
GGAAGGMSGTGAMGG	GO:0006270	0.02256	1.246e-05	0.01175
GGAAGGMSGTGAMGG	GO:0006412	0.02434	1.777e-05	0.0134
GGAAGGMSGTGAMGG	GO:0003735	0.02863	3.819e-05	0.024
GGAAGGMSGTGAMGG	GO:0009579	0.0307	5.595e-05	0.03014
STCTTCTTCNTCTYTYYYYC	GO:0003700	1.371e-06	2.652e-07	0.0001654
STCTTCTTCNTCTYTYYYYC	GO:0003677	7.966e-05	2.652e-07	0.0001654
STCTTCTTCNTCTYTYYYYC	GO:0005634	0.0001622	2.652e-07	0.0001654
STCTTCTTCNTCTYTYYYYC	GO:0045449	0.001153	2.652e-07	0.0001654
STCTTCTTCNTCTYTYYYYC	GO:0005886	0.001767	2.652e-07	0.0001654
STCTTCTTCNTCTYTYYYYC	GO:0007169	0.008	2.652e-07	0.0001654
STCTTCTTCNTCTYTYYYYC	GO:0016301	0.01087	7.955e-07	0.0004254
STCTTCTTCNTCTYTYYYYC	GO:0006468	0.01393	2.917e-06	0.001365
STCTTCTTCNTCTYTYYYYC	GO:0006355	0.01656	5.304e-06	0.001895
STCTTCTTCNTCTYTYYYYC	GO:0005515	0.01691	5.569e-06	0.001895
STCTTCTTCNTCTYTYYYYC	GO:0004674	0.01702	5.569e-06	0.001895
STCTTCTTCNTCTYTYYYYC	GO:0005524	0.02238	1.591e-05	0.004962
STCTTCTTCNTCTYTYYYYC	GO:0009941	0.03354	9.494e-05	0.02733
STCTTCTTCNTCTYTYYYYC	GO:0007623	0.03529	0.0001111	0.0297
STCTTCTTCNTCTYTYYYYC	GO:0009908	0.04017	0.0001917	0.04784

## Sheet: fungal-pests
S9 Table. Significant GO term enriched by GOMO analysis for fungal-pests DEGs.
Motif_Identifier	GO_Term_Identifier	GOMo_Score	p-value	q-value
AGMGWBAGAGWSAGAGARARR	GO:0003700	1.783e-08	2.652e-07	0.0001099
AGMGWBAGAGWSAGAGARARR	GO:0005634	6.812e-05	2.652e-07	0.0001099
AGMGWBAGAGWSAGAGARARR	GO:0003677	0.0002129	2.652e-07	0.0001099
AGMGWBAGAGWSAGAGARARR	GO:0045449	0.0004427	2.652e-07	0.0001099
AGMGWBAGAGWSAGAGARARR	GO:0005886	0.0009911	2.652e-07	0.0001099
AGMGWBAGAGWSAGAGARARR	GO:0016563	0.003386	2.652e-07	0.0001099
AGMGWBAGAGWSAGAGARARR	GO:0048366	0.006639	2.652e-07	0.0001099
AGMGWBAGAGWSAGAGARARR	GO:0016301	0.008011	2.652e-07	0.0001099
AGMGWBAGAGWSAGAGARARR	GO:0009908	0.008319	2.652e-07	0.0001099
AGMGWBAGAGWSAGAGARARR	GO:0005515	0.01055	5.304e-07	0.0001978
AGMGWBAGAGWSAGAGARARR	GO:0003777	0.01177	7.955e-07	0.0002697
AGMGWBAGAGWSAGAGARARR	GO:0006355	0.01442	1.591e-06	0.0004944
AGMGWBAGAGWSAGAGARARR	GO:0010154	0.01561	2.652e-06	0.0007606
AGMGWBAGAGWSAGAGARARR	GO:0005737	0.01768	5.834e-06	0.00145
AGMGWBAGAGWSAGAGARARR	GO:0004674	0.01773	5.834e-06	0.00145
AGMGWBAGAGWSAGAGARARR	GO:0048481	0.02227	1.697e-05	0.003955
AGMGWBAGAGWSAGAGARARR	GO:0003682	0.02554	3.235e-05	0.006757
AGMGWBAGAGWSAGAGARARR	GO:0006468	0.02569	3.262e-05	0.006757
AGMGWBAGAGWSAGAGARARR	GO:0045941	0.02782	4.508e-05	0.008847
AGMGWBAGAGWSAGAGARARR	GO:0005829	0.03607	0.0001252	0.02333
AGMGWBAGAGWSAGAGARARR	GO:0017103	0.0385	0.0001596	0.02742
AGMGWBAGAGWSAGAGARARR	GO:0009944	0.03866	0.0001618	0.02742
AGMGWBAGAGWSAGAGARARR	GO:0007169	0.04133	0.0002188	0.03547
CCGAAAGTAATGACGCTGAGCCACAACACCACGCGCCTTATCTCACGCGC	GO:0005739	0.01615	4.508e-06	0.017
CCGAAAGTAATGACGCTGAGCCACAACACCACGCGCCTTATCTCACGCGC	GO:0005634	0.02134	1.458e-05	0.0275
CCGAAAGTAATGACGCTGAGCCACAACACCACGCGCCTTATCTCACGCGC	GO:0009507	0.02499	2.705e-05	0.034
CTCCGKGCGGTCSAAG	GO:0009507	0.0003158	2.652e-07	0.0005
CTCCGKGCGGTCSAAG	GO:0005739	0.005445	2.652e-07	0.0005
CVCYMYYTCMTCCWCCGCCRY	GO:0009507	4.045e-08	2.652e-07	0.0003324
CVCYMYYTCMTCCWCCGCCRY	GO:0005739	0.003138	2.652e-07	0.0003324
CVCYMYYTCMTCCWCCGCCRY	GO:0003723	0.007602	2.652e-07	0.0003324
CVCYMYYTCMTCCWCCGCCRY	GO:0009570	0.01911	8.221e-06	0.007181
CVCYMYYTCMTCCWCCGCCRY	GO:0009535	0.01954	9.547e-06	0.007181
GTGGTGGYGGGAGAWTYGTGACGTRTC	GO:0009507	0.002474	2.652e-07	0.001
RCYGMHCTCTCTCBMYCKGMAYBMATCTTYCTYTYTHTBAATCTCTCYA	GO:0003700	1.112e-09	2.652e-07	0.000141
RCYGMHCTCTCTCBMYCKGMAYBMATCTTYCTYTYTHTBAATCTCTCYA	GO:0005634	8.142e-05	2.652e-07	0.000141
RCYGMHCTCTCTCBMYCKGMAYBMATCTTYCTYTYTHTBAATCTCTCYA	GO:0006355	0.0003595	2.652e-07	0.000141
RCYGMHCTCTCTCBMYCKGMAYBMATCTTYCTYTYTHTBAATCTCTCYA	GO:0003677	0.0003685	2.652e-07	0.000141
RCYGMHCTCTCTCBMYCKGMAYBMATCTTYCTYTYTHTBAATCTCTCYA	GO:0045449	0.0005269	2.652e-07	0.000141
RCYGMHCTCTCTCBMYCKGMAYBMATCTTYCTYTYTHTBAATCTCTCYA	GO:0005886	0.002503	2.652e-07	0.000141
RCYGMHCTCTCTCBMYCKGMAYBMATCTTYCTYTYTHTBAATCTCTCYA	GO:0048481	0.009364	2.652e-07	0.000141
RCYGMHCTCTCTCBMYCKGMAYBMATCTTYCTYTYTHTBAATCTCTCYA	GO:0048366	0.009453	5.304e-07	0.0002468
RCYGMHCTCTCTCBMYCKGMAYBMATCTTYCTYTYTHTBAATCTCTCYA	GO:0005515	0.01147	1.326e-06	0.0005484
RCYGMHCTCTCTCBMYCKGMAYBMATCTTYCTYTYTHTBAATCTCTCYA	GO:0009507	0.01251	1.591e-06	0.0005922
RCYGMHCTCTCTCBMYCKGMAYBMATCTTYCTYTYTHTBAATCTCTCYA	GO:0005524	0.01396	2.387e-06	0.0008076
RCYGMHCTCTCTCBMYCKGMAYBMATCTTYCTYTYTHTBAATCTCTCYA	GO:0009611	0.01484	2.652e-06	0.0008226
RCYGMHCTCTCTCBMYCKGMAYBMATCTTYCTYTYTHTBAATCTCTCYA	GO:0016301	0.01564	2.917e-06	0.0008352
RCYGMHCTCTCTCBMYCKGMAYBMATCTTYCTYTYTHTBAATCTCTCYA	GO:0009944	0.01636	3.978e-06	0.001058
RCYGMHCTCTCTCBMYCKGMAYBMATCTTYCTYTYTHTBAATCTCTCYA	GO:0006468	0.01813	6.364e-06	0.001579
RCYGMHCTCTCTCBMYCKGMAYBMATCTTYCTYTYTHTBAATCTCTCYA	GO:0004674	0.01968	8.486e-06	0.001974
RCYGMHCTCTCTCBMYCKGMAYBMATCTTYCTYTYTHTBAATCTCTCYA	GO:0051726	0.02017	1.061e-05	0.002323
RCYGMHCTCTCTCBMYCKGMAYBMATCTTYCTYTYTHTBAATCTCTCYA	GO:0010158	0.02101	1.273e-05	0.002632
RCYGMHCTCTCTCBMYCKGMAYBMATCTTYCTYTYTHTBAATCTCTCYA	GO:0006813	0.02527	2.599e-05	0.005091
RCYGMHCTCTCTCBMYCKGMAYBMATCTTYCTYTYTHTBAATCTCTCYA	GO:0043565	0.02806	4.402e-05	0.008193
RCYGMHCTCTCTCBMYCKGMAYBMATCTTYCTYTYTHTBAATCTCTCYA	GO:0016563	0.0324	7.982e-05	0.01415
RCYGMHCTCTCTCBMYCKGMAYBMATCTTYCTYTYTHTBAATCTCTCYA	GO:0048868	0.03477	0.0001047	0.01772
RCYGMHCTCTCTCBMYCKGMAYBMATCTTYCTYTYTHTBAATCTCTCYA	GO:0048825	0.03845	0.0001596	0.02584
RCYGMHCTCTCTCBMYCKGMAYBMATCTTYCTYTYTHTBAATCTCTCYA	GO:0009908	0.04137	0.0002206	0.03422
RCYGMHCTCTCTCBMYCKGMAYBMATCTTYCTYTYTHTBAATCTCTCYA	GO:0007169	0.04344	0.0002689	0.04004
RCYGMHCTCTCTCBMYCKGMAYBMATCTTYCTYTYTHTBAATCTCTCYA	GO:0009535	0.04496	0.0003145	0.04503
TCTTCTTCTYC	GO:0009507	5.3e-08	2.652e-07	0.0001416
TCTTCTTCTYC	GO:0005886	0.0007185	2.652e-07	0.0001416
TCTTCTTCTYC	GO:0005634	0.001018	2.652e-07	0.0001416
TCTTCTTCTYC	GO:0003723	0.002805	2.652e-07	0.0001416
TCTTCTTCTYC	GO:0005524	0.005151	2.652e-07	0.0001416
TCTTCTTCTYC	GO:0007169	0.008057	2.652e-07	0.0001416
TCTTCTTCTYC	GO:0006468	0.009401	2.652e-07	0.0001416
TCTTCTTCTYC	GO:0004674	0.01494	1.591e-06	0.0007436
TCTTCTTCTYC	GO:0005515	0.01993	1.034e-05	0.004296
TCTTCTTCTYC	GO:0016301	0.02531	2.837e-05	0.01061
TCTTCTTCTYC	GO:0005739	0.02667	3.553e-05	0.01208
TCTTCTTCTYC	GO:0009658	0.03693	0.0001384	0.04313
TCTTCTTCTYC	GO:0003700	0.03776	0.0001501	0.04317
TCTTCTTCTYC	GO:0009657	0.03906	0.0001756	0.04688
TCTTCTTCTYC	GO:0006914	0.03993	0.0001933	0.04818
TTTAGGGTTTY	GO:0003735	7.128e-16	2.652e-07	6.592e-05
TTTAGGGTTTY	GO:0006412	1.724e-14	2.652e-07	6.592e-05
TTTAGGGTTTY	GO:0005840	9.582e-11	2.652e-07	6.592e-05
TTTAGGGTTTY	GO:0022625	7.734e-09	2.652e-07	6.592e-05
TTTAGGGTTTY	GO:0022627	3.798e-08	2.652e-07	6.592e-05
TTTAGGGTTTY	GO:0022626	4.647e-08	2.652e-07	6.592e-05
TTTAGGGTTTY	GO:0005730	7.676e-08	2.652e-07	6.592e-05
TTTAGGGTTTY	GO:0003723	2.279e-06	2.652e-07	6.592e-05
TTTAGGGTTTY	GO:0042254	3.407e-05	2.652e-07	6.592e-05
TTTAGGGTTTY	GO:0005634	0.001068	2.652e-07	6.592e-05
TTTAGGGTTTY	GO:0000166	0.002202	2.652e-07	6.592e-05
TTTAGGGTTTY	GO:0005732	0.005407	2.652e-07	6.592e-05
TTTAGGGTTTY	GO:0003743	0.006675	2.652e-07	6.592e-05
TTTAGGGTTTY	GO:0005739	0.007348	2.652e-07	6.592e-05
TTTAGGGTTTY	GO:0008026	0.007707	2.652e-07	6.592e-05
TTTAGGGTTTY	GO:0080008	0.009236	1.326e-06	0.000309
TTTAGGGTTTY	GO:0005852	0.009585	1.591e-06	0.000349
TTTAGGGTTTY	GO:0000398	0.01701	5.304e-06	0.001099
TTTAGGGTTTY	GO:0015934	0.01875	9.016e-06	0.001769
TTTAGGGTTTY	GO:0008380	0.03014	7.239e-05	0.0135
TTTAGGGTTTY	GO:0008180	0.03499	0.0001371	0.02427
TTTAGGGTTTY	GO:0003713	0.03586	0.0001527	0.02427
TTTAGGGTTTY	GO:0009524	0.03594	0.0001538	0.02427
TTTAGGGTTTY	GO:0006282	0.0361	0.0001562	0.02427
TTTAGGGTTTY	GO:0009910	0.03746	0.0001787	0.02666
TTTAGGGTTTY	GO:0003676	0.0385	0.0001989	0.02852
TTTAGGGTTTY	GO:0005758	0.04049	0.00024	0.03314
TTTAGGGTTTY	GO:0005834	0.04147	0.0002692	0.03584
WTYTSTTTBNYTTTBTYTTTTTTYKYYT	GO:0003700	1.239e-07	2.652e-07	8.229e-05
WTYTSTTTBNYTTTBTYTTTTTTYKYYT	GO:0005634	1.119e-05	2.652e-07	8.229e-05
WTYTSTTTBNYTTTBTYTTTTTTYKYYT	GO:0003677	4.579e-05	2.652e-07	8.229e-05
WTYTSTTTBNYTTTBTYTTTTTTYKYYT	GO:0005886	5.481e-05	2.652e-07	8.229e-05
WTYTSTTTBNYTTTBTYTTTTTTYKYYT	GO:0007169	0.0002678	2.652e-07	8.229e-05
WTYTSTTTBNYTTTBTYTTTTTTYKYYT	GO:0004674	0.0002788	2.652e-07	8.229e-05
WTYTSTTTBNYTTTBTYTTTTTTYKYYT	GO:0005515	0.0004134	2.652e-07	8.229e-05
WTYTSTTTBNYTTTBTYTTTTTTYKYYT	GO:0006468	0.000548	2.652e-07	8.229e-05
WTYTSTTTBNYTTTBTYTTTTTTYKYYT	GO:0016301	0.0007804	2.652e-07	8.229e-05
WTYTSTTTBNYTTTBTYTTTTTTYKYYT	GO:0006355	0.00166	2.652e-07	8.229e-05
WTYTSTTTBNYTTTBTYTTTTTTYKYYT	GO:0045449	0.00195	2.652e-07	8.229e-05
WTYTSTTTBNYTTTBTYTTTTTTYKYYT	GO:0005737	0.00264	2.652e-07	8.229e-05
WTYTSTTTBNYTTTBTYTTTTTTYKYYT	GO:0009965	0.01619	4.243e-06	0.001215
WTYTSTTTBNYTTTBTYTTTTTTYKYYT	GO:0005524	0.02087	1.087e-05	0.002831
WTYTSTTTBNYTTTBTYTTTTTTYKYYT	GO:0009944	0.02111	1.14e-05	0.002831
WTYTSTTTBNYTTTBTYTTTTTTYKYYT	GO:0000151	0.02364	2.095e-05	0.004875
WTYTSTTTBNYTTTBTYTTTTTTYKYYT	GO:0043565	0.02582	3.288e-05	0.007202
WTYTSTTTBNYTTTBTYTTTTTTYKYYT	GO:0048366	0.02735	4.004e-05	0.008283
WTYTSTTTBNYTTTBTYTTTTTTYKYYT	GO:0003676	0.03174	7.239e-05	0.01419
WTYTSTTTBNYTTTBTYTTTTTTYKYYT	GO:0016563	0.04164	0.0002265	0.04216
WTYTSTTTBNYTTTBTYTTTTTTYKYYT	GO:0004722	0.04221	0.0002387	0.0423
WTYTSTTTBNYTTTBTYTTTTTTYKYYT	GO:0009860	0.04305	0.0002604	0.0423
WTYTSTTTBNYTTTBTYTTTTTTYKYYT	GO:0000148	0.04405	0.000284	0.0423
WTYTSTTTBNYTTTBTYTTTTTTYKYYT	GO:0003843	0.04405	0.000284	0.0423
WTYTSTTTBNYTTTBTYTTTTTTYKYYT	GO:0006075	0.04405	0.000284	0.0423
YTTYYTCTYYYTCTYTYTCTY	GO:0003700	1.842e-12	2.652e-07	6.117e-05
YTTYYTCTYYYTCTYTYTCTY	GO:0005634	3.918e-08	2.652e-07	6.117e-05
YTTYYTCTYYYTCTYTYTCTY	GO:0003677	1.297e-06	2.652e-07	6.117e-05
YTTYYTCTYYYTCTYTYTCTY	GO:0005886	2.494e-06	2.652e-07	6.117e-05
YTTYYTCTYYYTCTYTYTCTY	GO:0045449	1.045e-05	2.652e-07	6.117e-05
YTTYYTCTYYYTCTYTYTCTY	GO:0004674	0.0001674	2.652e-07	6.117e-05
YTTYYTCTYYYTCTYTYTCTY	GO:0005515	0.0001919	2.652e-07	6.117e-05
YTTYYTCTYYYTCTYTYTCTY	GO:0006355	0.0001985	2.652e-07	6.117e-05
YTTYYTCTYYYTCTYTYTCTY	GO:0016301	0.0002818	2.652e-07	6.117e-05
YTTYYTCTYYYTCTYTYTCTY	GO:0006468	0.0003055	2.652e-07	6.117e-05
YTTYYTCTYYYTCTYTYTCTY	GO:0007169	0.0004912	2.652e-07	6.117e-05
YTTYYTCTYYYTCTYTYTCTY	GO:0048366	0.00444	2.652e-07	6.117e-05
YTTYYTCTYYYTCTYTYTCTY	GO:0009908	0.00515	2.652e-07	6.117e-05
YTTYYTCTYYYTCTYTYTCTY	GO:0016563	0.005706	2.652e-07	6.117e-05
YTTYYTCTYYYTCTYTYTCTY	GO:0007623	0.008236	2.652e-07	6.117e-05
YTTYYTCTYYYTCTYTYTCTY	GO:0005524	0.01035	2.652e-07	6.117e-05
YTTYYTCTYYYTCTYTYTCTY	GO:0003723	0.0124	1.326e-06	0.0002879
YTTYYTCTYYYTCTYTYTCTY	GO:0008270	0.01628	3.182e-06	0.0006525
YTTYYTCTYYYTCTYTYTCTY	GO:0004672	0.01761	5.569e-06	0.001082
YTTYYTCTYYYTCTYTYTCTY	GO:0005737	0.01841	6.364e-06	0.001119
YTTYYTCTYYYTCTYTYTCTY	GO:0009944	0.01858	6.364e-06	0.001119
YTTYYTCTYYYTCTYTYTCTY	GO:0003777	0.02398	2.042e-05	0.003426
YTTYYTCTYYYTCTYTYTCTY	GO:0043565	0.025	2.519e-05	0.004043
YTTYYTCTYYYTCTYTYTCTY	GO:0004842	0.02627	3.129e-05	0.004812
YTTYYTCTYYYTCTYTYTCTY	GO:0048367	0.02839	4.667e-05	0.00689
YTTYYTCTYYYTCTYTYTCTY	GO:0010154	0.02904	5.171e-05	0.007341
YTTYYTCTYYYTCTYTYTCTY	GO:0048481	0.03069	6.364e-05	0.0087
YTTYYTCTYYYTCTYTYTCTY	GO:0010051	0.03239	8.168e-05	0.01077
YTTYYTCTYYYTCTYTYTCTY	GO:0009507	0.03293	8.751e-05	0.01114
YTTYYTCTYYYTCTYTYTCTY	GO:0006511	0.0347	0.0001085	0.01334
YTTYYTCTYYYTCTYTYTCTY	GO:0046658	0.03643	0.0001368	0.01629
YTTYYTCTYYYTCTYTYTCTY	GO:0045941	0.03739	0.0001522	0.01756
YTTYYTCTYYYTCTYTYTCTY	GO:0009744	0.03888	0.0001787	0.01999
YTTYYTCTYYYTCTYTYTCTY	GO:0004722	0.03953	0.0001917	0.02055
YTTYYTCTYYYTCTYTYTCTY	GO:0005792	0.03973	0.0001949	0.02055
YTTYYTCTYYYTCTYTYTCTY	GO:0004712	0.04124	0.0002267	0.02325
YTTYYTCTYYYTCTYTYTCTY	GO:0007010	0.04191	0.0002432	0.02426
YTTYYTCTYYYTCTYTYTCTY	GO:0009826	0.04288	0.0002729	0.0265
YTTYYTCTYYYTCTYTYTCTY	GO:0010599	0.04362	0.0002951	0.02741
YTTYYTCTYYYTCTYTYTCTY	GO:0010843	0.04394	0.0003044	0.02741
YTTYYTCTYYYTCTYTYTCTY	GO:0009733	0.04395	0.0003044	0.02741
YTTYYTCTYYYTCTYTYTCTY	GO:0010158	0.04512	0.0003368	0.0296
YTTYYTCTYYYTCTYTYTCTY	GO:0005829	0.04557	0.0003503	0.03007
YTTYYTCTYYYTCTYTYTCTY	GO:0009741	0.04748	0.000424	0.03554
YTTYYTCTYYYTCTYTYTCTY	GO:0009965	0.0477	0.0004333	0.03554
YTTYYTCTYYYTCTYTYTCTY	GO:0016481	0.04891	0.0004816	0.03864

## Sheet: hormone
S9 Table. Significant GO term enriched by GOMO analysis for hormonal DEGs.
Consensus motif	GO_Term_Identifier	GOMo_Score	p-value	q-value
AAAAAAAAAAAARAAAAAWMA	GO:0003700	4.477e-05	2.652e-07	0.0002493
AAAAAAAAAAAARAAAAAWMA	GO:0005634	0.005596	2.652e-07	0.0002493
AAAAAAAAAAAARAAAAAWMA	GO:0003677	0.006243	2.652e-07	0.0002493
AAAAAAAAAAAARAAAAAWMA	GO:0005886	0.006614	2.652e-07	0.0002493
AAAAAAAAAAAARAAAAAWMA	GO:0006355	0.02414	1.883e-05	0.01416
AAAAAAAAAAAARAAAAAWMA	GO:0045449	0.02501	2.281e-05	0.01429
AATCAAAMKCTATAATCAATWRASMGAKGGAWAATWCSSAMARMGACGGC	GO:0003700	0.006361	2.652e-07	0.001
AATCAAAMKCTATAATCAATWRASMGAKGGAWAATWCSSAMARMGACGGC	GO:0005634	0.01284	1.591e-06	0.003
AATCAAAMKCTATAATCAATWRASMGAKGGAWAATWCSSAMARMGACGGC	GO:0005886	0.02601	2.334e-05	0.02933
ARAARAARAARAARARRAAGA	GO:0003700	1.228e-09	2.652e-07	8.96e-05
ARAARAARAARAARARRAAGA	GO:0005634	4.618e-07	2.652e-07	8.96e-05
ARAARAARAARAARARRAAGA	GO:0005886	7.382e-06	2.652e-07	8.96e-05
ARAARAARAARAARARRAAGA	GO:0003677	2.377e-05	2.652e-07	8.96e-05
ARAARAARAARAARARRAAGA	GO:0006355	0.0001457	2.652e-07	8.96e-05
ARAARAARAARAARARRAAGA	GO:0004674	0.0001835	2.652e-07	8.96e-05
ARAARAARAARAARARRAAGA	GO:0045449	0.000209	2.652e-07	8.96e-05
ARAARAARAARAARARRAAGA	GO:0016301	0.0002105	2.652e-07	8.96e-05
ARAARAARAARAARARRAAGA	GO:0007169	0.0002847	2.652e-07	8.96e-05
ARAARAARAARAARARRAAGA	GO:0006468	0.0007473	2.652e-07	8.96e-05
ARAARAARAARAARARRAAGA	GO:0005515	0.002663	2.652e-07	8.96e-05
ARAARAARAARAARARRAAGA	GO:0005737	0.01098	1.856e-06	0.0005749
ARAARAARAARAARARRAAGA	GO:0007623	0.01253	3.182e-06	0.0009098
ARAARAARAARAARARRAAGA	GO:0048366	0.01614	5.038e-06	0.001338
ARAARAARAARAARARRAAGA	GO:0009944	0.01743	6.895e-06	0.001708
ARAARAARAARAARARRAAGA	GO:0043565	0.0205	1.273e-05	0.002957
ARAARAARAARAARARRAAGA	GO:0009908	0.02441	2.599e-05	0.005682
ARAARAARAARAARARRAAGA	GO:0016563	0.02507	3.235e-05	0.00668
ARAARAARAARAARARRAAGA	GO:0003723	0.02992	6.073e-05	0.01188
ARAARAARAARAARARRAAGA	GO:0009965	0.03075	6.762e-05	0.01257
ARAARAARAARAARARRAAGA	GO:0010051	0.03502	0.0001135	0.02009
ARAARAARAARAARARRAAGA	GO:0009751	0.03769	0.0001567	0.02425
ARAARAARAARAARARRAAGA	GO:0048367	0.0378	0.0001591	0.02425
ARAARAARAARAARARRAAGA	GO:0007010	0.03783	0.0001594	0.02425
ARAARAARAARAARARRAAGA	GO:0005524	0.03807	0.0001631	0.02425
ARAARAARAARAARARRAAGA	GO:0010599	0.04148	0.0002307	0.03227
ARAARAARAARAARARRAAGA	GO:0010154	0.04171	0.0002344	0.03227
ARAARAARAARAARARRAAGA	GO:0055046	0.04409	0.0002986	0.03963
ATCRCTAWTYYWCSATTGTTWASTTMATCWTCWTCTSTCMTSYGSTYCAC	GO:0009507	0.002378	2.652e-07	0.001
ATCRCTAWTYYWCSATTGTTWASTTMATCWTCWTCTSTCMTSYGSTYCAC	GO:0045449	0.01063	7.955e-07	0.0015
ATCRCTAWTYYWCSATTGTTWASTTMATCWTCWTCTSTCMTSYGSTYCAC	GO:0003700	0.01358	1.856e-06	0.002333
CAGCGACGGTGCCGAATCCTCACCGTTTTCCGGCTCAGATGAAGAACATT	GO:0009507	0.001451	2.652e-07	0.001
GGAATCRAYTTWGSTAMATAATWRRAYWTAWMYWTRGMMAWGAWARAGAM	GO:0003700	0.002706	2.652e-07	0.001
