# Supplementary material for: Comparative meta-analysis of barely transcriptome: Pathogen type determines host preference
Source: PLoS One. 2025 Jun 30;20(6):e0320708. doi: 10.1371/journal.pone.0320708 (PMC12208424; doi:10.1371/journal.pone.0320708)
Supplement: S11 Table — (XLSX) [file pone.0320708.s012.xlsx]

## Sheet: common hub genes
Table S11. Identification of common hub genes in all 4 datasets with unknown biological functions using the UniProt database
AT1G05720
AT3G48890
AT2G27030
AT4G31530
AT2G27680
AT5G38660
AT1G22630
AT4G25740
AT3G09455
AT5G54855
AT3G07640
AT5G60390

## Sheet: fungi hub genes
Table S11. Identification of hub genes in fungal database with unknown biological functions using the UniProt database
AT1G47640
AT4G19900
AT3G27200
AT1G62790
AT2G15220
AT5G54860
AT5G16120
AT5G51570
AT1G61667
AT4G33110
AT3G12110
AT5G20060
AT2G38800
AT2G26500
AT1G52220
AT3G10060
AT5G62140
AT2G04700
AT1G49975
AT5G22340
AT2G42220
AT5G53490
AT1G26750
AT1G05720
AT3G48890
AT2G27030
AT4G31530
AT2G27680
AT5G38660
AT1G22630

## Sheet: Fungal-aphid hub genes
Table S11. Identification of hub genes in fungal-aphid database with unknown biological functions using the UniProt database
AT4G13360
AT1G16000
AT4G36720
AT1G01490
AT1G09640
AT5G25570
AT1G65270
AT5G11280
AT4G19210
AT4G29490
AT5G43960
AT1G36050
AT3G62400
AT4G14930
AT5G13410
AT5G08391
AT4G25740
AT2G27030
AT3G09455
AT5G54855
AT3G48890
AT4G31530
AT2G27680
AT1G22630

## Sheet: hormonal hub genes
Table S11. Identification of hub genes in hormonal database with unknown biological functions using the UniProt database
AT5G05520
AT3G15090
AT1G28150
AT3G51000
AT4G35140
AT3G07790
AT4G26810
AT3G07300
AT1G67620
AT5G55125
AT4G06599
AT4G30480
AT1G22450
AT2G32070
AT1G03260
AT1G32790
AT3G26730
AT2G25280
AT5G44860
AT3G15430
AT1G60690
AT2G46540
AT5G63280
AT2G32380
AT3G18430
AT5G63830
AT1G67785
AT1G16810
AT2G20360
AT4G20150
AT5G47570
AT1G09150
AT3G13410
AT5G47890
AT1G54320
AT4G15470
AT5G46030
AT4G35980
AT1G71780
AT4G12790
AT5G20500
AT1G11020
AT5G60390
AT1G05720
AT5G54855
AT3G07640

## Sheet: aphid hub genes
Table S11. Identification of hub genes in aphid database with unknown biological functions using the UniProt database
AT4G13270
AT5G14680
AT4G02860
AT3G25410
AT4G25150
AT1G18660
AT5G14910
AT1G06550
AT1G07230
AT4G33640
AT5G03460
AT3G26230
AT5G39590
AT4G14746
AT1G62780
AT5G42090
AT4G28600
AT1G57765
AT4G14420
AT2G34585
AT5G03900
AT1G01170
AT4G29260
AT5G24910
AT1G73940
AT3G52040
AT1G29800
AT1G55160
AT4G33480
AT4G27250
AT2G38000
AT3G48420
AT2G24100
AT3G15630
AT5G25360
AT5G16650
AT5G42850
AT4G14145
AT4G36530
AT1G28140
AT2G30300
AT5G48960
AT3G07090
AT4G21110
AT1G71950
AT5G19440
AT4G11410
AT1G05720
AT3G09455
AT2G27680
AT5G38660
AT3G07640
AT4G25740
AT5G60390
AT3G48890
